# Supplementary material for: Thermal, spectroscopic, SEM and rheological datasets of native and quaternized guar gum
Source: Data Brief. 2020 Apr 18;30:105565. doi: 10.1016/j.dib.2020.105565 (PMC7205758; doi:10.1016/j.dib.2020.105565)
Supplement: Supplementary file 1 [file mmc1.zip]

Archive with 4 entries (4 files):
- 1-TGA data of Native Guar Gum.csv
- 2-TGA data of Quaternized Guar Gum.csv
- 3-COSY NMR Spectral data of Native Guar Gum.csv
- 4- COSY NMR Spectral data of Quaternised Guar Gum.csv
