# Supplementary material for: Thermal, spectroscopic, SEM and rheological datasets of native and quaternized guar gum
Source: Data Brief. 2020 Apr 18;30:105565. doi: 10.1016/j.dib.2020.105565 (PMC7205758; doi:10.1016/j.dib.2020.105565)
Supplement: Supplementary file 1 [file mmc1.zip › 1-TGA data of Native Guar Gum.csv]

## Sheet: Sheet1
Module	STA
Channel	10100937000003
Data Name	30
Measurement Time	8/30/2018 5:59:43 PM
Sample Name	30
Sample Weight	7.073	mg
Reference Name
Reference Weight	0	mg
Temperature Program		Cel	Cel	Cel/min	min	s	Gas1	Gas2	Store
	1	35	500	10	5	0.5	Off	Off	On
	Temperature Program Mode	Ramp
	Cooling unit	none
Operator Name	Admin
Organization Name	Agilent Technologies, Inc.
Comment	Operator: Admin
	Gas1: argon
	Pan: Aluminium
Read
30 TG
No.	Time	Temp	TG
	min	Cel	%
1	2.96667	41.1683	95.1008	DTG	Temp.
30 DSC				ug/min	Cel
No.	Time	Temp	DSC	50.2148	20.4885
	min	Cel	uW	53.2207	20.489
1	3.41667	45.2643	-5123.61	55.7227	20.49
				57.5742	20.4895
Time	Temp.	DTA	TG	59.0684	20.4955
min	Cel	uV	ug	60.1406	20.4964
0	20.4885	-0.0827273	7068.83	61.207	20.4862
0.00833333	20.489	-0.0931368	7068.38	61.9922	20.4766
0.0166667	20.49	-0.103629	7067.92	62.4199	20.4736
0.025	20.4895	-0.114089	7067.43	62.5605	20.4756
0.0333333	20.4955	-0.12418	7066.92	62.918	20.4694
0.0416667	20.4964	-0.134631	7066.41	63.0586	20.4599
0.05	20.4862	-0.145513	7065.89	63.1289	20.45
0.0583333	20.4766	-0.156397	7065.37	63.1992	20.4457
0.0666667	20.4736	-0.167493	7064.86	62.9941	20.4333
0.075	20.4756	-0.178719	7064.34	62.6367	20.4176
0.0833333	20.4694	-0.190734	7063.81	62.2734	20.4064
0.0916667	20.4599	-0.203304	7063.28	61.9863	20.3987
0.1	20.45	-0.216442	7062.75	61.6934	20.3953
0.108333	20.4457	-0.229967	7062.23	61.4121	20.3953
0.116667	20.4333	-0.244513	7061.7	60.832	20.3974
0.125	20.4176	-0.259984	7061.16	60.6094	20.3964
0.133333	20.4064	-0.276042	7060.64	60.457	20.3915
0.141667	20.3987	-0.29277	7060.11	60.3105	20.3945
0.15	20.3953	-0.309901	7059.6	60.5156	20.4051
0.158333	20.3953	-0.327433	7059.09	60.791	20.4215
0.166667	20.3974	-0.345588	7058.59	61.0781	20.4419
0.175	20.3964	-0.364697	7058.09	61.5	20.4604
0.183333	20.3915	-0.384625	7057.59	61.8574	20.4821
0.191667	20.3945	-0.404839	7057.09	62.3438	20.5008
0.2	20.4051	-0.425361	7056.59	62.7715	20.5162
0.208333	20.4215	-0.446063	7056.09	63.1992	20.5353
0.216667	20.4419	-0.467126	7055.59	63.4863	20.5615
0.225	20.4604	-0.488771	7055.08	64.0547	20.583
0.233333	20.4821	-0.510751	7054.57	64.3359	20.5978
0.241667	20.5008	-0.533388	7054.05	64.6934	20.6145
0.25	20.5162	-0.556454	7053.53	64.9746	20.6286
0.258333	20.5353	-0.579632	7053	65.332	20.6493
0.266667	20.5615	-0.602811	7052.46	65.7598	20.6713
0.275	20.583	-0.626486	7051.93	66.123	20.6984
0.283333	20.5978	-0.650637	7051.39	66.6914	20.7316
0.291667	20.6145	-0.67509	7050.86	66.9727	20.769
0.3	20.6286	-0.699817	7050.32	67.4707	20.8091
0.308333	20.6493	-0.724421	7049.78	67.8281	20.8461
0.316667	20.6713	-0.749041	7049.23	68.4668	20.8787
0.325	20.6984	-0.773577	7048.68	68.9648	20.919
0.333333	20.7316	-0.798017	7048.14	69.3867	20.963
0.341667	20.769	-0.822437	7047.58	69.7383	21.0044
0.35	20.8091	-0.846743	7047.02	70.0195	21.0456
0.358333	20.8461	-0.871122	7046.45	70.4414	21.0846
0.366667	20.8787	-0.895412	7045.88	70.582	21.1208
0.375	20.919	-0.919273	7045.3	71.0859	21.1558
0.383333	20.963	-0.942859	7044.74	71.3672	21.187
0.391667	21.0044	-0.966406	7044.16	71.5078	21.2172
0.4	21.0456	-0.989834	7043.58	71.584	21.261
0.408333	21.0846	-1.01311	7042.98	71.8008	21.308
0.416667	21.1208	-1.03636	7042.39	72.0996	21.3592
0.425	21.1558	-1.05934	7041.8	72.1758	21.4157
0.433333	21.187	-1.08222	7041.21	72.457	21.4682
0.441667	21.2172	-1.10487	7040.62	72.6738	21.5166
0.45	21.261	-1.12683	7040.01	73.0312	21.5631
0.458333	21.308	-1.14842	7039.42	73.2363	21.6084
0.466667	21.3592	-1.16961	7038.82	73.6699	21.6568
0.475	21.4157	-1.19046	7038.21	74.0273	21.7134
0.483333	21.4682	-1.2112	7037.62	74.4551	21.7648
0.491667	21.5166	-1.23186	7037.01	74.9473	21.8063
0.5	21.5631	-1.25228	7036.41	75.3633	21.844
0.508333	21.6084	-1.27242	7035.79	75.9316	21.8746
0.516667	21.6568	-1.29216	7035.19	76.5059	21.9107
0.525	21.7134	-1.31142	7034.58	76.8633	21.9546
0.533333	21.7648	-1.33069	7033.96	77.5078	22.0057
0.541667	21.8063	-1.35028	7033.34	78.0117	22.064
0.55	21.844	-1.36972	7032.71	78.293	22.12
0.558333	21.8746	-1.389	7032.08	78.7207	22.1695
0.566667	21.9107	-1.40769	7031.45	79.002	22.2205
0.575	21.9546	-1.42581	7030.81	79.3594	22.277
0.583333	22.0057	-1.44333	7030.16	79.6465	22.3344
0.591667	22.064	-1.46042	7029.51	79.8574	22.3886
0.6	22.12	-1.47749	7028.86	80.0742	22.4407
0.608333	22.1695	-1.4947	7028.2	80.4316	22.4951
0.616667	22.2205	-1.51161	7027.55	80.4316	22.5478
0.625	22.277	-1.52784	7026.88	80.6484	22.591
0.633333	22.3344	-1.54376	7026.21	80.9414	22.6326
0.641667	22.3886	-1.55955	7025.55	81.4395	22.6766
0.65	22.4407	-1.57532	7024.89	81.7266	22.7191
0.658333	22.4951	-1.59108	7024.23	81.9492	22.761
0.666667	22.5478	-1.60681	7023.55	82.2363	22.806
0.675	22.591	-1.62263	7022.88	82.5938	22.855
0.683333	22.6326	-1.6382	7022.21	82.5938	22.9087
0.691667	22.6766	-1.65351	7021.53	82.8105	22.9564
0.7	22.7191	-1.66888	7020.85	83.3027	22.9976
0.708333	22.761	-1.68442	7020.17	83.4492	23.038
0.716667	22.806	-1.69975	7019.49	83.7246	23.0853
0.725	22.855	-1.7149	7018.81	83.8008	23.138
0.733333	22.9087	-1.72975	7018.1	83.9414	23.1932
0.741667	22.9564	-1.74462	7017.41	84.2285	23.2503
0.75	22.9976	-1.7595	7016.72	84.3691	23.3033
0.758333	23.038	-1.77447	7016.02	84.5859	23.3563
0.766667	23.0853	-1.78938	7015.33	84.9434	23.4124
0.775	23.138	-1.80387	7014.65	85.1543	23.4662
0.783333	23.1932	-1.81797	7013.95	85.2305	23.5199
0.791667	23.2503	-1.83182	7013.23	85.5117	23.5836
0.8	23.3033	-1.84581	7012.54	85.9395	23.6487
0.808333	23.3563	-1.85968	7011.83	86.1504	23.713
0.816667	23.4124	-1.87331	7011.12	86.6543	23.7732
0.825	23.4662	-1.88696	7010.42	87.0762	23.8261
0.833333	23.5199	-1.90061	7009.7	87.5801	23.8804
0.841667	23.5836	-1.91382	7008.99	88.0781	23.9389
0.85	23.6487	-1.92681	7008.28	88.793	23.9991
0.858333	23.713	-1.93984	7007.57	89.291	24.0606
0.866667	23.7732	-1.95305	7006.85	89.8535	24.1249
0.875	23.8261	-1.96653	7006.13	90.4219	24.1842
0.883333	23.8804	-1.97982	7005.41	90.7793	24.2385
0.891667	23.9389	-1.99298	7004.67	91.3535	24.2894
0.9	23.9991	-2.00623	7003.94	91.5645	24.348
0.908333	24.0606	-2.01952	7003.2	91.9277	24.4094
0.916667	24.1249	-2.03284	7002.44	92.2852	24.4672
0.925	24.1842	-2.04635	7001.69	92.7129	24.5205
0.933333	24.2385	-2.06002	7000.94	93.1406	24.5712
0.941667	24.2894	-2.0736	7000.17	93.3574	24.6273
0.95	24.348	-2.08679	6999.41	93.5098	24.6861
0.958333	24.4094	-2.09972	6998.64	93.873	24.745
0.966667	24.4672	-2.11281	6997.88	94.166	24.8093
0.975	24.5205	-2.12608	6997.1	94.4531	24.8769
0.983333	24.5712	-2.13939	6996.33	95.0273	24.9407
0.991667	24.6273	-2.15229	6995.57	95.0918	25.0082
1	24.6861	-2.16489	6994.78	95.3086	25.0819
1.00833	24.745	-2.1774	6994	95.5254	25.1547
1.01667	24.8093	-2.18959	6993.21	95.5195	25.2229
1.025	24.8769	-2.20165	6992.41	95.9473	25.2841
1.03333	24.9407	-2.21401	6991.63	96.3105	25.3493
1.04167	25.0082	-2.2264	6990.85	96.4512	25.4143
1.05	25.0819	-2.23864	6990.05	96.7324	25.4721
1.05833	25.1547	-2.25089	6989.26	96.9434	25.5258
1.06667	25.2229	-2.26331	6988.46	97.084	25.5786
1.075	25.2841	-2.27609	6987.65	97.5117	25.637
1.08333	25.3493	-2.28869	6986.86	97.793	25.6925
1.09167	25.4143	-2.30122	6986.06	98.0801	25.7463
1.1	25.4721	-2.31396	6985.25	98.373	25.8076
1.10833	25.5258	-2.32697	6984.45	98.4434	25.8747
1.11667	25.5786	-2.33993	6983.63	98.7891	25.9314
1.125	25.637	-2.35266	6982.82	99.3574	25.9865
1.13333	25.6925	-2.36549	6982.02	99.6445	26.0506
1.14167	25.7463	-2.37837	6981.19	100.148	26.1203
1.15	25.8076	-2.39094	6980.38	100.576	26.1978
1.15833	25.8747	-2.40307	6979.56	101.156	26.2705
1.16667	25.9314	-2.41569	6978.73	101.73	26.3354
1.175	25.9865	-2.4284	6977.91	102.223	26.4042
1.18333	26.0506	-2.44064	6977.08	102.791	26.4711
1.19167	26.1203	-2.45251	6976.25	103.582	26.5412
1.2	26.1978	-2.46398	6975.43	104.086	26.6165
1.20833	26.2705	-2.47555	6974.59	104.449	26.6942
1.21667	26.3354	-2.48728	6973.74	105.023	26.7608
1.225	26.4042	-2.4989	6972.89	105.521	26.8187
1.23333	26.4711	-2.51052	6972.03	105.955	26.8748
1.24167	26.5412	-2.52202	6971.18	106.307	26.9268
1.25	26.6165	-2.53333	6970.3	106.658	26.9846
1.25833	26.6942	-2.54463	6969.43	107.168	27.0476
1.26667	26.7608	-2.55639	6968.56	107.525	27.1105
1.275	26.8187	-2.56851	6967.69	107.807	27.1744
1.28333	26.8748	-2.58077	6966.8	108.164	27.2335
1.29167	26.9268	-2.59317	6965.92	108.516	27.2918
1.3	26.9846	-2.60547	6965.03	108.943	27.3503
1.30833	27.0476	-2.61754	6964.14	109.301	27.4148
1.31667	27.1105	-2.62955	6963.24	109.658	27.4777
1.325	27.1744	-2.6417	6962.35	109.799	27.5494
1.33333	27.2335	-2.65399	6961.44	110.092	27.6232
1.34167	27.2918	-2.66618	6960.55	110.162	27.6943
1.35	27.3503	-2.67844	6959.63	110.52	27.7681
1.35833	27.4148	-2.69056	6958.72	110.883	27.844
1.36667	27.4777	-2.70283	6957.81	111.17	27.9181
1.375	27.5494	-2.71476	6956.9	111.533	27.9871
1.38333	27.6232	-2.72653	6955.99	111.674	28.0569
1.39167	27.6943	-2.73827	6955.06	111.891	28.1309
1.4	27.7681	-2.74985	6954.13	112.178	28.2099
1.40833	27.844	-2.76125	6953.21	112.541	28.2783
1.41667	27.9181	-2.77271	6952.29	112.898	28.345
1.425	27.9871	-2.78445	6951.37	113.18	28.4116
1.43333	28.0569	-2.7963	6950.45	113.473	28.4729
1.44167	28.1309	-2.80808	6949.51	113.824	28.5319
1.45	28.2099	-2.81951	6948.57	114.188	28.5951
1.45833	28.2783	-2.83133	6947.64	114.545	28.664
1.46667	28.345	-2.84324	6946.69	115.049	28.7364
1.475	28.4116	-2.85527	6945.75	115.471	28.8123
1.48333	28.4729	-2.86762	6944.81	115.969	28.8815
1.49167	28.5319	-2.88004	6943.86	116.537	28.9493
1.5	28.5951	-2.89239	6942.92	117.252	29.0195
1.50833	28.664	-2.90445	6941.96	117.826	29.0891
1.51667	28.7364	-2.9162	6941.02	118.389	29.1586
1.525	28.8123	-2.9277	6940.06	118.963	29.2235
1.53333	28.8815	-2.93956	6939.09	119.455	29.2858
1.54167	28.9493	-2.95145	6938.12	119.812	29.3508
1.55	29.0195	-2.96328	6937.15	120.24	29.4213
1.55833	29.0891	-2.97514	6936.17	120.68	29.4896
1.56667	29.1586	-2.98691	6935.19	121.113	29.5589
1.575	29.2235	-2.99891	6934.2	121.617	29.6263
1.58333	29.2858	-3.01113	6933.2	121.904	29.6932
1.59167	29.3508	-3.02328	6932.19	122.338	29.7575
1.6	29.4213	-3.03538	6931.2	122.848	29.8248
1.60833	29.4896	-3.04752	6930.19	123.211	29.8926
1.61667	29.5589	-3.05964	6929.18	123.645	29.9636
1.625	29.6263	-3.0719	6928.17	124.072	30.0314
1.63333	29.6932	-3.08417	6927.16	124.43	30.0999
1.64167	29.7575	-3.0964	6926.15	124.852	30.1681
1.65	29.8248	-3.10856	6925.13	125.203	30.2325
1.65833	29.8926	-3.12073	6924.1	125.414	30.296
1.66667	29.9636	-3.13269	6923.07	125.625	30.36
1.675	30.0314	-3.14486	6922.03	126.047	30.4279
1.68333	30.0999	-3.15694	6921	126.398	30.495
1.69167	30.1681	-3.16898	6919.96	126.604	30.5685
1.7	30.2325	-3.18122	6918.91	126.885	30.6373
1.70833	30.296	-3.19349	6917.87	127.166	30.7047
1.71667	30.36	-3.20575	6916.82	127.453	30.7734
1.725	30.4279	-3.21797	6915.78	127.67	30.8405
1.73333	30.495	-3.23029	6914.72	128.027	30.9089
1.74167	30.5685	-3.24224	6913.67	128.174	30.9809
1.75	30.6373	-3.25436	6912.62	128.672	31.0538
1.75833	30.7047	-3.26638	6911.56	128.748	31.1306
1.76667	30.7734	-3.27836	6910.5	128.895	31.2129
1.775	30.8405	-3.29045	6909.42	129.182	31.2877
1.78333	30.9089	-3.30252	6908.36	129.621	31.3578
1.79167	30.9809	-3.3147	6907.29	130.342	31.4348
1.8	31.0538	-3.32681	6906.23	130.699	31.5092
1.80833	31.1306	-3.33864	6905.16	131.344	31.5812
1.81667	31.2129	-3.35015	6904.08	131.842	31.6555
1.825	31.2877	-3.36206	6903	132.627	31.725
1.83333	31.3578	-3.37424	6901.94	133.195	31.7938
1.84167	31.4348	-3.38614	6900.84	133.91	31.8569
1.85	31.5092	-3.39815	6899.77	134.479	31.9173
1.85833	31.5812	-3.41026	6898.68	135.053	31.9834
1.86667	31.6555	-3.4224	6897.59	135.545	32.058
1.875	31.725	-3.43461	6896.49	135.686	32.1269
1.88333	31.7938	-3.44682	6895.37	136.26	32.1929
1.89167	31.8569	-3.45934	6894.26	136.471	32.2638
1.9	31.9173	-3.47208	6893.14	136.904	32.335
1.90833	31.9834	-3.48467	6892.02	137.121	32.4066
1.91667	32.058	-3.49693	6890.88	137.344	32.4808
1.925	32.1269	-3.50932	6889.74	137.631	32.5616
1.93333	32.1929	-3.52165	6888.61	137.918	32.6432
1.94167	32.2638	-3.53373	6887.47	138.422	32.721
1.95	32.335	-3.54573	6886.34	138.855	32.7931
1.95833	32.4066	-3.55762	6885.2	139.283	32.8605
1.96667	32.4808	-3.56939	6884.06	139.852	32.9295
1.975	32.5616	-3.58085	6882.91	140.355	32.9935
1.98333	32.6432	-3.59236	6881.77	140.426	33.059
1.99167	32.721	-3.60412	6880.61	140.777	33.1325
2	32.7931	-3.61608	6879.46	141.135	33.2038
2.00833	32.8605	-3.62828	6878.3	141.562	33.2657
2.01667	32.9295	-3.64058	6877.14	141.85	33.3259
2.025	32.9935	-3.65325	6875.98	142.201	33.3875
2.03333	33.059	-3.66593	6874.8	142.342	33.4544
2.04167	33.1325	-3.67822	6873.62	142.553	33.524
2.05	33.2038	-3.69056	6872.45	142.629	33.5966
2.05833	33.2657	-3.70335	6871.26	142.846	33.6723
2.06667	33.3259	-3.7162	6870.07	143.35	33.749
2.075	33.3875	-3.72873	6868.9	143.789	33.8157
2.08333	33.4544	-3.74092	6867.73	143.865	33.8902
2.09167	33.524	-3.75279	6866.54	144.293	33.9682
2.1	33.5966	-3.76462	6865.35	144.65	34.0424
2.10833	33.6723	-3.77641	6864.16	144.797	34.107
2.11667	33.749	-3.78807	6862.95	145.225	34.1722
2.125	33.8157	-3.80009	6861.76	145.805	34.2404
2.13333	33.8902	-3.81183	6860.57	146.303	34.3089
2.14167	33.9682	-3.82332	6859.37	146.871	34.3776
2.15	34.0424	-3.83491	6858.17	147.369	34.4385
2.15833	34.107	-3.84702	6856.96	147.932	34.5064
2.16667	34.1722	-3.85923	6855.74	148.711	34.5691
2.175	34.2404	-3.87147	6854.55	149.145	34.6299
2.18333	34.3089	-3.88344	6853.32	149.643	34.6971
2.19167	34.3776	-3.89525	6852.11	150.141	34.7719
2.2	34.4385	-3.90734	6850.89	150.574	34.8519
2.20833	34.5064	-3.91918	6849.66	150.855	34.9278
2.21667	34.5691	-3.93134	6848.42	151.072	34.9982
2.225	34.6299	-3.94356	6847.18	151.5	35.065
2.23333	34.6971	-3.95553	6845.93	151.787	35.1394
2.24167	34.7719	-3.96708	6844.68	152.15	35.212
2.25	34.8519	-3.97842	6843.42	152.438	35.2822
2.25833	34.9278	-3.98979	6842.15	152.648	35.3536
2.26667	34.9982	-4.00148	6840.89	153.152	35.4254
2.275	35.065	-4.01327	6839.64	153.592	35.5072
2.28333	35.1394	-4.02471	6838.37	154.16	35.5902
2.29167	35.212	-4.03617	6837.11	154.594	35.6704
2.3	35.2822	-4.04757	6835.85	155.092	35.7563
2.30833	35.3536	-4.05883	6834.59	155.238	35.8423
2.31667	35.4254	-4.07001	6833.3	155.525	35.9159
2.325	35.5072	-4.08089	6832.03	155.666	35.9914
2.33333	35.5902	-4.09162	6830.74	155.812	36.0712
2.34167	35.6704	-4.10241	6829.45	156.1	36.1564
2.35	35.7563	-4.113	6828.17	156.24	36.2416
2.35833	35.8423	-4.12371	6826.87	156.234	36.3138
2.36667	35.9159	-4.13492	6825.58	156.164	36.3739
2.375	35.9914	-4.14611	6824.27	156.451	36.4408
2.38333	36.0712	-4.15711	6822.97	156.592	36.5108
2.39167	36.1564	-4.16791	6821.66	156.732	36.5795
2.4	36.2416	-4.17871	6820.37	156.949	36.655
2.40833	36.3138	-4.18982	6819.07	157.166	36.729
2.41667	36.3739	-4.20133	6817.76	157.523	36.8048
2.425	36.4408	-4.21279	6816.47	157.951	36.8724
2.43333	36.5108	-4.22416	6815.16	158.449	36.9362
2.44167	36.5795	-4.2356	6813.85	159.023	36.9981
2.45	36.655	-4.24672	6812.56	159.521	37.0674
2.45833	36.729	-4.25786	6811.25	159.809	37.142
2.46667	36.8048	-4.26901	6809.93	160.242	37.2206
2.475	36.8724	-4.28034	6808.61	160.887	37.2952
2.48333	36.9362	-4.29179	6807.31	161.525	37.3726
2.49167	36.9981	-4.30337	6805.99	161.953	37.4483
2.5	37.0674	-4.31467	6804.67	162.381	37.5188
2.50833	37.142	-4.32563	6803.34	162.738	37.5855
2.51667	37.2206	-4.33631	6802	162.744	37.6585
2.525	37.2952	-4.34698	6800.65	163.172	37.7407
2.53333	37.3726	-4.35737	6799.3	163.459	37.8226
2.54167	37.4483	-4.36777	6797.96	163.74	37.894
2.55	37.5188	-4.37819	6796.61	164.098	37.9594
2.55833	37.5855	-4.3888	6795.26	164.379	38.0304
2.56667	37.6585	-4.3991	6793.9	164.52	38.1045
2.575	37.7407	-4.40889	6792.53	164.801	38.183
2.58333	37.8226	-4.41867	6791.17	165.158	38.2625
2.59167	37.894	-4.42871	6789.81	165.375	38.3451
2.6	37.9594	-4.43899	6788.44	165.803	38.4254
2.60833	38.0304	-4.44914	6787.09	166.014	38.5
2.61667	38.1045	-4.45929	6785.71	166.307	38.5806
2.625	38.183	-4.46916	6784.34	166.664	38.6618
2.63333	38.2625	-4.47895	6782.97	166.805	38.7331
2.64167	38.3451	-4.48853	6781.59	166.957	38.798
2.65	38.4254	-4.49826	6780.2	167.109	38.8615
2.65833	38.5	-4.50831	6778.82	167.326	38.9276
2.66667	38.5806	-4.51803	6777.44	167.613	38.9995
2.675	38.6618	-4.52775	6776.04	167.83	39.0718
2.68333	38.7331	-4.53775	6774.66	167.9	39.139
2.69167	38.798	-4.54781	6773.27	167.977	39.2091
2.7	38.8615	-4.55779	6771.87	168.047	39.2809
2.70833	38.9276	-4.56768	6770.48	168.123	39.3561
2.71667	38.9995	-4.57732	6769.08	168.41	39.4376
2.725	39.0718	-4.58699	6767.69	168.404	39.5181
2.73333	39.139	-4.59686	6766.29	168.539	39.5968
2.74167	39.2091	-4.60663	6764.89	168.615	39.6685
2.75	39.2809	-4.61625	6763.49	168.615	39.7346
2.75833	39.3561	-4.6255	6762.08	168.756	39.8054
2.76667	39.4376	-4.63448	6760.67	169.119	39.8827
2.775	39.5181	-4.64341	6759.28	169.33	39.9591
2.78333	39.5968	-4.65235	6757.87	169.541	40.0264
2.79167	39.6685	-4.66148	6756.47	169.822	40.0924
2.8	39.7346	-4.67078	6755.07	169.963	40.152
2.80833	39.8054	-4.67976	6753.65	170.396	40.2171
2.81667	39.8827	-4.68841	6752.25	170.971	40.285
2.825	39.9591	-4.69696	6750.85	171.398	40.3521
2.83333	40.0264	-4.7058	6749.44	171.615	40.4181
2.84167	40.0924	-4.71486	6748.03	172.113	40.488
2.85	40.152	-4.7242	6746.61	172.395	40.5622
2.85833	40.2171	-4.73345	6745.19	172.682	40.6367
2.86667	40.285	-4.74251	6743.76	173.039	40.714
2.875	40.3521	-4.75135	6742.35	173.256	40.7884
2.88333	40.4181	-4.7602	6740.92	173.473	40.866
2.89167	40.488	-4.76881	6739.49	173.754	40.9394
2.9	40.5622	-4.77706	6738.05	173.83	41.0107
2.90833	40.6367	-4.7851	6736.6	174.041	41.087
2.91667	40.714	-4.79298	6735.16	174.182	41.1683
2.925	40.7884	-4.80092	6733.72	174.111	41.2391
2.93333	40.866	-4.80861	6732.27	174.182	41.3023
2.94167	40.9394	-4.81631	6730.82	174.182	41.3709
2.95	41.0107	-4.82403	6729.37	174.398	41.445
2.95833	41.087	-4.83155	6727.93	174.328	41.5171
2.96667	41.1683	-4.83876	6726.48	174.328	41.5895
2.975	41.2391	-4.84629	6725.03	174.41	41.6659
2.98333	41.3023	-4.85414	6723.57	174.188	41.7447
2.99167	41.3709	-4.8618	6722.11	174.264	41.825
3	41.445	-4.86918	6720.66	174.48	41.898
3.00833	41.5171	-4.87648	6719.21	174.48	41.982
3.01667	41.5895	-4.88371	6717.76	174.416	42.0721
3.025	41.6659	-4.89078	6716.3	174.633	42.1528
3.03333	41.7447	-4.89752	6714.86	174.416	42.2251
3.04167	41.825	-4.90416	6713.39	174.633	42.2974
3.05	41.898	-4.91107	6711.95	174.844	42.3713
3.05833	41.982	-4.91755	6710.5	174.621	42.4474
3.06667	42.0721	-4.92374	6709.04	174.908	42.5231
3.075	42.1528	-4.93013	6707.6	174.691	42.6024
3.08333	42.2251	-4.93666	6706.13	174.762	42.6846
3.09167	42.2974	-4.94313	6704.67	174.691	42.7614
3.1	42.3713	-4.94958	6703.22	175.043	42.8307
3.10833	42.4474	-4.95572	6701.77	174.967	42.8937
3.11667	42.5231	-4.9618	6700.3	175.324	42.9614
3.125	42.6024	-4.96776	6698.86	175.682	43.0324
3.13333	42.6846	-4.97351	6697.4	175.898	43.0997
3.14167	42.7614	-4.97935	6695.93	176.326	43.1712
3.15	42.8307	-4.98536	6694.49	176.402	43.2465
3.15833	42.8937	-4.99158	6693.02	176.836	43.3232
3.16667	42.9614	-4.99759	6691.58	176.906	43.3971
3.175	43.0324	-5.00337	6690.11	177.193	43.4708
3.18333	43.0997	-5.00901	6688.66	177.27	43.5473
3.19167	43.1712	-5.01462	6687.18	177.627	43.6333
3.2	43.2465	-5.02019	6685.72	177.627	43.7253
3.20833	43.3232	-5.0256	6684.25	177.627	43.8106
3.21667	43.3971	-5.03093	6682.76	177.627	43.897
3.225	43.4708	-5.03604	6681.28	177.633	43.9823
3.23333	43.5473	-5.04091	6679.79	177.779	44.062
3.24167	43.6333	-5.04531	6678.32	177.773	44.1346
3.25	43.7253	-5.04937	6676.84	177.773	44.2088
3.25833	43.8106	-5.05368	6675.36	177.99	44.2856
3.26667	43.897	-5.0579	6673.89	178.125	44.3532
3.275	43.9823	-5.06206	6672.41	178.055	44.4249
3.28333	44.062	-5.06635	6670.92	178.271	44.4962
3.29167	44.1346	-5.07074	6669.45	178.055	44.5666
3.3	44.2088	-5.07513	6667.96	178.055	44.6399
3.30833	44.2856	-5.07939	6666.47	177.984	44.7103
3.31667	44.3532	-5.08387	6664.99	178.049	44.7905
3.325	44.4249	-5.08793	6663.51	177.979	44.8714
3.33333	44.4962	-5.09197	6662.03	177.984	44.9506
3.34167	44.5666	-5.09588	6660.55	177.768	45.0247
3.35	44.6399	-5.09953	6659.06	177.486	45.1048
3.35833	44.7103	-5.10311	6657.57	177.416	45.1836
3.36667	44.7905	-5.10613	6656.08	177.059	45.2643
3.375	44.8714	-5.10915	6654.59	176.982	45.3437
3.38333	44.9506	-5.11222	6653.12	176.631	45.4217
3.39167	45.0247	-5.11531	6651.64	176.555	45.5023
3.4	45.1048	-5.1181	6650.16	176.268	45.5854
3.40833	45.1836	-5.1209	6648.67	176.268	45.6695
3.41667	45.2643	-5.12361	6647.19	176.191	45.7453
3.425	45.3437	-5.12621	6645.72	176.191	45.8266
3.43333	45.4217	-5.12884	6644.25	176.191	45.9137
3.44167	45.5023	-5.13136	6642.78	176.121	46.002
3.45	45.5854	-5.13375	6641.3	176.121	46.0813
3.45833	45.6695	-5.13591	6639.83	176.338	46.1609
3.46667	45.7453	-5.13819	6638.37	176.549	46.2423
3.475	45.8266	-5.1401	6636.92	176.619	46.3228
3.48333	45.9137	-5.14177	6635.45	176.912	46.3983
3.49167	46.002	-5.14333	6633.98	176.842	46.4733
3.5	46.0813	-5.14501	6632.51	176.918	46.5578
3.50833	46.1609	-5.14664	6631.03	176.848	46.6397
3.51667	46.2423	-5.14811	6629.56	176.918	46.7138
3.525	46.3228	-5.14933	6628.09	176.918	46.7922
3.53333	46.3983	-5.15064	6626.62	176.918	46.8732
3.54167	46.4733	-5.15178	6625.16	176.848	46.9525
3.55	46.5578	-5.15239	6623.68	176.777	47.0369
3.55833	46.6397	-5.15305	6622.2	176.707	47.1207
3.56667	46.7138	-5.15384	6620.73	176.49	47.2038
3.575	46.7922	-5.15434	6619.24	176.42	47.2823
3.58333	46.8732	-5.15479	6617.77	176.197	47.3587
3.59167	46.9525	-5.1552	6616.29	176.273	47.4326
3.6	47.0369	-5.15543	6614.83	176.203	47.5091
3.60833	47.1207	-5.15574	6613.35	176.057	47.5806
3.61667	47.2038	-5.15567	6611.88	176.057	47.6582
3.625	47.2823	-5.15549	6610.41	175.846	47.7375
3.63333	47.3587	-5.15526	6608.94	175.775	47.8157
3.64167	47.4326	-5.15504	6607.47	175.559	47.8963
3.65	47.5091	-5.15475	6606	175.418	47.9739
3.65833	47.5806	-5.15476	6604.53	175.271	48.0431
3.66667	47.6582	-5.15439	6603.07	174.99	48.1134
3.675	47.7375	-5.1539	6601.61	174.627	48.1936
3.68333	47.8157	-5.15328	6600.14	174.27	48.2804
3.69167	47.8963	-5.15229	6598.67	174.199	48.3665
3.7	47.9739	-5.15147	6597.21	173.842	48.4415
3.70833	48.0431	-5.15098	6595.74	173.555	48.5116
3.71667	48.1134	-5.15053	6594.28	173.338	48.5821
3.725	48.1936	-5.14947	6592.83	173.127	48.6486
3.73333	48.2804	-5.14792	6591.37	172.764	48.718
3.74167	48.3665	-5.14599	6589.91	172.693	48.7943
3.75	48.4415	-5.14435	6588.46	172.764	48.8707
3.75833	48.5116	-5.14276	6587.03	172.617	48.9499
3.76667	48.5821	-5.14094	6585.58	172.617	49.025
3.775	48.6486	-5.13909	6584.14	172.547	49.1028
3.78333	48.718	-5.137	6582.69	172.477	49.1881
3.79167	48.7943	-5.13457	6581.26	172.547	49.2734
3.8	48.8707	-5.13188	6579.82	172.688	49.3555
3.80833	48.9499	-5.12907	6578.38	172.758	49.4384
3.81667	49.025	-5.12644	6576.95	172.904	49.5208
3.825	49.1028	-5.12379	6575.52	172.764	49.6053
3.83333	49.1881	-5.12079	6574.07	172.693	49.6952
3.84167	49.2734	-5.11763	6572.63	172.699	49.7809
3.85	49.3555	-5.11446	6571.2	172.559	49.8637
3.85833	49.4384	-5.11102	6569.76	172.207	49.9439
3.86667	49.5208	-5.10735	6568.31	172.131	50.0217
3.875	49.6053	-5.10355	6566.88	171.99	50.0988
3.88333	49.6952	-5.09954	6565.44	171.633	50.1807
3.89167	49.7809	-5.0955	6563.99	171.492	50.274
3.9	49.8637	-5.09139	6562.55	171.064	50.3719
3.90833	49.9439	-5.08706	6561.11	170.777	50.4602
3.91667	50.0217	-5.0825	6559.67	170.566	50.5436
3.925	50.0988	-5.0778	6558.24	170.35	50.6208
3.93333	50.1807	-5.07285	6556.81	170.133	50.693
3.94167	50.274	-5.06768	6555.38	169.916	50.7678
3.95	50.3719	-5.06238	6553.96	169.635	50.8453
3.95833	50.4602	-5.05725	6552.54	169.201	50.927
3.96667	50.5436	-5.05205	6551.11	168.85	51.007
3.975	50.6208	-5.04693	6549.69	168.346	51.0803
3.98333	50.693	-5.04186	6548.26	168.199	51.1519
3.99167	50.7678	-5.03673	6546.85	168.053	51.2301
4	50.8453	-5.03148	6545.44	167.479	51.3082
4.00833	50.927	-5.02596	6544.02	167.045	51.3895
4.01667	51.007	-5.0204	6542.61	166.617	51.4748
4.025	51.0803	-5.01474	6541.2	166.184	51.5607
4.03333	51.1519	-5.00895	6539.8	165.756	51.6405
4.04167	51.2301	-5.00289	6538.4	165.258	51.7225
4.05	51.3082	-4.99669	6537.01	164.754	51.8073
4.05833	51.3895	-4.99021	6535.62	164.25	51.8926
4.06667	51.4748	-4.98348	6534.23	163.828	51.9679
4.075	51.5607	-4.97672	6532.84	163.33	52.046
4.08333	51.6405	-4.97014	6531.44	162.973	52.1294
4.09167	51.7225	-4.96336	6530.07	162.768	52.2138
4.1	51.8073	-4.95636	6528.69	162.41	52.2971
4.10833	51.8926	-4.94926	6527.32	162.34	52.3803
4.11667	51.9679	-4.94256	6525.95	162.264	52.4667
4.125	52.046	-4.93562	6524.59	162.193	52.5568
4.13333	52.1294	-4.92848	6523.24	162.193	52.6444
4.14167	52.2138	-4.92122	6521.89	162.34	52.7211
4.15	52.2971	-4.91375	6520.54	162.193	52.804
4.15833	52.3803	-4.90603	6519.18	162.123	52.8886
4.16667	52.4667	-4.89799	6517.83	162.117	52.9669
4.175	52.5568	-4.88968	6516.49	161.971	53.0483
4.18333	52.6444	-4.88127	6515.13	161.971	53.1363
4.19167	52.7211	-4.8732	6513.78	161.689	53.2227
4.2	52.804	-4.86471	6512.43	161.479	53.304
4.20833	52.8886	-4.85599	6511.07	161.191	53.3759
4.21667	52.9669	-4.84739	6509.72	160.98	53.4449
4.225	53.0483	-4.83863	6508.37	160.412	53.5249
4.23333	53.1363	-4.82966	6507.01	160.125	53.6079
4.24167	53.2227	-4.82064	6505.67	159.697	53.6906
4.25	53.304	-4.81174	6504.32	159.275	53.7784
4.25833	53.3759	-4.80304	6502.98	158.918	53.8622
4.26667	53.4449	-4.79435	6501.63	158.561	53.9345
4.275	53.5249	-4.78501	6500.29	158.197	54.0055
4.28333	53.6079	-4.77542	6498.95	157.617	54.0825
4.29167	53.6906	-4.76571	6497.61	157.33	54.1716
4.3	53.7784	-4.7557	6496.29	156.826	54.2635
4.30833	53.8622	-4.74575	6494.96	156.539	54.3488
4.31667	53.9345	-4.736	6493.65	156.111	54.4306
4.325	54.0055	-4.72613	6492.32	155.607	54.501
4.33333	54.0825	-4.71578	6491.01	155.314	54.5762
4.34167	54.1716	-4.70499	6489.7	154.74	54.6552
4.35	54.2635	-4.69408	6488.39	154.096	54.7408
4.35833	54.3488	-4.68355	6487.07	153.598	54.8267
4.36667	54.4306	-4.67316	6485.77	153.176	54.9101
4.375	54.501	-4.66304	6484.48	152.602	54.9941
4.38333	54.5762	-4.65262	6483.18	152.174	55.078
4.39167	54.6552	-4.64192	6481.89	151.529	55.1666
4.4	54.7408	-4.63107	6480.6	151.031	55.2612
4.40833	54.8267	-4.62017	6479.31	150.604	55.3664
4.41667	54.9101	-4.60942	6478.04	150.105	55.4665
4.425	54.9941	-4.59845	6476.76	149.754	55.5621
4.43333	55.078	-4.58732	6475.49	149.537	55.6572
4.44167	55.1666	-4.57572	6474.23	149.396	55.7502
4.45	55.2612	-4.56369	6472.97	149.18	55.8392
4.45833	55.3664	-4.55134	6471.71	149.039	55.9178
4.46667	55.4665	-4.53919	6470.46	148.828	55.9923
4.475	55.5621	-4.5271	6469.21	149.039	56.0728
4.48333	55.6572	-4.51487	6467.97	148.682	56.1502
4.49167	55.7502	-4.50254	6466.73	148.611	56.2235
4.5	55.8392	-4.49014	6465.49	148.254	56.2943
4.50833	55.9178	-4.47805	6464.25	148.107	56.3603
4.51667	55.9923	-4.46601	6463.01	147.75	56.4306
4.525	56.0728	-4.45377	6461.77	147.252	56.4988
4.53333	56.1502	-4.44161	6460.52	146.895	56.5774
4.54167	56.2235	-4.42945	6459.28	146.537	56.6664
4.55	56.2943	-4.41711	6458.04	146.174	56.7612
4.55833	56.3603	-4.40484	6456.8	145.676	56.8473
4.56667	56.4306	-4.39221	6455.55	145.6	56.9274
4.575	56.4988	-4.37967	6454.34	145.312	57.0134
4.58333	56.5774	-4.36672	6453.11	145.248	57.1032
4.59167	56.6664	-4.35331	6451.9	144.961	57.2011
4.6	56.7612	-4.33956	6450.67	144.674	57.2992
4.60833	56.8473	-4.32606	6449.46	144.457	57.3969
4.61667	56.9274	-4.31259	6448.25	143.959	57.494
4.625	57.0134	-4.29872	6447.04	143.531	57.5862
4.63333	57.1032	-4.28465	6445.83	143.174	57.6709
4.64167	57.2011	-4.27031	6444.62	142.605	57.7528
4.65	57.2992	-4.25603	6443.41	142.248	57.8421
4.65833	57.3969	-4.24165	6442.21	141.609	57.93
4.66667	57.494	-4.2271	6441	141.029	58.0156
4.675	57.5862	-4.21256	6439.79	140.391	58.1
4.68333	57.6709	-4.19821	6438.59	139.676	58.1777
4.69167	57.7528	-4.18383	6437.4	139.172	58.2564
4.7	57.8421	-4.16912	6436.21	138.744	58.3391
4.70833	57.93	-4.15438	6435.04	138.246	58.4245
4.71667	58.0156	-4.13965	6433.87	137.678	58.508
4.725	58.1	-4.12484	6432.69	137.391	58.5896
4.73333	58.1777	-4.11002	6431.53	136.887	58.6722
4.74167	58.2564	-4.09503	6430.35	136.6	58.7575
4.75	58.3391	-4.07977	6429.2	136.242	58.84
4.75833	58.4245	-4.0645	6428.04	135.949	58.9252
4.76667	58.508	-4.04941	6426.89	135.814	59.0152
4.775	58.5896	-4.03432	6425.76	135.527	59.1006
4.78333	58.6722	-4.01914	6424.61	135.527	59.183
4.79167	58.7575	-4.00375	6423.48	135.381	59.2643
4.8	58.84	-3.98839	6422.35	135.158	59.3516
4.80833	58.9252	-3.97285	6421.22	134.73	59.4446
4.81667	59.0152	-3.95695	6420.08	134.52	59.5383
4.825	59.1006	-3.94113	6418.94	134.092	59.6199
4.83333	59.183	-3.92552	6417.81	133.664	59.7037
4.84167	59.2643	-3.90997	6416.69	133.172	59.7903
4.85	59.3516	-3.89409	6415.56	132.879	59.8762
4.85833	59.4446	-3.87788	6414.44	132.527	59.9612
4.86667	59.5383	-3.86162	6413.32	132.023	60.0516
4.875	59.6199	-3.84585	6412.19	131.596	60.1389
4.88333	59.7037	-3.82982	6411.07	131.244	60.2206
4.89167	59.7903	-3.81366	6409.95	131.033	60.303
4.9	59.8762	-3.79761	6408.85	130.529	60.3887
4.90833	59.9612	-3.78184	6407.73	130.166	60.482
4.91667	60.0516	-3.76579	6406.64	129.955	60.5742
4.925	60.1389	-3.74969	6405.55	129.662	60.661
4.93333	60.2206	-3.73359	6404.46	129.164	60.7479
4.94167	60.303	-3.71745	6403.37	128.66	60.8393
4.95	60.3887	-3.70109	6402.27	128.232	60.927
4.95833	60.482	-3.68431	6401.18	127.799	61.0134
4.96667	60.5742	-3.66761	6400.1	127.301	61.0996
4.975	60.661	-3.651	6399.02	126.721	61.1861
4.98333	60.7479	-3.63434	6397.93	126.299	61.2721
4.99167	60.8393	-3.61719	6396.86	125.801	61.3562
5	60.927	-3.60001	6395.79	125.297	61.4424
5.00833	61.0134	-3.58288	6394.72	124.658	61.5282
5.01667	61.0996	-3.56583	6393.66	124.154	61.6131
5.025	61.1861	-3.54869	6392.61	123.727	61.6971
5.03333	61.2721	-3.53168	6391.55	123.152	61.7764
5.04167	61.3562	-3.51487	6390.5	122.59	61.8656
5.05	61.4424	-3.49797	6389.45	121.939	61.9612
5.05833	61.5282	-3.48106	6388.41	121.518	62.0576
5.06667	61.6131	-3.46414	6387.37	120.867	62.1489
5.075	61.6971	-3.44727	6386.33	120.51	62.2383
5.08333	61.7764	-3.43063	6385.31	120.082	62.3257
5.09167	61.8656	-3.41343	6384.28	119.936	62.415
5.1	61.9612	-3.39587	6383.27	119.584	62.4997
5.10833	62.0576	-3.37829	6382.26	119.221	62.5748
5.11667	62.1489	-3.36098	6381.24	118.939	62.6598
5.125	62.2383	-3.34376	6380.24	118.787	62.7453
5.13333	62.3257	-3.32646	6379.24	118.576	62.8274
5.14167	62.415	-3.30912	6378.25	118.213	62.9119
5.15	62.4997	-3.29184	6377.25	118.008	62.997
5.15833	62.5748	-3.27498	6376.26	117.721	63.0804
5.16667	62.6598	-3.25774	6375.27	117.357	63.1636
5.175	62.7453	-3.24055	6374.27	116.93	63.2478
5.18333	62.8274	-3.22344	6373.28	116.713	63.332
5.19167	62.9119	-3.20628	6372.29	116.508	63.4246
5.2	62.997	-3.18895	6371.31	116.215	63.5174
5.20833	63.0804	-3.17138	6370.32	115.723	63.6056
5.21667	63.1636	-3.1538	6369.34	115.441	63.6889
5.225	63.2478	-3.1362	6368.37	115.084	63.7732
5.23333	63.332	-3.1188	6367.4	114.791	63.8591
5.24167	63.4246	-3.10105	6366.43	114.223	63.9504
5.25	63.5174	-3.08321	6365.46	114.012	64.0405
5.25833	63.6056	-3.06555	6364.49	113.801	64.1286
5.26667	63.6889	-3.04806	6363.53	113.297	64.2155
5.275	63.7732	-3.03051	6362.57	112.723	64.3011
5.28333	63.8591	-3.01291	6361.6	112.295	64.3844
5.29167	63.9504	-2.99505	6360.64	112.078	64.4688
5.3	64.0405	-2.97731	6359.69	111.785	64.5522
5.30833	64.1286	-2.95965	6358.75	111.357	64.6358
5.31667	64.2155	-2.94204	6357.81	111.006	64.7154
5.325	64.3011	-2.92452	6356.86	110.719	64.7957
5.33333	64.3844	-2.90703	6355.94	110.221	64.8771
5.34167	64.4688	-2.88945	6354.99	109.711	64.9614
5.35	64.5522	-2.872	6354.05	109.43	65.0493
5.35833	64.6358	-2.85451	6353.13	109.072	65.1503
5.36667	64.7154	-2.83707	6352.2	108.645	65.2575
5.375	64.7957	-2.81962	6351.28	108.217	65.3562
5.38333	64.8771	-2.80231	6350.35	107.859	65.4482
5.39167	64.9614	-2.78503	6349.43	107.648	65.5392
5.4	65.0493	-2.76746	6348.53	107.285	65.63
5.40833	65.1503	-2.74932	6347.61	107.209	65.7196
5.41667	65.2575	-2.73104	6346.71	106.922	65.8092
5.425	65.3562	-2.71308	6345.81	106.711	65.898
5.43333	65.4482	-2.6954	6344.91	106.635	65.9874
5.44167	65.5392	-2.67781	6344.01	106.494	66.0667
5.45	65.63	-2.66016	6343.11	106.424	66.1376
5.45833	65.7196	-2.64257	6342.23	106.061	66.2179
5.46667	65.8092	-2.6247	6341.33	105.779	66.3085
5.475	65.898	-2.60664	6340.44	105.492	66.3957
5.48333	65.9874	-2.58866	6339.56	105.205	66.4746
5.49167	66.0667	-2.57101	6338.67	104.783	66.5593
5.5	66.1376	-2.55356	6337.78	104.502	66.6437
5.50833	66.2179	-2.53582	6336.9	104.074	66.7285
5.51667	66.3085	-2.51773	6336.01	103.576	66.8173
5.525	66.3957	-2.49985	6335.12	103.213	66.9016
5.53333	66.4746	-2.48225	6334.24	102.791	66.9862
5.54167	66.5593	-2.46448	6333.36	102.434	67.0669
5.55	66.6437	-2.44675	6332.5	102.152	67.146
5.55833	66.7285	-2.4291	6331.63	101.719	67.2359
5.56667	66.8173	-2.41122	6330.76	101.438	67.3294
5.575	66.9016	-2.39355	6329.9	101.145	67.4195
5.58333	66.9862	-2.3759	6329.04	100.857	67.5019
5.59167	67.0669	-2.35854	6328.19	100.5	67.5876
5.6	67.146	-2.34128	6327.34	100.143	67.678
5.60833	67.2359	-2.32347	6326.49	99.7148	67.7717
5.61667	67.3294	-2.30563	6325.64	99.4219	67.8699
5.625	67.4195	-2.28799	6324.79	99.1406	67.9726
5.63333	67.5019	-2.2707	6323.96	98.6367	68.0725
5.64167	67.5876	-2.25325	6323.11	98.2793	68.1617
5.65	67.678	-2.23554	6322.29	97.8516	68.2548
5.65833	67.7717	-2.21768	6321.45	97.4238	68.3469
5.66667	67.8699	-2.19974	6320.62	96.9199	68.4465
5.675	67.9726	-2.18153	6319.78	96.5625	68.5444
5.68333	68.0725	-2.16324	6318.97	96.1348	68.6241
5.69167	68.1617	-2.14537	6318.15	95.7773	68.6994
5.7	68.2548	-2.12735	6317.33	95.209	68.775
5.70833	68.3469	-2.10938	6316.51	94.7812	68.8508
5.71667	68.4465	-2.09119	6315.7	94.418	68.9285
5.725	68.5444	-2.07311	6314.9	94.1367	69.0088
5.73333	68.6241	-2.05563	6314.1	93.8496	69.0908
5.74167	68.6994	-2.03828	6313.29	93.709	69.1772
5.75	68.775	-2.0209	6312.5	93.4922	69.2618
5.75833	68.8508	-2.00362	6311.71	93.4219	69.3467
5.76667	68.9285	-1.98633	6310.92	93.3516	69.4393
5.775	69.0088	-1.96896	6310.13	93.2109	69.5366
5.78333	69.0908	-1.95158	6309.35	93.1348	69.634
5.79167	69.1772	-1.93411	6308.57	93.0586	69.7304
5.8	69.2618	-1.91656	6307.8	92.8477	69.8263
5.80833	69.3467	-1.89903	6307.03	92.6309	69.9214
5.81667	69.4393	-1.88131	6306.25	92.3438	70.0116
5.825	69.5366	-1.86346	6305.47	92.0566	70.1027
5.83333	69.634	-1.84561	6304.69	91.8457	70.1942
5.84167	69.7304	-1.82778	6303.91	91.4883	70.2843
5.85	69.8263	-1.81004	6303.13	91.2012	70.3784
5.85833	69.9214	-1.7924	6302.35	90.9141	70.4697
5.86667	70.0116	-1.77482	6301.58	90.5566	70.5583
5.875	70.1027	-1.75715	6300.81	90.1992	70.6412
5.88333	70.1942	-1.73968	6300.05	90.1289	70.7223
5.89167	70.2843	-1.72233	6299.29	89.8418	70.7983
5.9	70.3784	-1.70499	6298.53	89.7012	70.8783
5.90833	70.4697	-1.68793	6297.78	89.2734	70.9551
5.91667	70.5583	-1.671	6297.02	88.916	71.0363
5.925	70.6412	-1.65432	6296.26	88.6289	71.1207
5.93333	70.7223	-1.63769	6295.51	88.0605	71.2
5.94167	70.7983	-1.62123	6294.75	87.9141	71.2762
5.95	70.8783	-1.60471	6294	87.6328	71.3512
5.95833	70.9551	-1.58835	6293.27	87.3516	71.4317
5.96667	71.0363	-1.57176	6292.53	86.8477	71.5149
5.975	71.1207	-1.55503	6291.78	86.5664	71.6088
5.98333	71.2	-1.53844	6291.05	86.1328	71.7045
5.99167	71.2762	-1.52196	6290.3	85.7754	71.8054
6	71.3512	-1.50555	6289.58	85.3418	71.8972
6.00833	71.4317	-1.48888	6288.85	84.8438	71.9814
6.01667	71.5149	-1.47226	6288.12	84.5566	72.0684
6.025	71.6088	-1.45526	6287.42	83.918	72.1612
6.03333	71.7045	-1.43831	6286.68	83.6309	72.2578
6.04167	71.8054	-1.42124	6285.96	83.2676	72.35
6.05	71.8972	-1.40461	6285.25	83.0566	72.4334
6.05833	71.9814	-1.38828	6284.54	82.7637	72.5085
6.06667	72.0684	-1.37192	6283.83	82.4824	72.5855
6.075	72.1612	-1.35531	6283.12	82.2715	72.6631
6.08333	72.2578	-1.33861	6282.43	82.2715	72.7428
6.09167	72.35	-1.32212	6281.74	82.3418	72.8258
6.1	72.4334	-1.30587	6281.05	82.3359	72.9062
6.10833	72.5085	-1.29003	6280.37	82.1191	72.9884
6.11667	72.5855	-1.2741	6279.69	81.9785	73.0715
6.125	72.6631	-1.2581	6278.99	81.7676	73.1606
6.13333	72.7428	-1.24204	6278.31	81.4805	73.2542
6.14167	72.8258	-1.22587	6277.62	81.3457	73.3477
6.15	72.9062	-1.20974	6276.94	81.0586	73.4381
6.15833	72.9884	-1.19369	6276.25	80.8359	73.5241
6.16667	73.0715	-1.17765	6275.57	80.4844	73.5994
6.175	73.1606	-1.16148	6274.88	80.0566	73.6723
6.18333	73.2542	-1.14519	6274.19	79.7754	73.7549
6.19167	73.3477	-1.12882	6273.51	79.6348	73.8386
6.2	73.4381	-1.11263	6272.84	79.2715	73.9284
6.20833	73.5241	-1.09668	6272.16	79.0547	74.0158
6.21667	73.5994	-1.08105	6271.5	78.8438	74.0989
6.225	73.6723	-1.06568	6270.83	78.6914	74.187
6.23333	73.7549	-1.05005	6270.16	78.6211	74.2828
6.24167	73.8386	-1.03438	6269.5	78.4805	74.37
6.25	73.9284	-1.01848	6268.84	78.3398	74.4636
6.25833	74.0158	-1.00277	6268.18	78.1934	74.5702
6.26667	74.0989	-0.987178	6267.52	77.7656	74.6726
6.275	74.187	-0.971466	6266.86	77.6191	74.7703
6.28333	74.2828	-0.955413	6266.21	77.4082	74.8615
6.29167	74.37	-0.939695	6265.56	77.2734	74.9442
6.3	74.4636	-0.923869	6264.91	76.8398	75.0334
6.30833	74.5702	-0.907469	6264.26	76.4121	75.1249
6.31667	74.6726	-0.891254	6263.6	76.0547	75.2108
6.325	74.7703	-0.875311	6262.94	75.627	75.3025
6.33333	74.8615	-0.859574	6262.3	75.123	75.3961
6.34167	74.9442	-0.844008	6261.65	74.8359	75.4791
6.35	75.0334	-0.828349	6261	74.6191	75.5636
6.35833	75.1249	-0.81269	6260.38	74.3379	75.6462
6.36667	75.2108	-0.797169	6259.74	74.2617	75.7232
6.375	75.3025	-0.781573	6259.11	73.8984	75.8102
6.38333	75.3961	-0.765924	6258.47	73.8281	75.8934
6.39167	75.4791	-0.750659	6257.86	73.834	75.9743
6.4	75.5636	-0.735447	6257.23	73.6172	76.0571
6.40833	75.6462	-0.720322	6256.61	73.6172	76.1366
6.41667	75.7232	-0.705476	6255.99	73.6934	76.2177
6.425	75.8102	-0.690439	6255.39	73.623	76.311
6.43333	75.8934	-0.675402	6254.77	73.6934	76.4046
6.44167	75.9743	-0.660361	6254.16	73.4766	76.4935
6.45	76.0571	-0.645393	6253.54	73.1953	76.5866
6.45833	76.1366	-0.630563	6252.92	73.0547	76.6738
6.46667	76.2177	-0.615599	6252.31	72.6973	76.7609
6.475	76.311	-0.600316	6251.7	72.3398	76.8526
6.48333	76.4046	-0.585187	6251.08	71.8418	76.9366
6.49167	76.4935	-0.570118	6250.47	71.5547	77.0235
6.5	76.5866	-0.55486	6249.86	71.0508	77.1114
6.50833	76.6738	-0.539711	6249.25	70.623	77.1948
6.51667	76.7609	-0.524602	6248.63	70.2012	77.2765
6.525	76.8526	-0.509538	6248.02	69.8438	77.3554
6.53333	76.9366	-0.49484	6247.42	69.5566	77.4374
6.54167	77.0235	-0.48007	6246.82	69.2695	77.5227
6.55	77.1114	-0.465349	6246.22	69.3398	77.6072
6.55833	77.1948	-0.450866	6245.65	69.0527	77.6934
6.56667	77.2765	-0.436274	6245.05	69.2637	77.7838
6.575	77.3554	-0.421668	6244.49	68.9824	77.8754
6.58333	77.4374	-0.406933	6243.9	68.6953	77.9615
6.59167	77.5227	-0.392072	6243.33	68.5547	78.0425
6.6	77.6072	-0.377362	6242.75	68.1855	78.1167
6.60833	77.6934	-0.362585	6242.17	68.0449	78.198
6.61667	77.7838	-0.347789	6241.6	67.6875	78.2841
6.625	77.8754	-0.333006	6241.02	67.2539	78.3625
6.63333	77.9615	-0.31852	6240.45	66.7559	78.4428
6.64167	78.0425	-0.304058	6239.87	66.3984	78.5278
6.65	78.1167	-0.289798	6239.3	65.9004	78.6156
6.65833	78.198	-0.275472	6238.71	65.4668	78.7011
6.66667	78.2841	-0.261003	6238.15	65.3965	78.7899
6.675	78.3625	-0.247066	6237.6	65.0391	78.886
6.68333	78.4428	-0.233057	6237.04	64.9043	78.985
6.69167	78.5278	-0.218808	6236.49	64.6875	79.079
6.7	78.6156	-0.204338	6235.93	64.5469	79.168
6.70833	78.7011	-0.189899	6235.38	64.623	79.2584
6.71667	78.7899	-0.17539	6234.85	64.623	79.3433
6.725	78.886	-0.160847	6234.3	64.7637	79.4261
6.73333	78.985	-0.146455	6233.76	64.7695	79.5047
6.74167	79.079	-0.132318	6233.22	65.0566	79.5818
6.75	79.168	-0.118525	6232.69	65.0566	79.6541
6.75833	79.2584	-0.104618	6232.15	65.1973	79.7264
6.76667	79.3433	-0.0908339	6231.62	65.1973	79.8068
6.775	79.4261	-0.077243	6231.08	65.1973	79.8916
6.78333	79.5047	-0.0637343	6230.54	65.0508	79.9743
6.79167	79.5818	-0.050304	6230	64.9102	80.0641
6.8	79.6541	-0.0368091	6229.46	64.7637	80.1618
6.80833	79.7264	-0.023274	6228.92	64.3418	80.2542
6.81667	79.8068	-0.00946119	6228.37	64.1191	80.3441
6.825	79.8916	0.0045231	6227.82	63.6914	80.4376
6.83333	79.9743	0.01838	6227.27	63.4043	80.53
6.84167	80.0641	0.0323493	6226.73	63.1172	80.6198
6.85	80.1618	0.0464335	6226.18	62.8301	80.7046
6.85833	80.2542	0.0603501	6225.65	62.4023	80.79
6.86667	80.3441	0.0740417	6225.1	62.2617	80.8789
6.875	80.4376	0.0877441	6224.58	61.8984	80.9618
6.88333	80.53	0.101113	6224.05	61.6875	81.0454
6.89167	80.6198	0.114371	6223.52	61.6113	81.1304
6.9	80.7046	0.127559	6223	61.4004	81.2139
6.90833	80.79	0.140687	6222.48	61.1133	81.2921
6.91667	80.8789	0.153891	6221.96	60.7559	81.3735
6.925	80.9618	0.16704	6221.45	60.4043	81.4549
6.93333	81.0454	0.180323	6220.92	60.0469	81.5369
6.94167	81.1304	0.193613	6220.41	59.7598	81.6137
6.95	81.2139	0.206879	6219.9	59.3965	81.6874
6.95833	81.2921	0.219949	6219.39	59.1152	81.7645
6.96667	81.3735	0.233229	6218.89	58.4707	81.8414
6.975	81.4549	0.246323	6218.38	57.9727	81.9267
6.98333	81.5369	0.25926	6217.87	57.4688	82.0131
6.99167	81.6137	0.272049	6217.36	57.041	82.1015
7	81.6874	0.284754	6216.87	56.7598	82.1909
7.00833	81.7645	0.29743	6216.38	56.3965	82.2796
7.01667	81.8414	0.310094	6215.89	56.1094	82.3679
7.025	81.9267	0.323113	6215.41	56.0391	82.4575
7.03333	82.0131	0.336119	6214.92	55.8281	82.5489
7.04167	82.1015	0.349146	6214.44	55.6816	82.635
7.05	82.1909	0.362161	6213.97	55.8984	82.7232
7.05833	82.2796	0.37534	6213.51	55.752	82.8131
7.06667	82.3679	0.388678	6213.04	55.7578	82.9041
7.075	82.4575	0.402096	6212.58	55.8984	82.996
7.08333	82.5489	0.415717	6212.12	55.9629	83.0821
7.09167	82.635	0.429214	6211.65	56.1797	83.1704
7.1	82.7232	0.442531	6211.19	56.2559	83.2603
7.10833	82.8131	0.455712	6210.73	56.1152	83.3501
7.11667	82.9041	0.468902	6210.25	55.9746	83.4382
7.125	82.996	0.482125	6209.79	55.9805	83.5265
7.13333	83.0821	0.495267	6209.33	55.7637	83.6087
7.14167	83.1704	0.508411	6208.85	55.834	83.6803
7.15	83.2603	0.521551	6208.39	55.6172	83.7541
7.15833	83.3501	0.534646	6207.93	55.5527	83.836
7.16667	83.4382	0.547516	6207.46	55.5527	83.9302
7.175	83.5265	0.560236	6206.99	55.125	84.0258
7.18333	83.6087	0.572899	6206.51	55.0547	84.1192
7.19167	83.6803	0.585153	6206.04	54.832	84.2074
7.2	83.7541	0.597314	6205.58	54.832	84.2886
7.20833	83.836	0.609804	6205.13	54.7559	84.3701
7.21667	83.9302	0.62257	6204.66	54.6855	84.4623
7.225	84.0258	0.635327	6204.2	54.6914	84.5599
7.23333	84.1192	0.648026	6203.74	54.6855	84.6569
7.24167	84.2074	0.660354	6203.29	54.4688	84.742
7.25	84.2886	0.672516	6202.83	54.334	84.822
7.25833	84.3701	0.684726	6202.36	54.4746	84.9021
7.26667	84.4623	0.69723	6201.91	54.3281	84.9817
7.275	84.5599	0.70984	6201.46	54.2637	85.0627
7.28333	84.6569	0.722655	6201.01	54.1172	85.1479
7.29167	84.742	0.735071	6200.56	53.6895	85.2428
7.3	84.822	0.7474	6200.1	53.4785	85.3317
7.30833	84.9021	0.759866	6199.65	53.1914	85.4213
7.31667	84.9817	0.77224	6199.18	53.0508	85.5066
7.325	85.0627	0.78472	6198.74	52.9805	85.5956
7.33333	85.1479	0.797245	6198.29	52.6172	85.6828
7.34167	85.2428	0.809897	6197.83	52.3359	85.7677
7.35	85.3317	0.822369	6197.37	52.1895	85.8522
7.35833	85.4213	0.835051	6196.93	52.1895	85.9349
7.36667	85.5066	0.847557	6196.49	52.1895	86.0195
7.375	85.5956	0.86007	6196.05	52.2656	86.1115
7.38333	85.6828	0.872453	6195.62	52.3301	86.2067
7.39167	85.7677	0.884738	6195.19	52.4004	86.2957
7.4	85.8522	0.896938	6194.75	52.4766	86.3826
7.40833	85.9349	0.909107	6194.32	52.3301	86.4649
7.41667	86.0195	0.921273	6193.88	52.4766	86.543
7.425	86.1115	0.933762	6193.45	52.4707	86.6233
7.43333	86.2067	0.946353	6193.01	52.4004	86.7119
7.44167	86.2957	0.958629	6192.58	52.2598	86.8081
7.45	86.3826	0.970709	6192.14	52.1895	86.9049
7.45833	86.4649	0.982607	6191.7	52.1133	86.9945
7.46667	86.543	0.994312	6191.27	51.9785	87.0784
7.475	86.6233	1.00593	6190.83	51.4746	87.1635
7.48333	86.7119	1.01776	6190.38	51.334	87.2439
7.49167	86.8081	1.02993	6189.94	51.1172	87.3255
7.5	86.9049	1.04216	6189.51	50.8301	87.4093
7.50833	86.9945	1.05415	6189.07	50.332	87.4986
7.51667	87.0784	1.06603	6188.64	50.1211	87.5782
7.525	87.1635	1.07802	6188.21	49.834	87.6538
7.53333	87.2439	1.0898	6187.78	49.4766	87.7346
7.54167	87.3255	1.10161	6187.35	49.3359	87.8149
7.55	87.4093	1.11368	6186.93	49.1191	87.8945
7.55833	87.4986	1.12603	6186.5	48.9785	87.9712
7.56667	87.5782	1.13806	6186.09	48.5449	88.054
7.575	87.6538	1.14994	6185.67	48.334	88.1421
7.58333	87.7346	1.16193	6185.25	48.0469	88.2324
7.59167	87.8149	1.17391	6184.84	47.9766	88.3181
7.6	87.8945	1.18601	6184.45	47.6895	88.3997
7.60833	87.9712	1.19797	6184.04	47.4023	88.4847
7.61667	88.054	1.21016	6183.63	47.0449	88.5703
7.625	88.1421	1.22256	6183.23	46.7578	88.6534
7.63333	88.2324	1.23486	6182.82	46.2539	88.7309
7.64167	88.3181	1.24682	6182.4	45.8965	88.8133
7.65	88.3997	1.25874	6182.01	45.7559	88.8967
7.65833	88.4847	1.27066	6181.62	45.3281	88.9851
7.66667	88.5703	1.28257	6181.23	45.041	89.073
7.675	88.6534	1.29445	6180.83	44.9004	89.1672
7.68333	88.7309	1.30599	6180.45	44.8242	89.266
7.69167	88.8133	1.31765	6180.06	44.6074	89.3648
7.7	88.8967	1.32938	6179.68	44.6133	89.4522
7.70833	88.9851	1.3413	6179.31	44.3965	89.5358
7.71667	89.073	1.35311	6178.92	44.6895	89.6281
7.725	89.1672	1.36526	6178.55	44.9004	89.7194
7.73333	89.266	1.37739	6178.19	44.9707	89.8082
7.74167	89.3648	1.38937	6177.81	45.4043	89.8895
7.75	89.4522	1.40087	6177.45	45.5508	89.967
7.75833	89.5358	1.41224	6177.08	45.6914	90.0367
7.76667	89.6281	1.42389	6176.71	45.7676	90.1094
7.775	89.7194	1.4356	6176.33	46.0488	90.1869
7.78333	89.8082	1.44713	6175.96	45.9023	90.2674
7.79167	89.8895	1.45844	6175.59	45.9785	90.3502
7.8	89.967	1.46966	6175.22	45.9023	90.4311
7.80833	90.0367	1.48061	6174.83	45.832	90.5105
7.81667	90.1094	1.49163	6174.45	45.5449	90.5994
7.825	90.1869	1.50294	6174.06	45.252	90.6858
7.83333	90.2674	1.5145	6173.67	45.1113	90.7678
7.84167	90.3502	1.52609	6173.29	44.8242	90.8531
7.85	90.4311	1.53762	6172.9	44.4668	90.9408
7.85833	90.5105	1.54887	6172.51	44.2559	91.0232
7.86667	90.5994	1.56035	6172.13	44.4023	91.1076
7.875	90.6858	1.57174	6171.76	44.1855	91.1995
7.88333	90.7678	1.58299	6171.39	44.0449	91.2882
7.89167	90.8531	1.59433	6171	43.834	91.3756
7.9	90.9408	1.60569	6170.63	43.834	91.4533
7.90833	91.0232	1.61676	6170.26	43.623	91.5324
7.91667	91.1076	1.62782	6169.9	43.5527	91.617
7.925	91.1995	1.63909	6169.53	43.5527	91.7013
7.93333	91.2882	1.65028	6169.16	43.2656	91.7827
7.94167	91.3756	1.66149	6168.81	43.125	91.8616
7.95	91.4533	1.6723	6168.44	42.6914	91.9363
7.95833	91.5324	1.68295	6168.06	42.6211	92.0162
7.96667	91.617	1.6938	6167.71	42.0469	92.0996
7.975	91.7013	1.70466	6167.33	41.6895	92.1801
7.98333	91.7827	1.71536	6166.97	41.4023	92.257
7.99167	91.8616	1.72612	6166.61	41.1152	92.3385
8	91.9363	1.73662	6166.26	40.6816	92.4209
8.00833	92.0162	1.74733	6165.9	40.4004	92.5071
8.01667	92.0996	1.75808	6165.53	40.2539	92.5914
8.025	92.1801	1.76867	6165.2	39.8965	92.6794
8.03333	92.257	1.77915	6164.84	39.9023	92.7686
8.04167	92.3385	1.78997	6164.5	39.7559	92.8549
8.05	92.4209	1.80085	6164.15	39.9023	92.9373
8.05833	92.5071	1.8118	6163.83	39.9727	93.0244
8.06667	92.5914	1.82272	6163.5	40.1895	93.1204
8.075	92.6794	1.83372	6163.16	40.3359	93.2111
8.08333	92.7686	1.84486	6162.83	40.4062	93.2965
8.09167	92.8549	1.85595	6162.51	40.3301	93.3834
8.1	92.9373	1.86697	6162.17	40.4766	93.4657
8.10833	93.0244	1.87797	6161.85	40.4766	93.546
8.11667	93.1204	1.88949	6161.52	40.3301	93.6265
8.125	93.2111	1.90075	6161.18	40.1895	93.7093
8.13333	93.2965	1.91175	6160.84	39.9727	93.793
8.14167	93.3834	1.9227	6160.5	39.9727	93.8745
8.15	93.4657	1.93342	6160.17	39.6152	93.9522
8.15833	93.546	1.94405	6159.81	39.4688	94.0294
8.16667	93.6265	1.95457	6159.47	39.3281	94.1116
8.175	93.7093	1.96502	6159.14	39.1113	94.1957
8.18333	93.793	1.97538	6158.81	38.8301	94.2801
8.19167	93.8745	1.98584	6158.47	38.8301	94.3626
8.2	93.9522	1.9959	6158.15	38.8301	94.4439
8.20833	94.0294	2.00589	6157.82	38.7598	94.5268
8.21667	94.1116	2.01599	6157.49	38.7598	94.6089
8.225	94.1957	2.02612	6157.17	38.6191	94.6992
8.23333	94.2801	2.03627	6156.84	38.4023	94.7919
8.24167	94.3626	2.04626	6156.51	38.332	94.8894
8.25	94.4439	2.05623	6156.18	38.1211	94.9825
8.25833	94.5268	2.06628	6155.86	37.9805	95.0654
8.26667	94.6089	2.07634	6155.55	38.0508	95.1505
8.275	94.6992	2.08663	6155.24	37.6934	95.2433
8.28333	94.7919	2.09694	6154.91	37.1895	95.3333
8.29167	94.8894	2.10733	6154.58	36.9727	95.4179
8.3	94.9825	2.11742	6154.26	36.6855	95.5016
8.30833	95.0654	2.12697	6153.94	36.2578	95.5805
8.31667	95.1505	2.13647	6153.62	36.1172	95.6561
8.325	95.2433	2.14623	6153.31	35.8301	95.7303
8.33333	95.3333	2.15596	6152.99	35.7539	95.8048
8.34167	95.4179	2.16564	6152.69	35.8301	95.8847
8.35	95.5016	2.17537	6152.38	35.6133	95.9779
8.35833	95.5805	2.18487	6152.07	35.6836	96.0678
8.36667	95.6561	2.19435	6151.77	35.9766	96.1586
8.375	95.7303	2.20384	6151.48	35.9766	96.2466
8.38333	95.8048	2.21334	6151.18	36.123	96.3345
8.39167	95.8847	2.22318	6150.88	36.334	96.4226
8.4	95.9779	2.23353	6150.6	36.334	96.5098
8.40833	96.0678	2.24371	6150.3	36.4043	96.5944
8.41667	96.1586	2.25379	6150	36.5508	96.6798
8.425	96.2466	2.26361	6149.71	36.4805	96.772
8.43333	96.3345	2.27347	6149.4	36.4043	96.8546
8.44167	96.4226	2.28344	6149.1	36.3398	96.9332
8.45	96.5098	2.29337	6148.8	36.1934	97.0146
8.45833	96.5944	2.30315	6148.49	35.9766	97.1034
8.46667	96.6798	2.3131	6148.18	35.8359	97.1974
8.475	96.772	2.32325	6147.87	35.6191	97.2909
8.48333	96.8546	2.3332	6147.57	35.4785	97.3789
8.49167	96.9332	2.34305	6147.27	35.3379	97.4669
8.5	97.0146	2.35294	6146.97	34.9805	97.5565
8.50833	97.1034	2.36316	6146.66	34.9043	97.6446
8.51667	97.1974	2.37355	6146.36	34.9102	97.7286
8.525	97.2909	2.38377	6146.06	35.0449	97.8097
8.53333	97.3789	2.3938	6145.77	34.9746	97.8915
8.54167	97.4669	2.40393	6145.47	34.9102	97.9661
8.55	97.5565	2.41413	6145.18	34.7637	98.0352
8.55833	97.6446	2.42419	6144.89	34.623	98.101
8.56667	97.7286	2.43419	6144.6	34.5469	98.1754
8.575	97.8097	2.44402	6144.32	34.4766	98.2569
8.58333	97.8915	2.45399	6144.02	34.2598	98.3413
8.59167	97.9661	2.46382	6143.74	34.043	98.4265
8.6	98.0352	2.47343	6143.45	33.6855	98.5106
8.60833	98.101	2.48296	6143.16	33.1172	98.5986
8.61667	98.1754	2.49269	6142.85	32.9004	98.6874
8.625	98.2569	2.50252	6142.56	32.8301	98.7806
8.63333	98.3413	2.51233	6142.28	32.4727	98.8744
8.64167	98.4265	2.5222	6141.99	32.2559	98.972
8.65	98.5106	2.53195	6141.72	32.0449	99.0646
8.65833	98.5986	2.54193	6141.44	31.834	99.155
8.66667	98.6874	2.55205	6141.15	31.7637	99.2403
8.675	98.7806	2.56225	6140.89	31.4824	99.3146
8.68333	98.8744	2.57246	6140.61	31.5527	99.3897
8.69167	98.972	2.58276	6140.35	31.623	99.4711
8.7	99.0646	2.59281	6140.09	31.5586	99.5531
8.70833	99.155	2.60297	6139.81	31.623	99.6352
8.71667	99.2403	2.61309	6139.54	31.8398	99.7233
8.725	99.3146	2.62298	6139.28	31.916	99.8117
8.73333	99.3897	2.6328	6139.03	32.0566	99.8991
8.74167	99.4711	2.64285	6138.77	31.9805	99.9823
8.75	99.5531	2.65285	6138.5	32.0508	100.066
8.75833	99.6352	2.66276	6138.24	32.2676	100.155
8.76667	99.7233	2.67298	6137.99	32.127	100.25
8.775	99.8117	2.68317	6137.72	32.0566	100.347
8.78333	99.8991	2.69339	6137.45	31.9746	100.437
8.79167	99.9823	2.70342	6137.18	31.8398	100.522
8.8	100.066	2.7133	6136.9	31.6934	100.607
8.80833	100.155	2.72328	6136.63	31.6934	100.692
8.81667	100.25	2.73358	6136.37	31.4766	100.774
8.825	100.347	2.74382	6136.1	31.4766	100.862
8.83333	100.437	2.75381	6135.83	31.2656	100.95
8.84167	100.522	2.76363	6135.57	31.1191	101.039
8.85	100.607	2.77326	6135.3	31.1895	101.121
8.85833	100.692	2.78267	6135.04	30.9727	101.198
8.86667	100.774	2.79201	6134.78	30.9785	101.275
8.875	100.862	2.8016	6134.52	30.5449	101.355
8.88333	100.95	2.81117	6134.25	30.2637	101.436
8.89167	101.039	2.8206	6133.99	29.9766	101.512
8.9	101.121	2.82972	6133.73	29.8359	101.593
8.90833	101.198	2.83869	6133.47	29.5547	101.671
8.91667	101.275	2.84762	6133.21	29.4785	101.75
8.925	101.355	2.85673	6132.97	29.0508	101.829
8.93333	101.436	2.86588	6132.7	28.834	101.912
8.94167	101.512	2.87496	6132.44	28.623	101.999
8.95	101.593	2.88423	6132.2	28.3359	102.091
8.95833	101.671	2.89331	6131.94	28.1953	102.181
8.96667	101.75	2.90238	6131.71	28.1191	102.268
8.975	101.829	2.91153	6131.47	28.0488	102.352
8.98333	101.912	2.92095	6131.23	27.9082	102.432
8.99167	101.999	2.93042	6130.99	27.7617	102.514
9	102.091	2.93994	6130.75	27.6914	102.595
9.00833	102.181	2.94926	6130.51	27.7617	102.68
9.01667	102.268	2.95835	6130.28	27.4043	102.764
9.025	102.352	2.96734	6130.04	27.4746	102.845
9.03333	102.432	2.97622	6129.81	27.4746	102.92
9.04167	102.514	2.98515	6129.58	27.6914	102.998
9.05	102.595	2.99399	6129.36	27.6914	103.076
9.05833	102.68	3.0028	6129.12	27.7617	103.165
9.06667	102.764	3.01149	6128.89	27.7617	103.252
9.075	102.845	3.01987	6128.66	27.832	103.335
9.08333	102.92	3.02813	6128.43	27.832	103.423
9.09167	102.998	3.03665	6128.2	27.7617	103.509
9.1	103.076	3.04527	6127.97	27.8379	103.594
9.10833	103.165	3.05407	6127.76	27.7676	103.677
9.11667	103.252	3.06277	6127.52	27.6973	103.765
9.125	103.335	3.07118	6127.29	27.4805	103.851
9.13333	103.423	3.07981	6127.05	27.5508	103.939
9.14167	103.509	3.08848	6126.82	27.4863	104.023
9.15	103.594	3.09707	6126.58	27.416	104.108
9.15833	103.677	3.10564	6126.35	27.3457	104.197
9.16667	103.765	3.11428	6126.11	27.1992	104.279
9.175	103.851	3.1228	6125.88	27.1289	104.36
9.18333	103.939	3.13132	6125.66	27.0527	104.44
9.19167	104.023	3.13978	6125.44	27.1289	104.528
9.2	104.108	3.14832	6125.21	26.8418	104.621
9.20833	104.197	3.15702	6124.98	26.9121	104.716
9.21667	104.279	3.16531	6124.76	26.4844	104.805
9.225	104.36	3.17356	6124.52	26.1914	104.89
9.23333	104.44	3.18185	6124.29	25.9805	104.973
9.24167	104.528	3.19037	6124.06	25.834	105.054
9.25	104.621	3.19902	6123.84	25.5527	105.136
9.25833	104.716	3.20778	6123.62	25.3418	105.219
9.26667	104.805	3.21638	6123.4	25.0547	105.312
9.275	104.89	3.22495	6123.18	24.8379	105.404
9.28333	104.973	3.2336	6122.95	24.4805	105.487
9.29167	105.054	3.2422	6122.74	24.123	105.554
9.3	105.136	3.25088	6122.52	23.9121	105.623
9.30833	105.219	3.25964	6122.31	23.7715	105.702
9.31667	105.312	3.26864	6122.11	23.5547	105.78
9.325	105.404	3.27768	6121.9	23.3438	105.862
9.33333	105.487	3.28654	6121.68	23.2734	105.948
9.34167	105.554	3.29506	6121.49	23.2676	106.033
9.35	105.623	3.30361	6121.28	23.2734	106.109
9.35833	105.702	3.31235	6121.09	23.127	106.19
9.36667	105.78	3.32097	6120.88	23.4141	106.273
9.375	105.862	3.32961	6120.7	23.4141	106.364
9.38333	105.948	3.3385	6120.51	23.6953	106.457
9.39167	106.033	3.34749	6120.32	23.7715	106.55
9.4	106.109	3.35637	6120.12	23.8418	106.637
9.40833	106.19	3.36555	6119.93	23.7715	106.722
9.41667	106.273	3.37487	6119.74	23.9824	106.811
9.425	106.364	3.38441	6119.55	23.9121	106.901
9.43333	106.457	3.39405	6119.35	23.9121	106.991
9.44167	106.55	3.40357	6119.15	23.8418	107.081
9.45	106.637	3.41291	6118.95	23.8418	107.169
9.45833	106.722	3.42217	6118.75	23.8418	107.255
9.46667	106.811	3.43172	6118.55	23.7012	107.339
9.475	106.901	3.44129	6118.35	23.625	107.419
9.48333	106.991	3.45074	6118.14	23.625	107.503
9.49167	107.081	3.46011	6117.95	23.625	107.591
9.5	107.169	3.46944	6117.76	23.5547	107.675
9.50833	107.255	3.4786	6117.55	23.5547	107.758
9.51667	107.339	3.48778	6117.35	23.6953	107.844
9.525	107.419	3.49695	6117.16	23.625	107.926
9.53333	107.503	3.50649	6116.97	23.5547	108.002
9.54167	107.591	3.51619	6116.76	23.4844	108.077
9.55	107.675	3.52564	6116.57	23.4141	108.158
9.55833	107.758	3.53505	6116.37	23.3438	108.247
9.56667	107.844	3.5446	6116.17	23.127	108.339
9.575	107.926	3.55412	6115.98	23.0566	108.431
9.58333	108.002	3.56334	6115.79	22.6992	108.523
9.59167	108.077	3.5726	6115.59	22.6289	108.61
9.6	108.158	3.58204	6115.39	22.3477	108.702
9.60833	108.247	3.59169	6115.19	22.1309	108.789
9.61667	108.339	3.60132	6115	21.9141	108.876
9.625	108.431	3.61096	6114.8	21.7031	108.964
9.63333	108.523	3.62081	6114.61	21.5566	109.055
9.64167	108.61	3.63045	6114.42	21.3457	109.142
9.65	108.702	3.64029	6114.23	21.3457	109.231
9.65833	108.789	3.64988	6114.05	21.2754	109.317
9.66667	108.876	3.65942	6113.87	21.3457	109.396
9.675	108.964	3.66915	6113.69	21.0586	109.482
9.68333	109.055	3.67892	6113.5	21.2695	109.569
9.69167	109.142	3.68871	6113.33	21.416	109.663
9.7	109.231	3.69845	6113.15	21.4863	109.763
9.70833	109.317	3.70808	6112.97	21.5566	109.86
9.71667	109.396	3.71738	6112.8	21.6328	109.952
9.725	109.482	3.72699	6112.62	21.5566	110.04
9.73333	109.569	3.73664	6112.45	21.5566	110.121
9.74167	109.663	3.74662	6112.27	21.4805	110.197
9.75	109.763	3.75668	6112.09	21.3457	110.283
9.75833	109.86	3.7665	6111.92	21.416	110.365
9.76667	109.952	3.77609	6111.75	21.0586	110.445
9.775	110.04	3.78544	6111.55	20.9121	110.514
9.78333	110.121	3.79459	6111.37	20.918	110.577
9.79167	110.197	3.80355	6111.18	20.8418	110.646
9.8	110.283	3.81299	6111.01	20.7715	110.722
9.80833	110.365	3.82225	6110.82	20.7715	110.798
9.81667	110.445	3.83126	6110.65	20.7773	110.873
9.825	110.514	3.83986	6110.48	20.7773	110.951
9.83333	110.577	3.84835	6110.3	21.0586	111.029
9.84167	110.646	3.857	6110.14	20.9883	111.108
9.85	110.722	3.86579	6109.96	20.9883	111.186
9.85833	110.798	3.87464	6109.8	20.9883	111.266
9.86667	110.873	3.88355	6109.63	20.7012	111.35
9.875	110.951	3.8926	6109.44	20.5605	111.436
9.88333	111.029	3.90158	6109.27	20.1328	111.522
9.89167	111.108	3.91039	6109.09	20.0625	111.605
9.9	111.186	3.91917	6108.92	19.6289	111.69
9.90833	111.266	3.92779	6108.74	19.418	111.779
9.91667	111.35	3.93642	6108.57	18.8438	111.866
9.925	111.436	3.9453	6108.38	18.7734	111.946
9.93333	111.522	3.95424	6108.22	18.4863	112.022
9.94167	111.605	3.96298	6108.05	18.2051	112.109
9.95	111.69	3.97159	6107.88	17.9883	112.198
9.95833	111.779	3.98028	6107.72	17.918	112.281
9.96667	111.866	3.98877	6107.56	17.9121	112.358
9.975	111.946	3.9971	6107.41	17.625	112.44
9.98333	112.022	4.00531	6107.25	17.5605	112.528
9.99167	112.109	4.01398	6107.11	17.6309	112.614
10	112.198	4.02286	6106.95	17.7012	112.701
10.0083	112.281	4.03142	6106.81	17.4902	112.789
10.0167	112.358	4.03977	6106.65	17.6367	112.879
10.025	112.44	4.04836	6106.51	17.6309	112.964
10.0333	112.528	4.05717	6106.36	17.6367	113.044
10.0417	112.614	4.0659	6106.22	17.707	113.132
10.05	112.701	4.07468	6106.06	17.8477	113.223
10.0583	112.789	4.08359	6105.92	17.9238	113.302
10.0667	112.879	4.09279	6105.78	17.918	113.383
10.075	112.964	4.10179	6105.65	17.7012	113.469
10.0833	113.044	4.11061	6105.48	17.6367	113.555
10.0917	113.132	4.11974	6105.34	17.7012	113.643
10.1	113.223	4.12898	6105.19	17.4902	113.727
10.1083	113.302	4.1378	6105.04	17.3496	113.816
10.1167	113.383	4.14684	6104.89	17.4199	113.909
10.125	113.469	4.15615	6104.75	17.2734	113.999
10.1333	113.555	4.16554	6104.59	17.209	114.082
10.1417	113.643	4.17502	6104.43	17.3496	114.17
10.15	113.727	4.18438	6104.29	17.4902	114.254
10.1583	113.816	4.19392	6104.15	17.4961	114.333
10.1667	113.909	4.20377	6104.01	17.6309	114.415
10.175	113.999	4.21358	6103.87	17.4961	114.495
10.1833	114.082	4.22323	6103.72	17.4902	114.578
10.1917	114.17	4.233	6103.58	17.3496	114.66
10.2	114.254	4.24257	6103.44	17.1328	114.743
10.2083	114.333	4.25194	6103.3	16.9219	114.827
10.2167	114.415	4.26141	6103.15	16.6348	114.909
10.225	114.495	4.27082	6103	16.418	114.996
10.2333	114.578	4.28034	6102.84	16.207	115.083
10.2417	114.66	4.28989	6102.69	15.9199	115.164
10.25	114.743	4.29937	6102.55	15.4922	115.246
10.2583	114.827	4.30872	6102.4	15.416	115.338
10.2667	114.909	4.31808	6102.26	15.3516	115.441
10.275	114.996	4.32753	6102.12	15.2051	115.543
10.2833	115.083	4.33721	6102	15.1348	115.634
10.2917	115.164	4.34675	6101.87	14.918	115.721
10.3	115.246	4.3563	6101.74	14.918	115.81
10.3083	115.338	4.36597	6101.61	14.6367	115.899
10.3167	115.441	4.376	6101.48	14.6367	115.988
10.325	115.543	4.38601	6101.34	14.6367	116.084
10.3333	115.634	4.39563	6101.23	14.6367	116.178
10.3417	115.721	4.4053	6101.11	14.4961	116.26
10.35	115.81	4.41521	6100.98	14.4902	116.338
10.3583	115.899	4.42511	6100.84	14.6367	116.413
10.3667	115.988	4.43495	6100.73	14.7773	116.489
10.375	116.084	4.44495	6100.61	14.7832	116.571
10.3833	116.178	4.45472	6100.49	14.7773	116.655
10.3917	116.26	4.46431	6100.37	14.8477	116.742
10.4	116.338	4.4737	6100.26	14.6367	116.828
10.4083	116.413	4.48282	6100.12	14.5605	116.915
10.4167	116.489	4.49203	6100.01	14.5664	117.002
10.425	116.571	4.5015	6099.89	14.4902	117.088
10.4333	116.655	4.51084	6099.77	14.2793	117.166
10.4417	116.742	4.52013	6099.64	14.2793	117.247
10.45	116.828	4.52937	6099.51	14.0684	117.331
10.4583	116.915	4.53854	6099.38	14.0625	117.415
10.4667	117.002	4.54766	6099.26	13.8516	117.501
10.475	117.088	4.5567	6099.14	13.8516	117.583
10.4833	117.166	4.56553	6099.02	13.8516	117.663
10.4917	117.247	4.57459	6098.9	13.8516	117.738
10.5	117.331	4.58371	6098.79	13.8516	117.819
10.5083	117.415	4.59266	6098.67	13.998	117.905
10.5167	117.501	4.60156	6098.56	13.9922	117.996
10.525	117.583	4.61034	6098.45	13.8516	118.083
10.5333	117.663	4.61896	6098.32	13.7051	118.167
10.5417	117.738	4.62738	6098.2	13.5645	118.255
10.55	117.819	4.63594	6098.09	13.5703	118.337
10.5583	117.905	4.64466	6097.98	13.4941	118.421
10.5667	117.996	4.65348	6097.86	13.2773	118.509
10.575	118.083	4.66202	6097.75	13.2832	118.602
10.5833	118.167	4.67032	6097.64	13.207	118.688
10.5917	118.255	4.67868	6097.52	12.9961	118.771
10.6	118.337	4.6868	6097.39	12.7852	118.853
10.6083	118.421	4.69505	6097.28	12.5684	118.941
10.6167	118.509	4.70352	6097.17	12.4277	119.03
10.625	118.602	4.71228	6097.06	12.5684	119.113
10.6333	118.688	4.72096	6096.96	12.4219	119.197
10.6417	118.771	4.72961	6096.85	12.4277	119.277
10.65	118.853	4.73801	6096.74	12.4277	119.354
10.6583	118.941	4.74646	6096.64	12.3516	119.432
10.6667	119.03	4.75492	6096.53	12.2871	119.518
10.675	119.113	4.76326	6096.42	12.2812	119.602
10.6833	119.197	4.77169	6096.31	12.498	119.683
10.6917	119.277	4.78001	6096.22	12.8555	119.761
10.7	119.354	4.78806	6096.12	12.9961	119.834
10.7083	119.432	4.79602	6096.02	13.0723	119.914
10.7167	119.518	4.80423	6095.91	13.3594	120
10.725	119.602	4.81226	6095.82	13.3535	120.086
10.7333	119.683	4.8203	6095.7	13.5703	120.176
10.7417	119.761	4.82831	6095.61	13.5	120.264
10.75	119.834	4.83613	6095.5	13.5703	120.347
10.7583	119.914	4.84404	6095.39	13.5	120.429
10.7667	120	4.85209	6095.29	13.3535	120.511
10.775	120.086	4.86016	6095.17	13.1426	120.601
10.7833	120.176	4.86855	6095.05	13.1426	120.697
10.7917	120.264	4.87683	6094.94	13.0723	120.789
10.8	120.347	4.88495	6094.82	12.7148	120.874
10.8083	120.429	4.89314	6094.7	12.7148	120.961
10.8167	120.511	4.90138	6094.59	12.6445	121.049
10.825	120.601	4.90991	6094.48	12.6445	121.136
10.8333	120.697	4.91874	6094.38	12.4277	121.214
10.8417	120.789	4.92742	6094.26	12.3574	121.287
10.85	120.874	4.93587	6094.16	12.2168	121.362
10.8583	120.961	4.94455	6094.06	11.9297	121.435
10.8667	121.049	4.95329	6093.95	11.7891	121.512
10.875	121.136	4.96209	6093.85	11.4961	121.596
10.8833	121.214	4.9704	6093.73	11.4258	121.685
10.8917	121.287	4.97832	6093.64	11.0039	121.771
10.9	121.362	4.98625	6093.53	10.8574	121.855
10.9083	121.435	4.99406	6093.42	10.5703	121.942
10.9167	121.512	5.00209	6093.32	10.5	122.034
10.925	121.596	5.0103	6093.23	10.2832	122.136
10.9333	121.685	5.01874	6093.13	10.2832	122.243
10.9417	121.771	5.02681	6093.04	10.1426	122.355
10.95	121.855	5.03459	6092.96	9.99609	122.455
10.9583	121.942	5.04245	6092.86	9.79102	122.547
10.9667	122.034	5.05068	6092.78	9.71484	122.624
10.975	122.136	5.05932	6092.69	9.85547	122.701
10.9833	122.243	5.06799	6092.61	9.71484	122.779
10.9917	122.355	5.07669	6092.52	9.78516	122.86
11	122.455	5.08501	6092.44	9.78516	122.944
11.0083	122.547	5.09329	6092.35	9.86133	123.023
11.0167	122.624	5.1011	6092.28	9.93164	123.098
11.025	122.701	5.1088	6092.19	10.0723	123.17
11.0333	122.779	5.11672	6092.11	10.002	123.24
11.0417	122.86	5.12461	6092.03	10.2129	123.317
11.05	122.944	5.13228	6091.96	10.2891	123.413
11.0583	123.023	5.13982	6091.88	10.2891	123.509
11.0667	123.098	5.14737	6091.79	10.3594	123.602
11.075	123.17	5.15493	6091.71	10.2891	123.694
11.0833	123.24	5.16246	6091.63	10.2891	123.786
11.0917	123.317	5.17012	6091.54	10.2891	123.872
11.1	123.413	5.17835	6091.45	10.2188	123.957
11.1083	123.509	5.18686	6091.36	10.2891	124.04
11.1167	123.602	5.19507	6091.27	10.4355	124.124
11.125	123.694	5.20328	6091.2	10.2188	124.205
11.1333	123.786	5.21161	6091.11	10.2188	124.278
11.1417	123.872	5.21987	6091.02	10.1426	124.349
11.15	123.957	5.22789	6090.94	10.1426	124.427
11.1583	124.04	5.23571	6090.85	10.2891	124.507
11.1667	124.124	5.2436	6090.77	10.1484	124.583
11.175	124.205	5.25149	6090.68	10.0781	124.665
11.1833	124.278	5.25898	6090.6	9.71484	124.756
11.1917	124.349	5.26636	6090.51	9.57422	124.846
11.2	124.427	5.27406	6090.42	9.43359	124.938
11.2083	124.507	5.28189	6090.33	9.57422	125.032
11.2167	124.583	5.28964	6090.26	9.43359	125.123
11.225	124.665	5.29749	6090.17	9.29297	125.21
11.2333	124.756	5.30573	6090.09	9.00586	125.294
11.2417	124.846	5.31401	6090	8.64844	125.375
11.25	124.938	5.32216	6089.91	8.50195	125.462
11.2583	125.032	5.33029	6089.83	8.28516	125.55
11.2667	125.123	5.33821	6089.76	8.29102	125.635
11.275	125.21	5.34607	6089.7	8.15039	125.72
11.2833	125.294	5.35384	6089.62	8.07422	125.804
11.2917	125.375	5.36161	6089.54	7.86328	125.88
11.3	125.462	5.36952	6089.46	7.7168	125.958
11.3083	125.55	5.37733	6089.39	7.64648	126.044
11.3167	125.635	5.38485	6089.32	7.72266	126.143
11.325	125.72	5.39236	6089.25	7.79297	126.24
11.3333	125.804	5.39984	6089.19	7.93945	126.331
11.3417	125.88	5.40711	6089.13	8.2207	126.418
11.35	125.958	5.41463	6089.07	8.50781	126.501
11.3583	126.044	5.42252	6089.01	8.50195	126.583
11.3667	126.143	5.4307	6088.94	8.57812	126.671
11.375	126.24	5.43855	6088.87	8.64844	126.761
11.3833	126.331	5.44625	6088.8	8.93555	126.851
11.3917	126.418	5.45397	6088.74	9.15234	126.936
11.4	126.501	5.46162	6088.68	9.07617	127.015
11.4083	126.583	5.46927	6088.61	9.08203	127.095
11.4167	126.671	5.47724	6088.54	9.14648	127.18
11.425	126.761	5.48523	6088.46	8.94141	127.266
11.4333	126.851	5.49308	6088.38	8.94141	127.352
11.4417	126.936	5.50065	6088.3	9.01172	127.441
11.45	127.015	5.50794	6088.23	8.79492	127.521
11.4583	127.095	5.51531	6088.15	8.79492	127.602
11.4667	127.18	5.52287	6088.08	8.51367	127.685
11.475	127.266	5.53036	6088	8.36719	127.772
11.4833	127.352	5.53792	6087.92	8.36719	127.862
11.4917	127.441	5.54568	6087.85	8.50781	127.953
11.5	127.521	5.55327	6087.78	8.29688	128.041
11.5083	127.602	5.56088	6087.7	8.2207	128.122
11.5167	127.685	5.56849	6087.64	8.00391	128.202
11.525	127.772	5.57595	6087.55	8.08008	128.287
11.5333	127.862	5.5834	6087.48	8.08008	128.378
11.5417	127.953	5.59091	6087.42	8.15625	128.469
11.55	128.041	5.5984	6087.35	8.08008	128.557
11.5583	128.122	5.6058	6087.29	7.86914	128.652
11.5667	128.202	5.61317	6087.22	7.86914	128.745
11.575	128.287	5.62066	6087.15	7.58203	128.828
11.5833	128.378	5.62811	6087.08	7.44141	128.909
11.5917	128.469	5.63546	6087.01	7.29492	128.992
11.6	128.557	5.64288	6086.95	6.94336	129.079
11.6083	128.652	5.6508	6086.89	6.72656	129.162
11.6167	128.745	5.65884	6086.81	6.58594	129.242
11.625	128.828	5.66663	6086.75	6.36914	129.322
11.6333	128.909	5.67426	6086.67	6.29297	129.406
11.6417	128.992	5.68186	6086.62	6.29297	129.482
11.65	129.079	5.68947	6086.56	6.01172	129.555
11.6583	129.162	5.69699	6086.5	6.22266	129.632
11.6667	129.242	5.70445	6086.44	6.36914	129.713
11.675	129.322	5.71211	6086.39	6.43945	129.789
11.6833	129.406	5.72003	6086.34	6.79688	129.866
11.6917	129.482	5.72768	6086.31	6.79688	129.949
11.7	129.555	5.73515	6086.25	6.86719	130.033
11.7083	129.632	5.74277	6086.2	6.9375	130.118
11.7167	129.713	5.75059	6086.14	7.08398	130.198
11.725	129.789	5.75824	6086.09	7.01367	130.284
11.7333	129.866	5.76612	6086.04	7.22461	130.371
11.7417	129.949	5.77415	6086	7.01367	130.459
11.75	130.033	5.78237	6085.93	6.86719	130.545
11.7583	130.118	5.79058	6085.86	6.87305	130.635
11.7667	130.198	5.79846	6085.81	6.72656	130.726
11.775	130.284	5.80656	6085.74	6.65625	130.82
11.7833	130.371	5.81482	6085.68	6.58594	130.912
11.7917	130.459	5.82304	6085.63	6.44531	131.004
11.8	130.545	5.83106	6085.56	6.29883	131.092
11.8083	130.635	5.83911	6085.5	6.36914	131.178
11.8167	130.726	5.84711	6085.45	6.29883	131.259
11.825	130.82	5.85532	6085.39	6.29883	131.339
11.8333	130.912	5.86342	6085.34	6.22852	131.422
11.8417	131.004	5.87142	6085.29	6.08789	131.509
11.85	131.092	5.87941	6085.23	6.08789	131.6
11.8583	131.178	5.88724	6085.18	5.94141	131.689
11.8667	131.259	5.89465	6085.13	5.94141	131.775
11.875	131.339	5.90201	6085.08	5.87109	131.863
11.8833	131.422	5.9096	6085.02	5.80078	131.955
11.8917	131.509	5.91742	6084.98	5.66016	132.045
11.9	131.6	5.92536	6084.92	5.66016	132.131
11.9083	131.689	5.93319	6084.87	5.51953	132.225
11.9167	131.775	5.94098	6084.82	5.23242	132.319
11.925	131.863	5.94888	6084.77	5.22656	132.412
11.9333	131.955	5.95686	6084.73	5.08594	132.503
11.9417	132.045	5.96484	6084.67	5.01562	132.589
11.95	132.131	5.9728	6084.63	4.875	132.666
11.9583	132.225	5.98099	6084.58	4.79883	132.744
11.9667	132.319	5.98916	6084.54	5.01562	132.828
11.975	132.412	5.99736	6084.49	4.94531	132.915
11.9833	132.503	6.00552	6084.45	4.94531	133.005
11.9917	132.589	6.01343	6084.4	4.94531	133.09
12	132.666	6.02097	6084.36	5.30273	133.171
12.0083	132.744	6.02844	6084.33	5.37305	133.255
12.0167	132.828	6.03609	6084.29	5.44336	133.339
12.025	132.915	6.04377	6084.25	5.66016	133.42
12.0333	133.005	6.05153	6084.21	5.66016	133.504
12.0417	133.09	6.05904	6084.18	5.73633	133.589
12.05	133.171	6.0664	6084.14	5.58984	133.669
12.0583	133.255	6.07371	6084.08	5.66016	133.748
12.0667	133.339	6.0809	6084.04	5.58984	133.826
12.075	133.42	6.08794	6083.99	5.51367	133.91
12.0833	133.504	6.09511	6083.94	5.51953	133.998
12.0917	133.589	6.10237	6083.89	5.44922	134.084
12.1	133.669	6.10932	6083.84	5.44922	134.168
12.1083	133.748	6.11631	6083.79	5.23242	134.252
12.1167	133.826	6.12352	6083.74	5.37305	134.34
12.125	133.91	6.131	6083.71	5.23242	134.424
12.1333	133.998	6.13862	6083.66	5.23828	134.507
12.1417	134.084	6.14624	6083.61	5.02148	134.595
12.15	134.168	6.15392	6083.57	5.0918	134.685
12.1583	134.252	6.16172	6083.52	5.02148	134.775
12.1667	134.34	6.16959	6083.48	4.72852	134.862
12.175	134.424	6.17709	6083.43	4.80469	134.943
12.1833	134.507	6.18468	6083.39	4.59375	135.025
12.1917	134.595	6.19248	6083.34	4.66406	135.107
12.2	134.685	6.20017	6083.31	4.52344	135.188
12.2083	134.775	6.20772	6083.26	4.44727	135.272
12.2167	134.862	6.21518	6083.22	4.08984	135.358
12.225	134.943	6.22249	6083.17	4.16016	135.439
12.2333	135.025	6.22972	6083.15	3.80273	135.521
12.2417	135.107	6.23682	6083.1	3.80859	135.607
12.25	135.188	6.24384	6083.07	3.87891	135.688
12.2583	135.272	6.25116	6083.04	3.45117	135.774
12.2667	135.358	6.25846	6082.99	3.51562	135.859
12.275	135.439	6.26547	6082.96	3.31055	135.946
12.2833	135.521	6.27254	6082.92	3.16406	136.038
12.2917	135.607	6.27968	6082.88	3.16406	136.13
12.3	135.688	6.28673	6082.85	3.23438	136.221
12.3083	135.774	6.29393	6082.83	3.16406	136.319
12.3167	135.859	6.3011	6082.8	3.38086	136.409
12.325	135.946	6.3084	6082.78	3.30469	136.494
12.3333	136.038	6.3159	6082.75	3.38086	136.584
12.3417	136.13	6.32327	6082.71	3.52148	136.669
12.35	136.221	6.3306	6082.7	3.52148	136.752
12.3583	136.319	6.33801	6082.67	3.66211	136.839
12.3667	136.409	6.34507	6082.64	3.5918	136.923
12.375	136.494	6.35211	6082.62	3.66211	137.005
12.3833	136.584	6.35922	6082.59	3.66797	137.089
12.3917	136.669	6.36613	6082.56	3.80859	137.167
12.4	136.752	6.37307	6082.54	3.66797	137.248
12.4083	136.839	6.38005	6082.5	3.59766	137.328
12.4167	136.923	6.38701	6082.47	3.52148	137.408
12.425	137.005	6.39384	6082.43	3.66797	137.492
12.4333	137.089	6.4008	6082.41	3.52734	137.575
12.4417	137.167	6.40786	6082.37	3.52734	137.651
12.45	137.248	6.41517	6082.34	3.59766	137.73
12.4583	137.328	6.42241	6082.32	3.52734	137.815
12.4667	137.408	6.42973	6082.28	3.80859	137.899
12.475	137.492	6.43714	6082.26	3.80859	137.987
12.4833	137.575	6.44433	6082.22	3.80859	138.074
12.4917	137.651	6.45108	6082.19	3.87891	138.16
12.5	137.73	6.45794	6082.17	3.66797	138.243
12.5083	137.815	6.46501	6082.14	3.5918	138.321
12.5167	137.899	6.4719	6082.1	3.66797	138.406
12.525	137.987	6.47885	6082.08	3.66211	138.497
12.5333	138.074	6.48573	6082.04	3.52148	138.588
12.5417	138.16	6.49237	6082.02	3.45117	138.668
12.55	138.243	6.49879	6081.99	3.24023	138.75
12.5583	138.321	6.50495	6081.94	3.0293	138.829
12.5667	138.406	6.51141	6081.9	2.88281	138.904
12.575	138.497	6.51838	6081.87	2.67188	138.981
12.5833	138.588	6.52528	6081.85	2.67188	139.069
12.5917	138.668	6.53188	6081.83	2.60156	139.164
12.6	138.75	6.53862	6081.8	2.5957	139.244
12.6083	138.829	6.5452	6081.77	2.38477	139.325
12.6167	138.904	6.55144	6081.74	2.53125	139.404
12.625	138.981	6.55785	6081.72	2.60156	139.488
12.6333	139.069	6.56473	6081.7	2.52539	139.572
12.6417	139.164	6.57196	6081.67	2.60156	139.655
12.65	139.244	6.5786	6081.65	2.67188	139.739
12.6583	139.325	6.58521	6081.63	3.09961	139.825
12.6667	139.404	6.59183	6081.63	3.31055	139.908
12.675	139.488	6.59846	6081.61	3.45703	139.986
12.6833	139.572	6.60506	6081.59	3.31641	140.074
12.6917	139.655	6.61169	6081.56	3.45703	140.165
12.7	139.739	6.6183	6081.54	3.52734	140.256
12.7083	139.825	6.62491	6081.51	3.31641	140.347
12.7167	139.908	6.63143	6081.48	3.16992	140.438
12.725	139.986	6.6378	6081.46	3.24023	140.531
12.7333	140.074	6.64463	6081.44	3.16992	140.621
12.7417	140.165	6.65158	6081.41	3.09961	140.706
12.75	140.256	6.65835	6081.37	2.81836	140.792
12.7583	140.347	6.66521	6081.33	2.74219	140.879
12.7667	140.438	6.67222	6081.3	2.60156	140.965
12.775	140.531	6.67921	6081.28	2.46094	141.05
12.7833	140.621	6.68616	6081.25	2.45508	141.134
12.7917	140.706	6.693	6081.22	2.60156	141.221
12.8	140.792	6.69979	6081.21	2.74805	141.308
12.8083	140.879	6.7065	6081.2	2.67188	141.392
12.8167	140.965	6.71316	6081.17	2.60156	141.473
12.825	141.05	6.71976	6081.15	2.24414	141.559
12.8333	141.134	6.72637	6081.11	2.24414	141.644
12.8417	141.221	6.7329	6081.1	1.95703	141.727
12.85	141.308	6.73923	6081.07	2.24414	141.811
12.8583	141.392	6.74528	6081.06	2.02734	141.892
12.8667	141.473	6.7512	6081.04	1.81641	141.975
12.875	141.559	6.75742	6081.01	1.66992	142.055
12.8833	141.644	6.76368	6080.99	1.59961	142.135
12.8917	141.727	6.77002	6080.97	1.38867	142.216
12.9	141.811	6.77634	6080.94	1.38867	142.3
12.9083	141.892	6.78242	6080.93	1.38867	142.387
12.9167	141.975	6.78845	6080.92	1.24805	142.473
12.925	142.055	6.79438	6080.91	1.24805	142.557
12.9333	142.135	6.80051	6080.91	1.03125	142.639
12.9417	142.216	6.8069	6080.88	1.32422	142.724
12.95	142.3	6.81349	6080.88	1.46484	142.81
12.9583	142.387	6.82003	6080.86	1.53516	142.896
12.9667	142.473	6.82642	6080.85	1.75195	142.979
12.975	142.557	6.83258	6080.83	2.0332	143.059
12.9833	142.639	6.83861	6080.83	2.32031	143.146
12.9917	142.724	6.84471	6080.81	2.60742	143.233
13	142.81	6.85084	6080.81	2.88867	143.316
13.0083	142.896	6.85707	6080.81	3.25195	143.401
13.0167	142.979	6.86321	6080.8	3.46289	143.486
13.025	143.059	6.86927	6080.79	3.60352	143.571
13.0333	143.146	6.87547	6080.77	3.60938	143.656
13.0417	143.233	6.88167	6080.74	3.53906	143.74
13.05	143.316	6.8876	6080.72	3.46289	143.831
13.0583	143.401	6.89359	6080.69	3.53906	143.924
13.0667	143.486	6.89959	6080.66	3.46875	144.01
13.075	143.571	6.90558	6080.62	3.5332	144.1
13.0833	143.656	6.9114	6080.59	3.67969	144.195
13.0917	143.74	6.91707	6080.57	3.60938	144.289
13.1	143.831	6.92306	6080.53	3.46875	144.38
13.1083	143.924	6.9291	6080.5	3.39844	144.471
13.1167	144.01	6.93487	6080.46	3.46289	144.559
13.125	144.1	6.94075	6080.44	3.60938	144.646
13.1333	144.195	6.94685	6080.43	3.60938	144.725
13.1417	144.289	6.95285	6080.4	3.46875	144.804
13.15	144.38	6.95862	6080.36	3.39258	144.89
13.1583	144.471	6.96456	6080.33	3.11133	144.973
13.1667	144.559	6.97055	6080.3	2.90039	145.052
13.175	144.646	6.97661	6080.26	2.82422	145.133
13.1833	144.725	6.98228	6080.23	2.75391	145.213
13.1917	144.804	6.98768	6080.21	2.39648	145.3
13.2	144.89	6.99333	6080.18	2.18555	145.388
13.2083	144.973	6.99898	6080.15	1.82227	145.475
13.2167	145.052	7.00448	6080.13	1.4707	145.561
13.225	145.133	7.01013	6080.1	1.25391	145.644
13.2333	145.213	7.01582	6080.07	0.966797	145.727
13.2417	145.3	7.02167	6080.05	0.679688	145.806
13.25	145.388	7.02754	6080.04	0.462891	145.885
13.2583	145.475	7.03341	6080.02	0.251953	145.965
13.2667	145.561	7.03929	6079.99	0.105469	146.046
13.275	145.644	7.0451	6079.98	0.175781	146.123
13.2833	145.727	7.05081	6079.98	0.0351562	146.2
13.2917	145.806	7.05627	6079.97	0.251953	146.277
13.3	145.885	7.06185	6079.98	0.462891	146.358
13.3083	145.965	7.06752	6079.98	0.533203	146.446
13.3167	146.046	7.07317	6079.97	0.679688	146.536
13.325	146.123	7.07873	6079.97	1.03711	146.623
13.3333	146.2	7.0842	6079.98	1.32422	146.714
13.3417	146.277	7.08975	6079.98	1.39453	146.804
13.35	146.358	7.09534	6079.97	1.75781	146.894
13.3583	146.446	7.10119	6079.97	1.89844	146.988
13.3667	146.536	7.10743	6079.97	2.10938	147.08
13.375	146.623	7.11364	6079.97	2.11523	147.167
13.3833	146.714	7.11992	6079.95	2.11523	147.254
13.3917	146.804	7.1261	6079.94	2.11523	147.341
13.4	146.894	7.13232	6079.92	2.18555	147.426
13.4083	146.988	7.13868	6079.91	2.11523	147.512
13.4167	147.08	7.14488	6079.89	2.11523	147.599
13.425	147.167	7.1509	6079.87	2.04492	147.686
13.4333	147.254	7.15703	6079.86	1.82812	147.775
13.4417	147.341	7.16321	6079.83	1.9043	147.859
13.45	147.426	7.16902	6079.81	1.9043	147.945
13.4583	147.512	7.1748	6079.79	1.89844	148.036
13.4667	147.599	7.18063	6079.78	1.89844	148.124
13.475	147.686	7.18644	6079.76	1.9043	148.207
13.4833	147.775	7.19234	6079.75	1.83398	148.293
13.4917	147.859	7.19809	6079.73	1.76367	148.381
13.5	147.945	7.20393	6079.72	1.61719	148.466
13.5083	148.036	7.20993	6079.69	1.6875	148.548
13.5167	148.124	7.21588	6079.69	1.6875	148.624
13.525	148.207	7.22167	6079.67	1.61133	148.701
13.5333	148.293	7.22758	6079.65	1.61719	148.777
13.5417	148.381	7.23363	6079.63	1.54688	148.855
13.55	148.466	7.23959	6079.62	1.40625	148.939
13.5583	148.548	7.24538	6079.6	1.25391	149.023
13.5667	148.624	7.2509	6079.59	1.11328	149.105
13.575	148.701	7.25653	6079.58	1.04297	149.183
13.5833	148.777	7.26209	6079.57	0.972656	149.267
13.5917	148.855	7.26773	6079.56	0.972656	149.345
13.6	148.939	7.27345	6079.55	0.902344	149.43
13.6083	149.023	7.27903	6079.53	0.691406	149.521
13.6167	149.105	7.28465	6079.52	0.615234	149.608
13.625	149.183	7.29034	6079.5	0.615234	149.692
13.6333	149.267	7.29627	6079.49	0.826172	149.769
13.6417	149.345	7.30199	6079.48	1.11914	149.849
13.65	149.43	7.30802	6079.48	1.18945	149.933
13.6583	149.521	7.31424	6079.48	1.47656	150.021
13.6667	149.608	7.32037	6079.48	1.61719	150.113
13.675	149.692	7.32636	6079.48	1.76367	150.212
13.6833	149.769	7.33218	6079.47	1.76367	150.306
13.6917	149.849	7.33829	6079.46	2.04492	150.397
13.7	149.933	7.3444	6079.46	1.97461	150.486
13.7083	150.021	7.35052	6079.45	2.04492	150.574
13.7167	150.113	7.35674	6079.44	1.91016	150.667
13.725	150.212	7.36328	6079.42	1.76367	150.757
13.7333	150.306	7.36977	6079.39	1.9043	150.847
13.7417	150.397	7.3762	6079.39	1.9043	150.934
13.75	150.486	7.38262	6079.36	1.83398	151.014
13.7583	150.574	7.38902	6079.34	1.61719	151.094
13.7667	150.667	7.3955	6079.32	1.75781	151.178
13.775	150.757	7.40177	6079.31	1.62305	151.253
13.7833	150.847	7.40803	6079.29	1.76367	151.324
13.7917	150.934	7.41424	6079.28	1.83398	151.407
13.8	151.014	7.42009	6079.27	1.97461	151.493
13.8083	151.094	7.42586	6079.26	1.9043	151.586
13.8167	151.178	7.43165	6079.24	1.76367	151.673
13.825	151.253	7.43704	6079.23	1.61719	151.759
13.8333	151.324	7.44232	6079.2	1.76367	151.847
13.8417	151.407	7.44793	6079.19	1.76367	151.933
13.85	151.493	7.45364	6079.18	1.69336	152.024
13.8583	151.586	7.45965	6079.17	1.69336	152.122
13.8667	151.673	7.46549	6079.15	1.55273	152.222
13.875	151.759	7.47116	6079.13	1.48242	152.311
13.8833	151.847	7.47694	6079.12	1.26562	152.397
13.8917	151.933	7.48281	6079.09	1.125	152.481
13.9	152.024	7.48888	6079.09	1.19531	152.567
13.9083	152.122	7.49504	6079.08	0.984375	152.656
13.9167	152.222	7.50123	6079.07	0.837891	152.738
13.925	152.311	7.50718	6079.04	0.908203	152.818
13.9333	152.397	7.51312	6079.04	0.837891	152.894
13.9417	152.481	7.51889	6079.02	0.908203	152.971
13.95	152.567	7.52487	6079.01	0.908203	153.051
13.9583	152.656	7.53095	6079.01	1.05469	153.139
13.9667	152.738	7.53693	6078.99	1.26562	153.224
13.975	152.818	7.54279	6078.99	1.55273	153.311
13.9833	152.894	7.54843	6078.99	1.69336	153.397
13.9917	152.971	7.55411	6078.98	1.91016	153.479
14	153.051	7.55992	6078.99	1.98047	153.563
14.0083	153.139	7.56589	6078.97	2.05664	153.647
14.0167	153.224	7.57177	6078.96	2.27344	153.734
14.025	153.311	7.57775	6078.95	2.05664	153.823
14.0333	153.397	7.5836	6078.94	2.19727	153.915
14.0417	153.479	7.58932	6078.93	2.05664	154.006
14.05	153.563	7.59486	6078.91	1.8457	154.094
14.0583	153.647	7.60042	6078.88	1.83984	154.181
14.0667	153.734	7.6062	6078.86	1.62891	154.264
14.075	153.823	7.61228	6078.84	1.55273	154.344
14.0833	153.915	7.6185	6078.83	1.41797	154.428
14.0917	154.006	7.62463	6078.81	1.3418	154.514
14.1	154.094	7.63054	6078.79	1.26562	154.595
14.1083	154.181	7.63637	6078.77	1.41211	154.679
14.1167	154.264	7.642	6078.76	1.41211	154.763
14.125	154.344	7.64754	6078.75	1.33594	154.847
14.1333	154.428	7.65357	6078.73	1.48242	154.938
14.1417	154.514	7.65967	6078.73	1.27148	155.026
14.15	154.595	7.66549	6078.71	1.27148	155.112
14.1583	154.679	7.67117	6078.7	1.3418	155.199
14.1667	154.763	7.67682	6078.7	1.26562	155.288
14.175	154.847	7.68236	6078.69	1.05469	155.379
14.1833	154.938	7.68815	6078.68	0.84375	155.47
14.1917	155.026	7.69395	6078.66	0.697266	155.558
14.2	155.112	7.69977	6078.65	0.556641	155.641
14.2083	155.199	7.70576	6078.63	0.556641	155.723
14.2167	155.288	7.71156	6078.62	0.269531	155.802
14.225	155.379	7.71734	6078.6	0.199219	155.886
14.2333	155.47	7.72316	6078.6	0.199219	155.975
14.2417	155.558	7.72898	6078.6	-0.0117188	156.068
14.25	155.641	7.73465	6078.58	0.199219	156.165
14.2583	155.723	7.74028	6078.58	0.345703	156.265
14.2667	155.802	7.74571	6078.59	0.416016	156.363
14.275	155.886	7.75141	6078.59	0.626953	156.454
14.2833	155.975	7.75748	6078.59	0.703125	156.542
14.2917	156.068	7.76353	6078.58	0.919922	156.623
14.3	156.165	7.7696	6078.58	1.20117	156.707
14.3083	156.265	7.77576	6078.58	1.69922	156.791
14.3167	156.363	7.78185	6078.59	1.8457	156.873
14.325	156.454	7.78769	6078.58	2.27344	156.961
14.3333	156.542	7.79319	6078.59	2.20312	157.047
14.3417	156.623	7.79861	6078.57	2.34375	157.123
14.35	156.707	7.80434	6078.56	2.49023	157.196
14.3583	156.791	7.81017	6078.55	2.2793	157.274
14.3667	156.873	7.81571	6078.54	2.34375	157.356
14.375	156.961	7.8215	6078.52	2.12695	157.447
14.3833	157.047	7.82741	6078.5	1.99219	157.539
14.3917	157.123	7.83306	6078.48	1.78125	157.63
14.4	157.196	7.83855	6078.45	1.63477	157.717
14.4083	157.274	7.84427	6078.43	1.27734	157.8
14.4167	157.356	7.85036	6078.4	1.49414	157.882
14.425	157.447	7.8567	6078.38	1.41797	157.968
14.4333	157.539	7.86289	6078.37	1.34766	158.057
14.4417	157.63	7.86892	6078.35	1.55859	158.148
14.45	157.717	7.87468	6078.35	1.63477	158.233
14.4583	157.8	7.88026	6078.33	1.56445	158.317
14.4667	157.882	7.8857	6078.32	1.63477	158.407
14.475	157.968	7.89134	6078.32	1.62891	158.491
14.4833	158.057	7.8969	6078.3	1.70508	158.572
14.4917	158.148	7.90244	6078.29	1.77539	158.657
14.5	158.233	7.90769	6078.29	1.41797	158.746
14.5083	158.317	7.91294	6078.26	1.42383	158.836
14.5167	158.407	7.91846	6078.25	1.20703	158.928
14.525	158.491	7.92378	6078.23	0.925781	159.015
14.5333	158.572	7.92897	6078.22	0.638672	159.099
14.5417	158.657	7.93414	6078.19	0.638672	159.186
14.55	158.746	7.93928	6078.19	0.275391	159.266
14.5583	158.836	7.94442	6078.18	-0.00585938	159.348
14.5667	158.928	7.94963	6078.16	-0.292969	159.438
14.575	159.015	7.95463	6078.15	-0.433594	159.531
14.5833	159.099	7.95968	6078.14	-0.433594	159.616
14.5917	159.186	7.96484	6078.14	-0.650391	159.695
14.6	159.266	7.96977	6078.13	-0.580078	159.77
14.6083	159.348	7.97479	6078.13	-0.509766	159.847
14.6167	159.438	7.98012	6078.14	-0.439453	159.933
14.625	159.531	7.98577	6078.14	-0.222656	160.018
14.6333	159.616	7.99136	6078.14	0.140625	160.108
14.6417	159.695	7.99677	6078.16	0.421875	160.195
14.65	159.77	8.00198	6078.16	0.708984	160.284
14.6583	159.847	8.00735	6078.17	0.919922	160.37
14.6667	159.933	8.01287	6078.18	1.13672	160.456
14.675	160.018	8.01833	6078.18	1.35352	160.543
14.6833	160.108	8.02387	6078.18	1.35352	160.635
14.6917	160.195	8.02926	6078.18	1.42383	160.731
14.7	160.284	8.03459	6078.18	1.35352	160.822
14.7083	160.37	8.03982	6078.18	1.35352	160.906
14.7167	160.456	8.045	6078.16	1.27734	160.985
14.725	160.543	8.0501	6078.14	1.21289	161.063
14.7333	160.635	8.05543	6078.13	1.13672	161.14
14.7417	160.731	8.06097	6078.11	1.06641	161.216
14.75	160.822	8.06642	6078.1	0.925781	161.294
14.7583	160.906	8.07156	6078.08	0.849609	161.372
14.7667	160.985	8.07658	6078.07	1.06641	161.45
14.775	161.063	8.08154	6078.07	1.06641	161.528
14.7833	161.14	8.08654	6078.06	1.06641	161.609
14.7917	161.216	8.09149	6078.06	0.996094	161.698
14.8	161.294	8.09634	6078.04	1.13672	161.788
14.8083	161.372	8.10126	6078.04	1.06641	161.883
14.8167	161.45	8.10619	6078.03	1.13672	161.98
14.825	161.528	8.11109	6078.02	1.2832	162.071
14.8333	161.609	8.11612	6078.01	1.21289	162.155
14.8417	161.698	8.12145	6078.01	1.2832	162.244
14.85	161.788	8.1268	6078	1.21289	162.338
14.8583	161.883	8.13221	6077.98	1.14258	162.426
14.8667	161.98	8.13775	6077.97	1.21875	162.513
14.875	162.071	8.14325	6077.97	1.07227	162.6
14.8833	162.155	8.14858	6077.96	0.861328	162.694
14.8917	162.244	8.15421	6077.94	0.931641	162.786
14.9	162.338	8.16003	6077.94	0.9375	162.875
14.9083	162.426	8.1656	6077.92	0.720703	162.963
14.9167	162.513	8.17091	6077.91	0.855469	163.058
14.925	162.6	8.17614	6077.9	0.931641	163.145
14.9333	162.694	8.18158	6077.89	0.861328	163.227
14.9417	162.786	8.18706	6077.88	1.07227	163.309
14.95	162.875	8.19264	6077.88	1.21289	163.396
14.9583	162.963	8.19799	6077.87	1.64062	163.481
14.9667	163.058	8.20349	6077.87	1.85742	163.561
14.975	163.145	8.20853	6077.87	2.07422	163.637
14.9833	163.227	8.21334	6077.86	2.06836	163.72
14.9917	163.309	8.2181	6077.85	2.35547	163.807
15	163.396	8.22315	6077.85	2.36133	163.892
15.0083	163.481	8.22837	6077.83	2.43164	163.976
15.0167	163.561	8.23344	6077.81	2.50195	164.062
15.025	163.637	8.23829	6077.81	2.50781	164.152
15.0333	163.72	8.24313	6077.79	2.50195	164.238
15.0417	163.807	8.24806	6077.77	2.15039	164.327
15.05	163.892	8.25302	6077.74	2.2207	164.413
15.0583	163.976	8.25804	6077.72	2.07422	164.5
15.0667	164.062	8.26306	6077.69	2.00391	164.58
15.075	164.152	8.26812	6077.67	1.79297	164.653
15.0833	164.238	8.27316	6077.65	1.86328	164.728
15.0917	164.327	8.27811	6077.64	1.7168	164.805
15.1	164.413	8.28292	6077.61	1.78711	164.889
15.1083	164.5	8.28791	6077.6	1.78711	164.975
15.1167	164.58	8.29271	6077.58	1.79297	165.062
15.125	164.653	8.29755	6077.56	1.78711	165.145
15.1333	164.728	8.30241	6077.56	1.64648	165.231
15.1417	164.805	8.30721	6077.53	1.64648	165.313
15.15	164.889	8.31233	6077.51	1.64648	165.396
15.1583	164.975	8.31765	6077.51	1.7168	165.487
15.1667	165.062	8.32305	6077.5	1.57031	165.583
15.175	165.145	8.3285	6077.48	1.57617	165.682
15.1833	165.231	8.33403	6077.47	1.43555	165.782
15.1917	165.313	8.33942	6077.45	1.35938	165.874
15.2	165.396	8.3447	6077.43	1.21875	165.965
15.2083	165.487	8.35018	6077.41	1.21875	166.054
15.2167	165.583	8.35576	6077.41	1.00781	166.144
15.225	165.682	8.36158	6077.39	0.931641	166.234
15.2333	165.782	8.36735	6077.38	0.867188	166.324
15.2417	165.874	8.37281	6077.37	0.861328	166.414
15.25	165.965	8.37812	6077.36	1.00781	166.494
15.2583	166.054	8.38324	6077.35	0.9375	166.574
15.2667	166.144	8.38831	6077.34	1.00781	166.654
15.275	166.234	8.39337	6077.33	1.00781	166.736
15.2833	166.324	8.39849	6077.32	1.29492	166.817
15.2917	166.414	8.40355	6077.31	1.44141	166.899
15.3	166.494	8.40823	6077.31	1.86328	166.983
15.3083	166.574	8.41299	6077.31	1.93945	167.067
15.3167	166.654	8.41784	6077.3	2.08008	167.151
15.325	166.736	8.42268	6077.3	2.08594	167.234
15.3333	166.817	8.42758	6077.29	2.08594	167.32
15.3417	166.899	8.43259	6077.27	2.08008	167.409
15.35	166.983	8.43767	6077.26	2.00977	167.496
15.3583	167.067	8.44267	6077.25	2.15625	167.584
15.3667	167.151	8.44764	6077.23	1.86328	167.673
15.375	167.234	8.4524	6077.2	1.79297	167.757
15.3833	167.32	8.4573	6077.19	1.72266	167.837
15.3917	167.409	8.4622	6077.16	1.51172	167.923
15.4	167.496	8.46713	6077.14	1.58203	168.011
15.4083	167.584	8.47203	6077.12	1.65234	168.095
15.4167	167.673	8.47682	6077.11	1.65234	168.177
15.425	167.757	8.48138	6077.09	1.72852	168.265
15.4333	167.837	8.48574	6077.09	1.72266	168.349
15.4417	167.923	8.49041	6077.08	1.51172	168.425
15.45	168.011	8.49512	6077.06	1.51758	168.503
15.4583	168.095	8.49996	6077.05	1.37109	168.585
15.4667	168.177	8.50485	6077.04	1.08398	168.67
15.475	168.265	8.50989	6077.01	1.08398	168.752
15.4833	168.349	8.51467	6077.01	0.9375	168.837
15.4917	168.425	8.51914	6076.99	0.650391	168.927
15.5	168.503	8.52381	6076.97	0.650391	169.02
15.5083	168.585	8.5286	6076.96	0.439453	169.11
15.5167	168.67	8.53344	6076.94	0.515625	169.197
15.525	168.752	8.53812	6076.94	0.369141	169.29
15.5333	168.837	8.54288	6076.93	0.439453	169.382
15.5417	168.927	8.54772	6076.92	0.369141	169.467
15.55	169.02	8.55268	6076.92	0.515625	169.555
15.5583	169.11	8.55744	6076.92	0.515625	169.646
15.5667	169.197	8.56209	6076.92	0.585938	169.736
15.575	169.29	8.56687	6076.91	0.873047	169.825
15.5833	169.382	8.57162	6076.92	0.802734	169.91
15.5917	169.467	8.57624	6076.9	1.08984	169.997
15.6	169.555	8.58101	6076.91	1.23047	170.089
15.6083	169.646	8.58583	6076.89	1.51758	170.182
15.6167	169.736	8.59062	6076.9	1.6582	170.271
15.625	169.825	8.59534	6076.89	2.08594	170.359
15.6333	169.91	8.59979	6076.89	2.22656	170.447
15.6417	169.997	8.60432	6076.88	2.4375	170.541
15.65	170.089	8.60905	6076.88	2.51367	170.633
15.6583	170.182	8.61376	6076.87	2.44336	170.721
15.6667	170.271	8.61818	6076.85	2.51367	170.801
15.675	170.359	8.62241	6076.83	2.36719	170.881
15.6833	170.447	8.62652	6076.81	2.36719	170.962
15.6917	170.541	8.63073	6076.79	2.22656	171.042
15.7	170.633	8.63494	6076.77	2.30273	171.126
15.7083	170.721	8.63903	6076.75	2.23242	171.215
15.7167	170.801	8.64288	6076.72	2.23242	171.306
15.725	170.881	8.64667	6076.69	2.16211	171.389
15.7333	170.962	8.65033	6076.67	2.23242	171.468
15.7417	171.042	8.65401	6076.66	2.23242	171.553
15.75	171.126	8.65785	6076.64	2.37305	171.642
15.7583	171.215	8.66197	6076.62	2.44336	171.729
15.7667	171.306	8.66629	6076.62	2.37305	171.808
15.775	171.389	8.67044	6076.59	2.37305	171.89
15.7833	171.468	8.67449	6076.59	2.15625	171.977
15.7917	171.553	8.67867	6076.56	2.15625	172.061
15.8	171.642	8.68299	6076.53	1.875	172.144
15.8083	171.729	8.68726	6076.51	2.01562	172.231
15.8167	171.808	8.69141	6076.49	1.80469	172.319
15.825	171.89	8.69576	6076.47	1.73438	172.404
15.8333	171.977	8.70048	6076.46	1.37695	172.49
15.8417	172.061	8.7049	6076.43	1.37695	172.573
15.85	172.144	8.7092	6076.41	1.08984	172.661
15.8583	172.231	8.7136	6076.4	1.23047	172.747
15.8667	172.319	8.71804	6076.39	1.08984	172.827
15.875	172.404	8.72231	6076.38	0.943359	172.911
15.8833	172.49	8.72664	6076.35	1.08398	172.997
15.8917	172.573	8.73082	6076.35	0.732422	173.078
15.9	172.661	8.73509	6076.33	0.943359	173.163
15.9083	172.747	8.73921	6076.32	1.1543	173.25
15.9167	172.827	8.74299	6076.31	1.37695	173.335
15.925	172.911	8.74687	6076.31	1.44727	173.428
15.9333	172.997	8.75105	6076.3	1.95117	173.518
15.9417	173.078	8.75508	6076.3	2.02148	173.604
15.95	173.163	8.7593	6076.29	2.37891	173.693
15.9583	173.25	8.76371	6076.29	2.52539	173.78
15.9667	173.335	8.76808	6076.27	2.74219	173.87
15.975	173.428	8.77272	6076.26	3.09375	173.958
15.9833	173.518	8.77726	6076.27	3.09961	174.04
15.9917	173.604	8.78156	6076.24	3.09961	174.122
16	173.693	8.78603	6076.22	3.16406	174.209
16.0083	173.78	8.79048	6076.2	3.16992	174.293
16.0167	173.87	8.79494	6076.18	3.09375	174.378
16.025	173.958	8.79934	6076.14	2.95312	174.467
16.0333	174.04	8.80357	6076.12	2.95312	174.557
16.0417	174.122	8.80759	6076.09	3.02344	174.644
16.05	174.209	8.81172	6076.06	2.80664	174.723
16.0583	174.293	8.81584	6076.03	2.88281	174.801
16.0667	174.378	8.82	6076.01	2.95312	174.89
16.075	174.467	8.82437	6075.98	2.95312	174.975
16.0833	174.557	8.8288	6075.96	3.09961	175.055
16.0917	174.644	8.83321	6075.93	3.16406	175.134
16.1	174.723	8.83725	6075.91	3.24023	175.213
16.1083	174.801	8.84105	6075.88	3.24023	175.292
16.1167	174.89	8.84505	6075.87	3.02344	175.373
16.125	174.975	8.849	6075.84	2.95312	175.458
16.1333	175.055	8.8528	6075.81	3.09961	175.551
16.1417	175.134	8.85656	6075.8	2.88281	175.646
16.15	175.213	8.86022	6075.77	2.66602	175.736
16.1583	175.292	8.86388	6075.74	2.37891	175.824
16.1667	175.373	8.86759	6075.71	2.23828	175.915
16.175	175.458	8.87133	6075.68	1.88086	176.002
16.1833	175.551	8.87547	6075.65	1.74023	176.09
16.1917	175.646	8.8799	6075.61	1.59375	176.18
16.2	175.736	8.88408	6075.6	1.74023	176.266
16.2083	175.824	8.88821	6075.59	1.59961	176.345
16.2167	175.915	8.89249	6075.56	1.45312	176.429
16.225	176.002	8.89658	6075.54	1.45312	176.513
16.2333	176.09	8.90081	6075.53	1.52344	176.598
16.2417	176.18	8.90518	6075.51	1.74609	176.684
16.25	176.266	8.90938	6075.51	1.59961	176.765
16.2583	176.345	8.91339	6075.49	2.02734	176.852
16.2667	176.429	8.9175	6075.49	2.09766	176.944
16.275	176.513	8.92156	6075.47	2.45508	177.033
16.2833	176.598	8.92561	6075.47	2.66602	177.121
16.2917	176.684	8.92974	6075.44	2.88281	177.21
16.3	176.765	8.93385	6075.43	3.09961	177.29
16.3083	176.852	8.9382	6075.42	3.24023	177.373
16.3167	176.944	8.94267	6075.41	3.31641	177.457
16.325	177.033	8.94708	6075.39	3.38086	177.541
16.3333	177.121	8.95143	6075.37	3.59766	177.63
16.3417	177.21	8.95589	6075.36	3.60352	177.719
16.35	177.29	8.95991	6075.33	3.38672	177.804
16.3583	177.373	8.96399	6075.29	3.39258	177.887
16.3667	177.457	8.96813	6075.26	3.32227	177.973
16.375	177.541	8.9723	6075.22	3.18164	178.061
16.3833	177.63	8.9764	6075.19	3.17578	178.157
16.3917	177.719	8.98053	6075.16	3.25195	178.249
16.4	177.804	8.98439	6075.14	3.17578	178.342
16.4083	177.887	8.98825	6075.11	3.25195	178.433
16.4167	177.973	8.99233	6075.09	3.10547	178.521
[truncated: 4,209 more rows]
