# Supplementary material for: Thermal, spectroscopic, SEM and rheological datasets of native and quaternized guar gum
Source: Data Brief. 2020 Apr 18;30:105565. doi: 10.1016/j.dib.2020.105565 (PMC7205758; doi:10.1016/j.dib.2020.105565)
Supplement: Supplementary file 1 [file mmc1.zip › 2-TGA data of Quaternized Guar Gum.csv]

## Sheet: B-Bhairavnath-4
Module	TG/DTA
Channel	4
Data Name	B-Bhairavnath-4
Measurement Time	1/15/2020 11:52:39 PM
Sample Name	3 CC
Sample Weight	10.05	mg
Reference Name	Alumina Powder
Reference Weight	10	mg
Temperature Program		Cel	Cel	Cel/min	min	s	Gas1	Gas2	Store
	1	35	800	10	0	0.5	Off	On	On
	Temperature Program Mode	Ramp
Operator Name	A.K.Saini
Organization Name
Comment	Operator: A.K.Saini
	Gas1: Off
	Gas2: Nitrogen (200 ml/min)
	Pan: Alumina
Surface Area
DTA
No.	DTA Area
	uV.s/mg
1	-238.054
2	-3020.58
Time	Temp.	DTA	TG	DTG
min	Cel	uV	ug	ug/min
0.00833333	29.3416	-0.0302814	10048.2	27.7246
0.0166667	29.3526	-0.0344006	10047.9	27.9258
0.025	29.371	-0.0387812	10047.7	27.957
0.0333333	29.3845	-0.0432935	10047.5	28.0645
0.0416667	29.4078	-0.0475757	10047.3	28.2285
0.05	29.4286	-0.0518067	10047	28.4834
0.0583333	29.4409	-0.055826	10046.8	28.7363
0.0666667	29.4568	-0.0599801	10046.5	28.7578
0.075	29.4691	-0.0643582	10046.3	28.9766
0.0833333	29.4813	-0.0687613	10046	29.0273
0.0916667	29.4961	-0.0730568	10045.8	29.2822
0.1	29.512	-0.0771189	10045.5	29.4531
0.108333	29.5267	-0.0810636	10045.2	29.3877
0.116667	29.5463	-0.0851019	10045	29.5107
0.125	29.5561	-0.0893036	10044.7	29.3516
0.133333	29.5672	-0.093439	10044.5	29.3047
0.141667	29.5855	-0.0977187	10044.2	29.2402
0.15	29.599	-0.101796	10043.9	29.4141
0.158333	29.6137	-0.105482	10043.7	29.3584
0.166667	29.6321	-0.109044	10043.4	29.2012
0.175	29.6468	-0.112471	10043.2	29.0615
0.183333	29.6628	-0.115848	10043	29.0146
0.191667	29.6787	-0.11895	10042.7	29.2539
0.2	29.6959	-0.121618	10042.5	29.1924
0.208333	29.7106	-0.124093	10042.2	29.4062
0.216667	29.7302	-0.126529	10042	29.4102
0.225	29.7449	-0.128612	10041.8	29.5
0.233333	29.7645	-0.130554	10041.6	29.6689
0.241667	29.7804	-0.132262	10041.3	29.7861
0.25	29.7976	-0.133595	10041	29.9062
0.258333	29.8172	-0.13477	10040.8	30.2529
0.266667	29.8331	-0.135518	10040.5	30.3545
0.275	29.8528	-0.135874	10040.3	30.2344
0.283333	29.8638	-0.136204	10040	30.5918
0.291667	29.8834	-0.136068	10039.7	30.6592
0.3	29.8993	-0.135347	10039.5	30.8877
0.308333	29.919	-0.134369	10039.2	30.9502
0.316667	29.9361	-0.133223	10038.9	31.0771
0.325	29.9545	-0.131651	10038.7	31.3848
0.333333	29.9741	-0.129697	10038.4	31.4463
0.341667	29.9974	-0.127426	10038.1	31.5137
0.35	30.0231	-0.124964	10037.8	31.627
0.358333	30.0477	-0.122202	10037.6	31.7637
0.366667	30.0734	-0.119048	10037.3	31.6152
0.375	30.0991	-0.11556	10037	31.7666
0.383333	30.1298	-0.112098	10036.7	31.6504
0.391667	30.1555	-0.108277	10036.5	31.5371
0.4	30.1813	-0.104088	10036.2	31.126
0.408333	30.207	-0.0996822	10035.9	30.752
0.416667	30.2279	-0.0951664	10035.7	30.8525
0.425	30.2487	-0.0903921	10035.4	30.584
0.433333	30.2683	-0.0854172	10035.1	30.4141
0.441667	30.2916	-0.080335	10034.9	30.3359
0.45	30.3173	-0.0747949	10034.7	30.3193
0.458333	30.3419	-0.0689124	10034.5	30.1748
0.466667	30.3627	-0.0628869	10034.2	30.1035
0.475	30.386	-0.0563783	10034	30.1904
0.483333	30.4105	-0.0496116	10033.8	30.3496
0.491667	30.4375	-0.042604	10033.5	30.4746
0.5	30.4657	-0.0354467	10033.3	30.502
0.508333	30.4914	-0.0280384	10033	30.6436
0.516667	30.5208	-0.0202811	10032.8	30.6807
0.525	30.549	-0.0122149	10032.5	30.7754
0.533333	30.5772	-0.00419044	10032.3	30.5195
0.541667	30.6042	0.00390935	10032	30.4453
0.55	30.6348	0.0123246	10031.7	30.4629
0.558333	30.6593	0.0206085	10031.5	30.5068
0.566667	30.6912	0.0290647	10031.2	30.4277
0.575	30.7243	0.0376869	10030.9	30.1553
0.583333	30.7537	0.0464357	10030.7	30.1562
0.591667	30.7856	0.0554919	10030.5	30.0693
0.6	30.8187	0.0647894	10030.2	30.0449
0.608333	30.8469	0.0743556	10030	30.0508
0.616667	30.8787	0.0840536	10029.7	30.2256
0.625	30.9118	0.0938009	10029.5	30.2695
0.633333	30.9449	0.103798	10029.2	30.4102
0.641667	30.9805	0.113853	10029	30.4131
0.65	31.0087	0.123977	10028.8	30.502
0.658333	31.0307	0.134354	10028.5	30.6104
0.666667	31.0589	0.144719	10028.2	30.3984
0.675	31.092	0.155308	10028	30.4375
0.683333	31.1202	0.165965	10027.7	30.4678
0.691667	31.1497	0.176604	10027.4	30.2998
0.7	31.1827	0.187259	10027.2	30.3047
0.708333	31.2134	0.198173	10026.9	30.1699
0.716667	31.2416	0.209355	10026.7	30.167
0.725	31.2771	0.220649	10026.4	30.2627
0.733333	31.3078	0.232213	10026.1	30.291
0.741667	31.3507	0.243629	10025.9	30.3623
0.75	31.3911	0.255421	10025.7	30.498
0.758333	31.4255	0.267183	10025.4	30.6133
0.766667	31.461	0.278977	10025.2	30.5176
0.775	31.4941	0.290796	10024.9	30.7969
0.783333	31.5284	0.302915	10024.6	30.7979
0.791667	31.5627	0.315251	10024.4	30.9609
0.8	31.5958	0.327637	10024.1	31.0605
0.808333	31.6338	0.340062	10023.8	31.1299
0.816667	31.6743	0.352469	10023.6	31.1807
0.825	31.7086	0.364887	10023.3	31.3701
0.833333	31.7417	0.37788	10023.1	31.3682
0.841667	31.7834	0.390652	10022.8	31.1309
0.85	31.8238	0.403558	10022.5	31.2188
0.858333	31.8655	0.416613	10022.2	31.2246
0.866667	31.9011	0.429745	10022	31.3506
0.875	31.9378	0.442894	10021.7	31.4492
0.883333	31.9746	0.455991	10021.4	31.2148
0.891667	32.0102	0.46919	10021.2	31.2139
0.9	32.0469	0.482412	10020.9	31.1738
0.908333	32.0825	0.496118	10020.7	31.1377
0.916667	32.118	0.509557	10020.4	31.1572
0.925	32.1523	0.523372	10020.1	31.2734
0.933333	32.1867	0.537162	10019.9	31.1611
0.941667	32.2234	0.550891	10019.6	31.2373
0.95	32.2602	0.564937	10019.4	31.4385
0.958333	32.3007	0.57883	10019.1	31.5654
0.966667	32.3472	0.592752	10018.9	31.6797
0.975	32.3877	0.606978	10018.6	31.6191
0.983333	32.4306	0.621343	10018.3	31.5439
0.991667	32.4711	0.635877	10018.1	31.5518
1	32.5176	0.650322	10017.8	31.6768
1.00833	32.5569	0.664706	10017.5	31.8281
1.01667	32.5985	0.679229	10017.2	32.5059
1.025	32.639	0.693819	10017	32.501
1.03333	32.6839	0.708339	10016.7	32.3691
1.04167	32.7215	0.723071	10016.5	32.4248
1.05	32.7533	0.737824	10016.2	32.5244
1.05833	32.7885	0.752399	10015.9	32.498
1.06667	32.8214	0.767192	10015.5	32.6719
1.075	32.8579	0.782057	10015.3	32.5654
1.08333	32.899	0.796836	10015	32.5869
1.09167	32.9379	0.811898	10014.7	32.5078
1.1	32.9778	0.826818	10014.4	32.0693
1.10833	33.0202	0.842153	10014.2	32.1221
1.11667	33.0566	0.857633	10013.9	31.8887
1.125	33.0989	0.873034	10013.6	31.7246
1.13333	33.1424	0.888391	10013.4	31.7119
1.14167	33.1824	0.903776	10013.1	31.8594
1.15	33.2271	0.919332	10012.9	32.0234
1.15833	33.2718	0.934737	10012.6	32.1572
1.16667	33.307	0.950465	10012.4	32.4004
1.175	33.3494	0.965988	10012.1	32.4717
1.18333	33.3905	0.981786	10011.9	32.5215
1.19167	33.4317	0.997458	10011.6	32.374
1.2	33.4764	1.01299	10011.3	32.5928
1.20833	33.5152	1.02864	10011	32.6006
1.21667	33.5598	1.04443	10010.7	32.7334
1.225	33.601	1.06056	10010.4	32.6699
1.23333	33.641	1.07674	10010.2	32.6133
1.24167	33.6821	1.09264	10009.9	32.8887
1.25	33.7268	1.10847	10009.6	32.6191
1.25833	33.7703	1.12438	10009.3	32.7041
1.26667	33.8138	1.1402	10009	32.6475
1.275	33.855	1.15629	10008.8	32.6602
1.28333	33.8926	1.17249	10008.5	32.7715
1.29167	33.9349	1.18858	10008.2	32.7734
1.3	33.9772	1.20485	10008	32.7217
1.30833	34.0243	1.2211	10007.7	32.5908
1.31667	34.0678	1.23738	10007.4	32.5391
1.325	34.1195	1.25361	10007.2	32.4795
1.33333	34.1607	1.27005	10006.9	32.4697
1.34167	34.2018	1.28631	10006.6	32.4883
1.35	34.2442	1.30295	10006.3	32.6133
1.35833	34.2935	1.31942	10006.1	32.749
1.36667	34.3441	1.33591	10005.8	32.7129
1.375	34.3935	1.35236	10005.6	32.749
1.38333	34.4417	1.36874	10005.3	32.7441
1.39167	34.4852	1.38528	10005	32.873
1.4	34.5369	1.40167	10004.7	33.0166
1.40833	34.5745	1.41848	10004.4	33.0137
1.41667	34.6275	1.43498	10004.2	33.1543
1.425	34.678	1.45172	10003.9	33.2764
1.43333	34.7274	1.46837	10003.6	33.3477
1.44167	34.7697	1.48498	10003.3	33.4492
1.45	34.8121	1.50162	10003	33.7656
1.45833	34.8544	1.51845	10002.7	33.9756
1.46667	34.9002	1.53532	10002.4	34.1846
1.475	34.9532	1.55207	10002.2	34.4463
1.48333	34.9955	1.56889	10001.9	34.3828
1.49167	35.046	1.58554	10001.6	34.708
1.5	35.0907	1.60233	10001.3	34.8047
1.50833	35.1366	1.61938	10000.9	34.6953
1.51667	35.1801	1.63646	10000.6	34.8008
1.525	35.2318	1.6536	10000.3	34.8418
1.53333	35.2824	1.67053	10000	35.0127
1.54167	35.3306	1.68751	9999.71	35.1465
1.55	35.3788	1.70457	9999.41	35.2119
1.55833	35.4223	1.72154	9999.13	35.3789
1.56667	35.4681	1.73853	9998.83	35.7139
1.575	35.5152	1.75553	9998.53	35.6904
1.58333	35.5669	1.77249	9998.22	35.6445
1.59167	35.6163	1.78962	9997.91	35.8613
1.6	35.6657	1.80641	9997.61	35.8496
1.60833	35.7104	1.82309	9997.29	35.8086
1.61667	35.7621	1.83998	9996.95	35.6084
1.625	35.8138	1.85679	9996.66	35.5195
1.63333	35.8585	1.87387	9996.37	35.3984
1.64167	35.9079	1.89095	9996.04	35.29
1.65	35.9596	1.90787	9995.75	35.1299
1.65833	36.0067	1.92495	9995.46	34.9658
1.66667	36.0525	1.94223	9995.2	34.9658
1.675	36.1019	1.95931	9994.92	34.7939
1.68333	36.1548	1.97647	9994.64	34.9141
1.69167	36.2077	1.99355	9994.36	35.0527
1.7	36.2524	2.01059	9994.1	35.3086
1.70833	36.3018	2.02805	9993.83	35.3594
1.71667	36.3535	2.04515	9993.55	35.6055
1.725	36.4041	2.06221	9993.28	35.7539
1.73333	36.4558	2.07937	9992.98	35.8682
1.74167	36.5099	2.0964	9992.67	35.9541
1.75	36.5569	2.11349	9992.34	36.3057
1.75833	36.6098	2.13039	9992.04	36.5039
1.76667	36.6616	2.14737	9991.71	36.5127
1.775	36.7098	2.16449	9991.39	36.6064
1.78333	36.765	2.18184	9991.08	36.5049
1.79167	36.8227	2.19911	9990.77	36.6016
1.8	36.8779	2.21624	9990.41	36.7012
1.80833	36.9297	2.23347	9990.09	36.793
1.81667	36.9802	2.25057	9989.78	36.8896
1.825	37.0284	2.26768	9989.47	37.1484
1.83333	37.0825	2.28487	9989.18	37.1455
1.84167	37.1331	2.3022	9988.86	37.3789
1.85	37.1813	2.3195	9988.54	37.3252
1.85833	37.2354	2.3367	9988.22	37.3936
1.86667	37.2824	2.35393	9987.9	37.2783
1.875	37.3306	2.37102	9987.55	37.3906
1.88333	37.3835	2.38823	9987.24	37.3145
1.89167	37.4388	2.40534	9986.9	37.3574
1.9	37.4952	2.42249	9986.6	37.4229
1.90833	37.5599	2.44003	9986.28	37.1416
1.91667	37.6163	2.45741	9985.98	36.9297
1.925	37.6692	2.47462	9985.66	36.7305
1.93333	37.7221	2.49159	9985.36	37.0615
1.94167	37.775	2.50855	9985.04	37.3779
1.95	37.8338	2.52563	9984.72	37.4297
1.95833	37.8867	2.54251	9984.45	37.3848
1.96667	37.9326	2.55953	9984.17	37.4219
1.975	37.9867	2.57669	9983.89	37.3994
1.98333	38.0408	2.59374	9983.54	37.5527
1.99167	38.0878	2.61075	9983.18	37.6455
2	38.136	2.62767	9982.86	38.0273
2.00833	38.1924	2.64456	9982.56	38.2109
2.01667	38.2524	2.66167	9982.25	38.1914
2.025	38.31	2.67893	9981.94	37.9404
2.03333	38.3641	2.69617	9981.61	38.0674
2.04167	38.4158	2.71354	9981.29	38.2422
2.05	38.4746	2.73064	9980.93	38.2305
2.05833	38.5299	2.74771	9980.59	38.3535
2.06667	38.584	2.76495	9980.28	38.1797
2.075	38.6381	2.78197	9980	38.2344
2.08333	38.698	2.7989	9979.67	38.1885
2.09167	38.7557	2.81599	9979.33	38.2188
2.1	38.8097	2.83285	9979.01	38.2559
2.10833	38.865	2.84984	9978.67	38.4092
2.11667	38.9238	2.86653	9978.38	38.5713
2.125	38.9849	2.88314	9978.05	38.5762
2.13333	39.0378	2.89999	9977.74	38.7939
2.14167	39.0943	2.91668	9977.42	38.96
2.15	39.1519	2.93356	9977.09	39.2266
2.15833	39.2095	2.95028	9976.75	39.4951
2.16667	39.2683	2.96702	9976.41	39.7227
2.175	39.32	2.98357	9976.08	39.874
2.18333	39.3753	3.00036	9975.73	39.9873
2.19167	39.4258	3.01736	9975.39	39.917
2.2	39.4811	3.03416	9975.02	40.1592
2.20833	39.5387	3.05083	9974.66	40.3545
2.21667	39.5963	3.06753	9974.29	40.4639
2.225	39.654	3.08423	9973.94	40.3994
2.23333	39.7104	3.10099	9973.59	40.4307
2.24167	39.7645	3.11768	9973.27	40.5615
2.25	39.8197	3.13437	9972.9	40.4697
2.25833	39.8785	3.15109	9972.54	40.6289
2.26667	39.9408	3.16786	9972.19	40.9795
2.275	40.0032	3.18439	9971.87	41.2471
2.28333	40.0584	3.20097	9971.53	41.1973
2.29167	40.1149	3.21746	9971.18	41.1885
2.3	40.1772	3.23387	9970.85	41.3711
2.30833	40.2348	3.2506	9970.5	41.5381
2.31667	40.2912	3.26696	9970.12	41.7793
2.325	40.3453	3.28357	9969.74	41.8623
2.33333	40.3982	3.30008	9969.41	42.042
2.34167	40.4547	3.31659	9969.06	41.9961
2.35	40.5076	3.33336	9968.69	41.9648
2.35833	40.5628	3.34961	9968.33	41.9951
2.36667	40.6228	3.36594	9967.95	41.9404
2.375	40.6792	3.38244	9967.6	42.0469
2.38333	40.7369	3.39917	9967.22	41.9795
2.39167	40.7933	3.41574	9966.88	42.0352
2.4	40.8533	3.4322	9966.53	41.9404
2.40833	40.9168	3.44837	9966.18	41.9883
2.41667	40.9826	3.46456	9965.84	42.1328
2.425	41.0437	3.48101	9965.49	42.3652
2.43333	41.1061	3.4972	9965.15	42.3848
2.44167	41.166	3.51356	9964.79	42.6289
2.45	41.226	3.52966	9964.46	42.709
2.45833	41.2871	3.54585	9964.11	42.7432
2.46667	41.3506	3.56191	9963.74	42.7842
2.475	41.4106	3.5779	9963.36	42.8486
2.48333	41.4729	3.59404	9963.01	42.9746
2.49167	41.534	3.61026	9962.62	43.0137
2.5	41.5987	3.62627	9962.26	43.0049
2.50833	41.6599	3.64237	9961.9	42.8877
2.51667	41.721	3.65836	9961.54	42.9326
2.525	41.7833	3.67434	9961.17	42.9463
2.53333	41.8433	3.69048	9960.8	43.2178
2.54167	41.9091	3.70643	9960.44	43.3701
2.55	41.9644	3.72242	9960.08	43.3203
2.55833	42.0267	3.73821	9959.74	43.3047
2.56667	42.0831	3.7539	9959.37	43.3242
2.575	42.1466	3.7696	9959.01	43.4365
2.58333	42.2019	3.78545	9958.62	43.4736
2.59167	42.2619	3.80114	9958.24	43.4961
2.6	42.323	3.81681	9957.88	43.4795
2.60833	42.3888	3.83266	9957.53	43.5762
2.61667	42.4523	3.84854	9957.16	43.5469
2.625	42.5111	3.86442	9956.79	43.4365
2.63333	42.5723	3.88023	9956.42	43.5596
2.64167	42.6334	3.89599	9956.06	43.6963
2.65	42.6992	3.91176	9955.71	43.7744
2.65833	42.7651	3.92772	9955.33	43.7549
2.66667	42.8321	3.94367	9954.97	43.8398
2.675	42.8944	3.95951	9954.62	44.0781
2.68333	42.9579	3.97531	9954.24	44.3496
2.69167	43.0191	3.99079	9953.86	44.3721
2.7	43.0802	4.00629	9953.49	44.292
2.70833	43.1413	4.0219	9953.12	44.415
2.71667	43.206	4.03731	9952.75	44.8018
2.725	43.2824	4.05587	9952.26	44.8945
2.73333	43.3448	4.0714	9951.85	45.1445
2.74167	43.3894	4.08355	9951.57	45.3936
2.75	43.4506	4.09914	9951.21	45.4541
2.75833	43.5129	4.11465	9950.83	45.4512
2.76667	43.5834	4.13313	9950.31	45.2637
2.775	43.6305	4.14561	9950.02	45.4326
2.78333	43.7093	4.16409	9949.53	45.9326
2.79167	43.7586	4.17638	9949.2	46.1973
2.8	43.8351	4.195	9948.74	46.3789
2.80833	43.8974	4.21035	9948.38	46.6553
2.81667	43.9468	4.22264	9948.09	46.7988
2.825	44.0126	4.23812	9947.69	46.8223
2.83333	44.0879	4.25653	9947.16	47.0967
2.84167	44.1549	4.27172	9946.74	47.4189
2.85	44.2031	4.28387	9946.42	47.6523
2.85833	44.2701	4.299	9945.99	47.8564
2.86667	44.3524	4.31759	9945.5	47.7461
2.875	44.4077	4.3299	9945.19	47.6475
2.88333	44.4864	4.34822	9944.68	47.4756
2.89167	44.5394	4.36045	9944.33	47.4814
2.9	44.6217	4.37891	9943.8	47.3447
2.90833	44.6816	4.39421	9943.39	47.5127
2.91667	44.7322	4.40643	9943.09	47.7725
2.925	44.798	4.42148	9942.72	47.8027
2.93333	44.8639	4.43676	9942.34	47.917
2.94167	44.9462	4.45504	9941.87	48.0898
2.95	45.0061	4.47028	9941.5	48.2695
2.95833	45.0591	4.48238	9941.18	48.6074
2.96667	45.1225	4.49737	9940.74	48.7393
2.975	45.1931	4.51525	9940.25	48.9023
2.98333	45.2448	4.52716	9939.92	48.9922
2.99167	45.3201	4.54507	9939.42	49.1787
3	45.373	4.55676	9939.08	49.1279
3.00833	45.4353	4.57165	9938.63	49.2861
3.01667	45.4988	4.58652	9938.21	49.3135
3.025	45.5638	4.60172	9937.8	49.1533
3.03333	45.6229	4.61655	9937.37	49.0967
3.04167	45.6932	4.63429	9936.86	49.0469
3.05	45.7568	4.64921	9936.46	49.0303
3.05833	45.8104	4.6611	9936.11	49.0908
3.06667	45.8873	4.67934	9935.62	49.3184
3.075	45.9532	4.69427	9935.24	49.1533
3.08333	46.0145	4.70927	9934.83	49.0117
3.09167	46.0658	4.72124	9934.53	48.9482
3.1	46.1294	4.73609	9934.11	48.9502
3.10833	46.1919	4.75064	9933.71	49.29
3.11667	46.2622	4.76828	9933.18	49.4268
3.125	46.3135	4.78013	9932.86	49.498
3.13333	46.3905	4.79752	9932.41	49.3389
3.14167	46.4519	4.81229	9932	49.2754
3.15	46.4998	4.82385	9931.68	49.2617
3.15833	46.5623	4.83829	9931.23	49.4395
3.16667	46.6281	4.85264	9930.81	49.5381
3.175	46.6895	4.86703	9930.38	49.6895
3.18333	46.7698	4.88418	9929.91	49.9238
3.19167	46.8289	4.89859	9929.5	49.8525
3.2	46.8836	4.91003	9929.18	49.8555
3.20833	46.9595	4.92727	9928.65	49.8857
3.21667	47.0208	4.94175	9928.22	50.2227
3.225	47.0844	4.95629	9927.8	50.5371
3.23333	47.138	4.96784	9927.44	50.7598
3.24167	47.2194	4.98501	9926.94	50.7266
3.25	47.2663	4.99653	9926.61	50.876
3.25833	47.3332	5.01074	9926.19	51.0469
3.26667	47.3957	5.02528	9925.74	50.9775
3.275	47.4727	5.0427	9925.18	50.9092
3.28333	47.5262	5.05422	9924.81	51.0576
3.29167	47.6054	5.0714	9924.32	51.2852
3.3	47.6713	5.08577	9923.86	51.5801
3.30833	47.7371	5.10011	9923.42	51.6104
3.31667	47.7862	5.11153	9923.1	51.6748
3.325	47.8487	5.12589	9922.69	51.918
3.33333	47.9301	5.14324	9922.15	52.0713
3.34167	47.9814	5.15485	9921.79	52.1299
3.35	48.0617	5.17199	9921.22	52.3516
3.35833	48.132	5.18608	9920.79	52.5996
3.36667	48.1934	5.20013	9920.35	52.75
3.375	48.2603	5.21433	9919.87	52.8623
3.38333	48.3273	5.22866	9919.43	52.7578
3.39167	48.3931	5.24269	9918.98	52.8506
3.4	48.4478	5.25397	9918.61	52.8467
3.40833	48.5236	5.2707	9918.05	52.6455
3.41667	48.5895	5.28437	9917.59	52.6582
3.425	48.653	5.29832	9917.14	52.7959
3.43333	48.7077	5.30936	9916.81	52.8613
3.44167	48.7691	5.32332	9916.37	52.8662
3.45	48.8338	5.33736	9915.93	52.9307
3.45833	48.8963	5.35123	9915.5	53.2148
3.46667	48.9721	5.36796	9914.99	53.2803
3.475	49.0257	5.37911	9914.62	53.3672
3.48333	49.0982	5.39556	9914.09	53.665
3.49167	49.1651	5.40932	9913.65	54.0195
3.5	49.2153	5.42068	9913.3	54.2432
3.50833	49.3001	5.43752	9912.73	54.3105
3.51667	49.3503	5.44849	9912.37	54.3887
3.525	49.4273	5.46513	9911.81	54.5518
3.53333	49.4775	5.47604	9911.43	54.8408
3.54167	49.5456	5.48968	9910.94	54.9248
3.55	49.6281	5.50618	9910.35	55.2588
3.55833	49.6795	5.51718	9909.98	55.5684
3.56667	49.752	5.53093	9909.53	55.4619
3.575	49.8334	5.54742	9908.97	55.5928
3.58333	49.9026	5.56101	9908.48	55.5957
3.59167	49.9673	5.57472	9907.99	55.9209
3.6	50.0342	5.58835	9907.5	56.0615
3.60833	50.1023	5.60197	9907	56.1299
3.61667	50.1536	5.61309	9906.65	56.0479
3.625	50.2172	5.62722	9906.17	56.208
3.63333	50.2908	5.64358	9905.61	56.2197
3.64167	50.3555	5.65728	9905.1	56.166
3.65	50.4035	5.66823	9904.71	56.3867
3.65833	50.4838	5.68477	9904.14	56.6748
3.66667	50.5441	5.69846	9903.68	56.9365
3.675	50.6121	5.7118	9903.21	56.8994
3.68333	50.6646	5.72265	9902.84	57.0117
3.69167	50.7427	5.73886	9902.28	57.207
3.7	50.8029	5.74948	9901.88	57.3887
3.70833	50.8732	5.7626	9901.37	57.4443
3.71667	50.9413	5.77602	9900.86	57.7617
3.725	51.0104	5.78931	9900.39	57.9053
3.73333	51.0807	5.80232	9899.9	58.0479
3.74167	51.1622	5.81815	9899.31	58.0459
3.75	51.2347	5.83134	9898.81	58.1279
3.75833	51.2905	5.84205	9898.41	58.3096
3.76667	51.3607	5.85538	9897.89	58.4629
3.775	51.4288	5.86837	9897.39	58.4619
3.78333	51.498	5.88177	9896.89	58.6768
3.79167	51.5794	5.89779	9896.32	58.5664
3.8	51.6374	5.90808	9895.92	58.3809
3.80833	51.7066	5.92092	9895.42	58.2422
3.81667	51.7892	5.93677	9894.81	58.4189
3.825	51.8561	5.9499	9894.34	58.3486
3.83333	51.9242	5.96302	9893.83	58.2324
3.84167	51.9933	5.97603	9893.36	57.9404
3.85	52.0458	5.98647	9893	58.0039
3.85833	52.1127	5.99965	9892.54	58.1924
3.86667	52.1941	6.01546	9891.93	58.1719
3.875	52.2611	6.02854	9891.46	58.251
3.88333	52.3291	6.04183	9890.99	58.2129
3.89167	52.395	6.05516	9890.55	58.2451
3.9	52.4597	6.06851	9890.06	58.1855
3.90833	52.5255	6.0819	9889.55	58.3828
3.91667	52.5779	6.09261	9889.17	58.3311
3.925	52.6571	6.10866	9888.58	58.5322
3.93333	52.7274	6.12203	9888.09	58.5391
3.94167	52.7821	6.13282	9887.7	58.2891
3.95	52.8513	6.14603	9887.22	58.2842
3.95833	52.9316	6.16174	9886.61	58.3018
3.96667	52.9985	6.17484	9886.13	58.5488
3.975	53.0722	6.188	9885.62	58.583
3.98333	53.1391	6.20124	9885.14	58.4883
3.99167	53.196	6.2116	9884.78	58.4072
4	53.2685	6.22425	9884.29	58.6836
4.00833	53.3355	6.23718	9883.8	59.0371
4.01667	53.4046	6.25001	9883.28	59.1416
4.025	53.4749	6.26296	9882.79	59.2129
4.03333	53.5463	6.27586	9882.32	59.4336
4.04167	53.6289	6.29145	9881.73	59.7197
4.05	53.6813	6.30175	9881.32	59.5898
4.05833	53.7538	6.31475	9880.78	59.8916
4.06667	53.8453	6.32993	9880.18	60.3477
4.075	53.9	6.34019	9879.77	60.3057
4.08333	53.9747	6.35566	9879.13	60.4453
4.09167	54.0294	6.36596	9878.72	60.6514
4.1	54.1164	6.38154	9878.11	60.7852
4.10833	54.18	6.3945	9877.56	61.0527
4.11667	54.2492	6.40717	9877.01	61.21
4.125	54.3184	6.41975	9876.53	61.3281
4.13333	54.3875	6.43246	9875.99	61.5078
4.14167	54.4511	6.4454	9875.47	61.3809
4.15	54.5125	6.4583	9874.94	61.5508
4.15833	54.5861	6.47085	9874.39	61.8203
4.16667	54.6653	6.48369	9873.86	61.8486
4.175	54.7367	6.49616	9873.34	61.9971
4.18333	54.8048	6.50883	9872.8	62.1387
4.19167	54.8795	6.52117	9872.31	62.3486
4.2	54.9487	6.5339	9871.78	62.4775
4.20833	55.0201	6.54661	9871.23	62.5225
4.21667	55.0904	6.55929	9870.71	62.5449
4.225	55.1685	6.57194	9870.18	62.9463
4.23333	55.2388	6.58464	9869.65	62.8555
4.24167	55.3013	6.59747	9869.11	62.8154
4.25	55.3671	6.61001	9868.58	62.7695
4.25833	55.4329	6.6227	9868.05	62.5146
4.26667	55.5032	6.63533	9867.53	62.4785
4.275	55.5724	6.64806	9866.95	62.4639
4.28333	55.6449	6.6607	9866.45	62.5762
4.29167	55.7163	6.6735	9865.93	62.7861
4.3	55.7854	6.68621	9865.42	62.9492
4.30833	55.8502	6.69891	9864.93	62.9287
4.31667	55.926	6.7115	9864.43	63.0693
4.325	56.0008	6.7241	9863.91	63.2627
4.33333	56.0755	6.73669	9863.38	63.459
4.34167	56.1525	6.74938	9862.83	63.6455
4.35	56.2228	6.76202	9862.29	63.667
4.35833	56.292	6.7748	9861.77	63.6309
4.36667	56.3634	6.78747	9861.23	63.4443
4.375	56.4359	6.8001	9860.68	63.4561
4.38333	56.5095	6.8129	9860.13	63.7891
4.39167	56.5854	6.8255	9859.57	63.6885
4.4	56.6534	6.83818	9859.04	63.6328
4.40833	56.7304	6.85073	9858.51	63.6465
4.41667	56.8018	6.86344	9858.02	63.6924
4.425	56.871	6.87632	9857.49	64.1074
4.43333	56.9424	6.88872	9856.91	64.3926
4.44167	57.0149	6.90117	9856.39	64.7285
4.45	57.0852	6.9136	9855.88	64.9629
4.45833	57.1566	6.92608	9855.34	65.0078
4.46667	57.2269	6.93852	9854.8	64.7227
4.475	57.2983	6.95103	9854.21	64.7979
4.48333	57.3697	6.96342	9853.64	65.1143
4.49167	57.4355	6.9761	9853.05	65.374
4.5	57.508	6.98871	9852.48	65.3496
4.50833	57.5794	7.00122	9851.93	65.0049
4.51667	57.6542	7.01387	9851.43	64.9365
4.525	57.7256	7.02663	9850.88	64.8027
4.53333	57.7964	7.03918	9850.29	64.9463
4.54167	57.8653	7.05186	9849.72	65.25
4.55	57.9396	7.06436	9849.18	65.4062
4.55833	58.0063	7.07679	9848.69	65.4922
4.56667	58.0774	7.08954	9848.16	65.542
4.575	58.1517	7.10197	9847.64	65.3281
4.58333	58.2206	7.11467	9847.08	65.9072
4.59167	58.2949	7.12714	9846.49	66.3047
4.6	58.367	7.13957	9845.92	66.3643
4.60833	58.4402	7.15181	9845.37	66.541
4.61667	58.5091	7.16423	9844.82	66.5498
4.625	58.5802	7.17688	9844.3	66.6064
4.63333	58.648	7.18953	9843.67	66.7676
4.64167	58.7202	7.20205	9843.07	67.0596
4.65	58.788	7.21437	9842.51	66.9346
4.65833	58.8569	7.22687	9841.94	67.3408
4.66667	58.9301	7.23902	9841.39	67.1084
4.675	58.998	7.25122	9840.83	67.1924
4.68333	59.0679	7.26369	9840.26	67.5645
4.69167	59.139	7.27615	9839.66	67.6221
4.7	59.2133	7.28888	9839.12	67.541
4.70833	59.2843	7.30119	9838.5	67.6074
4.71667	59.3576	7.31349	9837.98	67.6289
4.725	59.4297	7.32589	9837.41	67.8027
4.73333	59.5018	7.33821	9836.8	67.96
4.74167	59.5718	7.3506	9836.22	67.9336
4.75	59.6407	7.36322	9835.68	68.126
4.75833	59.7086	7.37592	9835.11	67.8057
4.76667	59.7753	7.3884	9834.55	67.6553
4.775	59.8399	7.40104	9833.96	67.583
4.78333	59.912	7.41359	9833.38	67.7012
4.79167	59.9863	7.42618	9832.82	67.5518
4.8	60.0574	7.43873	9832.23	67.4434
4.80833	60.1295	7.45118	9831.72	67.3838
4.81667	60.2038	7.46383	9831.18	67.6416
4.825	60.2781	7.47652	9830.62	67.7949
4.83333	60.3524	7.48904	9830.04	67.585
4.84167	60.4245	7.50149	9829.49	68.0234
4.85	60.4956	7.51428	9828.95	68.2256
4.85833	60.5742	7.527	9828.39	68.4492
4.86667	60.6453	7.53966	9827.8	68.5254
4.875	60.7174	7.55225	9827.22	68.7607
4.88333	60.7874	7.56495	9826.68	69.2158
4.89167	60.8584	7.57761	9826.05	69.3721
4.9	60.9273	7.59037	9825.46	69.2832
4.90833	60.9984	7.60328	9824.86	69.375
4.91667	61.0652	7.61606	9824.29	69.6592
4.925	61.1395	7.62896	9823.68	69.4922
4.93333	61.2127	7.64157	9823.05	69.4736
4.94167	61.2891	7.65415	9822.44	69.4043
4.95	61.3666	7.6667	9821.88	69.5459
4.95833	61.4377	7.6793	9821.29	69.3389
4.96667	61.5109	7.69197	9820.68	69.3008
4.975	61.583	7.70458	9820.13	69.1953
4.98333	61.6595	7.71735	9819.54	69.3076
4.99167	61.7338	7.72984	9818.97	69.3604
5	61.8102	7.74242	9818.38	69.46
5.00833	61.8856	7.75505	9817.83	69.6455
5.01667	61.961	7.76779	9817.26	69.707
5.025	62.0288	7.78066	9816.7	69.9941
5.03333	62.1009	7.79339	9816.11	70.207
5.04167	62.1709	7.80622	9815.52	70.373
5.05	62.2452	7.81898	9814.93	70.2441
5.05833	62.3173	7.83195	9814.32	70.2627
5.06667	62.3862	7.84454	9813.74	70.1885
5.075	62.4519	7.85743	9813.12	70.2412
5.08333	62.523	7.87032	9812.5	70.2529
5.09167	62.5908	7.88297	9811.89	70.2441
5.1	62.6608	7.89582	9811.33	70.29
5.10833	62.7318	7.90864	9810.74	70.2676
5.11667	62.7975	7.9216	9810.17	70.1201
5.125	62.8697	7.93439	9809.58	70.3174
5.13333	62.9375	7.94714	9808.99	70.5557
5.14167	63.0118	7.95981	9808.41	70.6025
5.15	63.0871	7.97283	9807.81	70.6855
5.15833	63.1647	7.9856	9807.24	70.4375
5.16667	63.2347	7.99838	9806.68	70.6123
5.175	63.3089	8.01122	9806.07	70.7266
5.18333	63.3822	8.02415	9805.45	70.7812
5.19167	63.4564	8.037	9804.86	70.791
5.2	63.5286	8.04967	9804.27	70.8018
5.20833	63.5975	8.06243	9803.72	70.8047
5.21667	63.6729	8.07534	9803.1	71.0547
5.225	63.745	8.08846	9802.5	71.2227
5.23333	63.8171	8.10145	9801.91	71.3496
5.24167	63.885	8.1145	9801.31	71.5332
5.25	63.9593	8.12758	9800.72	71.4707
5.25833	64.0325	8.14077	9800.13	71.4697
5.26667	64.1068	8.15353	9799.5	71.4814
5.275	64.1778	8.16637	9798.88	71.4629
5.28333	64.2521	8.1793	9798.27	71.6631
5.29167	64.3264	8.19229	9797.64	71.624
5.3	64.3964	8.20536	9797.06	71.3799
5.30833	64.4664	8.21859	9796.47	71.3184
5.31667	64.5417	8.2316	9795.87	71.2783
5.325	64.6214	8.2445	9795.28	71.333
5.33333	64.6968	8.25743	9794.65	71.2588
5.34167	64.77	8.27039	9794.07	71.375
5.35	64.8432	8.28367	9793.51	71.5332
5.35833	64.9186	8.29686	9792.93	71.6846
5.36667	64.9929	8.31013	9792.34	71.6064
5.375	65.0682	8.32317	9791.75	71.5967
5.38333	65.1457	8.33637	9791.16	71.5596
5.39167	65.2254	8.34944	9790.55	71.665
5.4	65.2997	8.36239	9789.93	71.8506
5.40833	65.3718	8.37543	9789.31	71.9473
5.41667	65.4461	8.38854	9788.73	72.0283
5.425	65.5204	8.40183	9788.13	71.8467
5.43333	65.5969	8.41476	9787.54	71.7393
5.44167	65.669	8.428	9786.92	71.6611
5.45	65.7454	8.44098	9786.3	71.7744
5.45833	65.823	8.45437	9785.69	71.8457
5.46667	65.894	8.46754	9785.08	71.9658
5.475	65.9662	8.48064	9784.51	71.9893
5.48333	66.0383	8.49406	9783.93	71.9424
5.49167	66.1147	8.50743	9783.34	72.1377
5.5	66.188	8.52098	9782.73	72.0742
5.50833	66.2666	8.53432	9782.12	72.2422
5.51667	66.3408	8.54782	9781.51	72.3975
5.525	66.4108	8.56114	9780.91	72.502
5.53333	66.4851	8.57478	9780.31	72.4531
5.54167	66.5551	8.58821	9779.68	72.4404
5.55	66.6326	8.60154	9779.09	72.5713
5.55833	66.7048	8.61483	9778.47	72.5459
5.56667	66.7769	8.62814	9777.85	72.5752
5.575	66.8512	8.64143	9777.23	72.4844
5.58333	66.9201	8.65497	9776.63	72.6289
5.59167	66.9912	8.66844	9776.03	72.6709
5.6	67.0644	8.68209	9775.41	72.6367
5.60833	67.143	8.69557	9774.81	72.5137
5.61667	67.2183	8.70914	9774.2	72.373
5.625	67.2969	8.72299	9773.61	72.4756
5.63333	67.3734	8.73657	9772.98	72.3623
5.64167	67.4552	8.74995	9772.37	72.3994
5.65	67.5327	8.76327	9771.77	72.3809
5.65833	67.6092	8.77689	9771.18	72.166
5.66667	67.6921	8.79022	9770.6	72.2568
5.675	67.7653	8.80354	9769.98	72.1924
5.68333	67.8342	8.81679	9769.39	72.041
5.69167	67.9096	8.8302	9768.79	72.1758
5.7	67.9838	8.84368	9768.19	72.2451
5.70833	68.0603	8.85693	9767.62	72.292
5.71667	68.1324	8.87045	9767.01	72.2441
5.725	68.2056	8.88409	9766.42	72.3008
5.73333	68.2821	8.89782	9765.84	72.3291
5.74167	68.3553	8.9115	9765.22	72.5693
5.75	68.4317	8.9251	9764.6	72.5713
5.75833	68.5071	8.93876	9763.99	72.5781
5.76667	68.59	8.95234	9763.4	72.7695
5.775	68.674	8.96588	9762.79	72.7891
5.78333	68.7537	8.97946	9762.18	72.8369
5.79167	68.8269	8.99311	9761.54	72.9033
5.8	68.9109	9.00671	9760.94	73.0283
5.80833	68.9808	9.0204	9760.33	73.249
5.81667	69.0594	9.03434	9759.7	73.2217
5.825	69.137	9.0479	9759.09	73.4404
5.83333	69.208	9.06131	9758.48	73.3672
5.84167	69.2877	9.07494	9757.87	73.6045
5.85	69.3631	9.08855	9757.24	73.6709
5.85833	69.4384	9.1023	9756.6	73.6582
5.86667	69.5149	9.11615	9755.99	73.7578
5.875	69.5917	9.13002	9755.35	73.707
5.88333	69.6592	9.1438	9754.75	73.9365
5.89167	69.7349	9.15762	9754.1	73.7383
5.9	69.8055	9.17136	9753.48	73.7451
5.90833	69.8792	9.18538	9752.87	73.5537
5.91667	69.956	9.19935	9752.24	73.7197
5.925	70.0244	9.21316	9751.63	73.5488
5.93333	70.1002	9.22709	9750.99	73.8574
5.94167	70.1697	9.24114	9750.4	74.0752
5.95	70.2403	9.25488	9749.78	74.2188
5.95833	70.3129	9.26842	9749.2	74.1143
5.96667	70.3845	9.28206	9748.56	74.0957
5.975	70.4613	9.29558	9747.98	74.1094
5.98333	70.5381	9.30914	9747.31	74.4209
5.99167	70.6149	9.32257	9746.67	74.502
6	70.6854	9.33625	9746.03	74.2861
6.00833	70.7612	9.34991	9745.43	74.3887
6.01667	70.8297	9.36365	9744.82	74.0723
6.025	70.9054	9.37729	9744.2	74.1191
6.03333	70.976	9.39091	9743.54	74.1289
6.04167	71.0486	9.4047	9742.91	74.3613
6.05	71.1275	9.41862	9742.32	74.4238
6.05833	71.2001	9.43284	9741.7	74.5322
6.06667	71.2728	9.4468	9741.12	74.4609
6.075	71.3413	9.46079	9740.5	74.3438
6.08333	71.4201	9.47461	9739.89	74.748
6.09167	71.498	9.48844	9739.24	74.6211
6.1	71.5747	9.5024	9738.61	74.6221
6.10833	71.6453	9.51606	9737.97	74.6816
6.11667	71.7211	9.52994	9737.37	74.4932
6.125	71.7927	9.54372	9736.76	74.5166
6.13333	71.8715	9.55754	9736.08	74.3242
6.14167	71.9442	9.57151	9735.48	74.3115
6.15	72.0189	9.58557	9734.86	74.1533
6.15833	72.0977	9.5995	9734.23	74.1436
6.16667	72.1714	9.61352	9733.63	73.8936
6.175	72.2451	9.62758	9733.01	74.3398
6.18333	72.3188	9.64169	9732.42	74.5791
6.19167	72.3966	9.65587	9731.8	74.709
6.2	72.4744	9.66993	9731.21	75.2002
6.20833	72.5533	9.68402	9730.59	75.4541
6.21667	72.6197	9.69814	9730.01	76.1182
6.225	72.6934	9.71203	9729.32	76.6699
6.23333	72.7629	9.7256	9728.67	77.1455
6.24167	72.8293	9.73933	9728.02	77.7354
6.25	72.8988	9.75309	9727.33	78.123
6.25833	72.9766	9.76695	9726.67	78.1631
6.26667	73.0524	9.78063	9725.94	78.3691
6.275	73.1271	9.79407	9725.22	78.708
6.28333	73.2029	9.80755	9724.51	78.7168
6.29167	73.2745	9.82072	9723.79	78.7041
6.3	73.3533	9.83405	9723.09	78.3633
6.30833	73.4322	9.84723	9722.44	78.3643
6.31667	73.509	9.86066	9721.76	78.2891
6.325	73.5941	9.87381	9721.06	78.2188
6.33333	73.6781	9.88689	9720.4	78.2803
6.34167	73.7497	9.90002	9719.75	78.1904
6.35	73.8255	9.91306	9719.15	78.2822
6.35833	73.9002	9.92642	9718.5	78.2812
6.36667	73.9739	9.93965	9717.87	78.3105
6.375	74.0517	9.95333	9717.23	78.2783
6.38333	74.1202	9.96707	9716.57	78.2363
6.39167	74.1928	9.98069	9715.93	78.1133
6.4	74.2686	9.99436	9715.27	78.1572
6.40833	74.3391	10.0082	9714.62	78.0693
6.41667	74.4066	10.0223	9713.98	77.9238
6.425	74.4865	10.0361	9713.33	78.0801
6.43333	74.5602	10.0502	9712.69	77.917
6.44167	74.6307	10.064	9712.06	77.4658
6.45	74.7034	10.0778	9711.4	77.3877
6.45833	74.7791	10.0917	9710.77	77.3682
6.46667	74.8611	10.1054	9710.14	77.4268
6.475	74.9358	10.1191	9709.47	77.0986
6.48333	75.0157	10.1328	9708.85	77.0308
6.49167	75.0956	10.1465	9708.27	76.8438
6.5	75.1776	10.1603	9707.64	76.7441
6.50833	75.2513	10.1741	9707	76.4819
6.51667	75.327	10.1876	9706.35	76.5591
6.525	75.4038	10.2012	9705.76	76.7593
6.53333	75.4868	10.2151	9705.13	76.8525
6.54167	75.5584	10.229	9704.52	76.8027
6.55	75.6321	10.2427	9703.9	76.9795
6.55833	75.712	10.2564	9703.31	77.2314
6.56667	75.7846	10.2701	9702.66	77.0996
6.575	75.8562	10.284	9701.99	77.0742
6.58333	75.9309	10.2977	9701.33	77.1411
6.59167	76.0067	10.3115	9700.7	77.2305
6.6	76.0804	10.3255	9700.02	76.8521
6.60833	76.1644	10.3394	9699.35	76.644
6.61667	76.2339	10.3532	9698.71	76.2324
6.625	76.3159	10.3671	9698.06	76.3594
6.63333	76.3896	10.3811	9697.4	76.0342
6.64167	76.4643	10.3951	9696.74	76.0142
6.65	76.5369	10.4092	9696.14	76.0913
6.65833	76.6179	10.423	9695.53	76.3403
6.66667	76.6926	10.4367	9694.95	76.2129
6.675	76.7632	10.4504	9694.29	76.1528
6.68333	76.8431	10.464	9693.7	76.2749
6.69167	76.9147	10.4777	9693.06	76.2358
6.7	76.9873	10.4918	9692.42	76.4497
6.70833	77.061	10.5056	9691.75	76.2173
6.71667	77.1357	10.5193	9691.14	76.2495
6.725	77.2094	10.5329	9690.5	76.0669
6.73333	77.2955	10.5467	9689.85	76.0952
6.74167	77.3692	10.5606	9689.22	75.8545
6.75	77.448	10.5748	9688.55	75.9375
6.75833	77.529	10.5889	9687.94	76.0327
6.76667	77.6037	10.6031	9687.31	75.9512
6.775	77.6877	10.6174	9686.7	76.1011
6.78333	77.7697	10.6314	9686.06	76.0894
6.79167	77.8496	10.6455	9685.46	76.1401
6.8	77.9295	10.6595	9684.81	76.3306
6.80833	78.0073	10.6735	9684.16	76.2925
6.81667	78.0758	10.6875	9683.54	76.3193
6.825	78.1526	10.7015	9682.88	76.5557
6.83333	78.2304	10.7153	9682.25	76.6602
6.84167	78.3114	10.7292	9681.62	76.6274
6.85	78.3944	10.743	9680.95	76.6313
6.85833	78.467	10.757	9680.32	76.7368
6.86667	78.5449	10.7707	9679.68	76.6929
6.875	78.6175	10.7842	9679.02	76.6099
6.88333	78.6964	10.798	9678.36	76.6748
6.89167	78.7752	10.8118	9677.73	77.0059
6.9	78.853	10.826	9677.1	77.1538
6.90833	78.9298	10.8398	9676.45	77.2485
6.91667	79.0077	10.8537	9675.81	77.3257
6.925	79.0844	10.8674	9675.18	77.4194
6.93333	79.1644	10.8812	9674.53	77.666
6.94167	79.2411	10.8952	9673.84	77.5093
6.95	79.3221	10.9089	9673.18	77.7539
6.95833	79.4061	10.923	9672.51	77.9854
6.96667	79.485	10.9368	9671.86	77.7085
6.975	79.5649	10.9509	9671.2	77.3809
6.98333	79.6469	10.9647	9670.52	77.3618
6.99167	79.7237	10.9785	9669.89	77.2896
7	79.7963	10.9926	9669.21	77.104
7.00833	79.8762	11.0067	9668.54	77.1636
7.01667	79.952	11.0208	9667.94	76.9521
7.025	80.0287	11.0345	9667.34	76.7905
7.03333	80.1055	11.0488	9666.7	76.7661
7.04167	80.1823	11.0628	9666.07	76.7568
7.05	80.2633	11.0769	9665.45	76.9062
7.05833	80.338	11.0911	9664.8	76.9038
7.06667	80.4127	11.1051	9664.19	76.7363
7.075	80.4926	11.1193	9663.57	76.7617
7.08333	80.5756	11.1334	9662.94	76.979
7.09167	80.6482	11.1475	9662.3	76.5962
7.1	80.724	11.1617	9661.63	76.6548
7.10833	80.8049	11.1759	9661	76.8135
7.11667	80.8828	11.1898	9660.38	76.8105
7.125	80.9595	11.2039	9659.74	76.5508
7.13333	81.0353	11.218	9659.07	76.4424
7.14167	81.1143	11.232	9658.49	76.8164
7.15	81.1962	11.2463	9657.84	76.7773
7.15833	81.2711	11.2605	9657.18	76.5498
7.16667	81.3439	11.2747	9656.54	76.3628
7.175	81.4228	11.2887	9655.94	76.7231
7.18333	81.4967	11.3028	9655.32	76.6641
7.19167	81.5766	11.317	9654.62	76.5249
7.2	81.6484	11.3311	9653.99	76.4575
7.20833	81.7263	11.3451	9653.38	76.6978
7.21667	81.8012	11.3595	9652.77	76.7666
7.225	81.8791	11.3736	9652.08	76.6187
7.23333	81.9509	11.3877	9651.45	76.6938
7.24167	82.0258	11.4015	9650.83	76.731
7.25	82.1037	11.4155	9650.2	76.7212
7.25833	82.1816	11.4299	9649.53	76.5635
7.26667	82.2635	11.4439	9648.88	76.7246
7.275	82.3364	11.4578	9648.26	76.6143
7.28333	82.4143	11.4719	9647.61	76.7222
7.29167	82.4942	11.4859	9646.96	76.7319
7.3	82.5751	11.4998	9646.32	77.0415
7.30833	82.6551	11.5138	9645.7	77.1948
7.31667	82.734	11.5279	9645.04	77.2417
7.325	82.8169	11.542	9644.41	77.2925
7.33333	82.8969	11.556	9643.75	77.3672
7.34167	82.9677	11.5698	9643.11	77.6621
7.35	83.0405	11.5836	9642.42	77.7734
7.35833	83.1194	11.5976	9641.75	78.2144
7.36667	83.2034	11.6116	9641.1	78.1216
7.375	83.2783	11.6258	9640.46	78.0342
7.38333	83.3531	11.64	9639.8	77.9224
7.39167	83.427	11.6541	9639.12	77.8052
7.4	83.5018	11.668	9638.46	77.7686
7.40833	83.5747	11.6821	9637.74	77.8325
7.41667	83.6536	11.6963	9637.11	77.7886
7.425	83.7305	11.7102	9636.48	77.4844
7.43333	83.8114	11.7243	9635.85	77.3135
7.44167	83.8812	11.7384	9635.21	77.2476
7.45	83.9551	11.7526	9634.57	77.2212
7.45833	84.032	11.7668	9633.91	77.3037
7.46667	84.1099	11.7808	9633.28	77.2378
7.475	84.1807	11.7947	9632.67	77.4053
7.48333	84.2556	11.8086	9632.05	77.4878
7.49167	84.3345	11.8224	9631.42	77.4419
7.5	84.4083	11.8365	9630.78	77.6196
7.50833	84.4893	11.8506	9630.13	77.8384
7.51667	84.5641	11.8647	9629.49	77.98
7.525	84.644	11.8788	9628.83	77.8428
7.53333	84.729	11.893	9628.17	77.9692
7.54167	84.81	11.907	9627.53	78.0063
7.55	84.8889	11.9211	9626.86	78.0312
7.55833	84.9739	11.9355	9626.18	77.8022
7.56667	85.0578	11.9497	9625.52	77.7393
7.575	85.1388	11.9643	9624.88	77.8682
7.58333	85.2227	11.9786	9624.22	77.6675
7.59167	85.3037	11.9929	9623.57	77.6069
7.6	85.3846	12.0072	9622.92	77.5815
7.60833	85.4665	12.0213	9622.3	77.6636
7.61667	85.5333	12.0356	9621.66	77.52
7.625	85.6041	12.0497	9621	77.4746
7.63333	85.677	12.0639	9620.38	77.3164
7.64167	85.7508	12.0778	9619.74	77.3242
7.65	85.8257	12.0919	9619.09	77.1626
7.65833	85.9036	12.106	9618.44	76.9565
7.66667	85.9744	12.1201	9617.81	77.0376
7.675	86.0533	12.1342	9617.17	76.959
7.68333	86.1241	12.1483	9616.55	76.8379
7.69167	86.198	12.1627	9615.91	76.6836
7.7	86.281	12.1767	9615.28	76.833
7.70833	86.3609	12.1907	9614.66	76.9678
7.71667	86.4418	12.2046	9614.01	77.1689
7.725	86.5238	12.2189	9613.38	77.3286
7.73333	86.6047	12.233	9612.76	77.6348
7.74167	86.6826	12.2472	9612.13	77.894
7.75	86.7656	12.2615	9611.47	78.1323
7.75833	86.8374	12.2758	9610.8	78.2412
7.76667	86.9214	12.29	9610.13	78.3965
7.775	87.0074	12.3042	9609.46	78.6143
7.78333	87.0893	12.3183	9608.77	78.7026
7.79167	87.1733	12.3327	9608.09	78.8916
7.8	87.2552	12.347	9607.41	78.9541
7.80833	87.3372	12.361	9606.74	78.96
7.81667	87.4191	12.3753	9606.06	78.9741
7.825	87.496	12.3892	9605.38	79.084
7.83333	87.5759	12.4031	9604.72	78.8853
7.84167	87.667	12.4169	9604.04	78.9155
7.85	87.7499	12.431	9603.38	78.9922
7.85833	87.8238	12.4451	9602.71	79.0688
7.86667	87.8966	12.4591	9602.06	78.8413
7.875	87.9705	12.473	9601.38	78.7666
7.88333	88.0433	12.4869	9600.76	78.7007
7.89167	88.1212	12.5009	9600.09	78.731
7.9	88.1961	12.5149	9599.42	78.6777
7.90833	88.275	12.529	9598.75	78.4893
7.91667	88.3549	12.5431	9598.13	78.5962
7.925	88.4268	12.5572	9597.48	78.3662
7.93333	88.5057	12.5714	9596.84	78.2266
7.94167	88.5886	12.5853	9596.17	78.1338
7.95	88.6665	12.5995	9595.53	78.251
7.95833	88.7515	12.6136	9594.9	78.0737
7.96667	88.8395	12.6278	9594.24	77.9878
7.975	88.9215	12.6421	9593.62	77.9951
7.98333	89.0075	12.6563	9592.99	78.002
7.99167	89.0914	12.6704	9592.35	77.9067
8	89.1673	12.6846	9591.68	77.6411
8.00833	89.2503	12.6988	9591.06	77.7095
8.01667	89.3282	12.713	9590.42	77.6309
8.025	89.4041	12.7272	9589.77	77.7573
8.03333	89.4799	12.7413	9589.13	77.9165
8.04167	89.5548	12.7554	9588.49	77.9331
8.05	89.6276	12.7696	9587.88	77.8975
8.05833	89.7035	12.7839	9587.23	77.7485
8.06667	89.7804	12.7983	9586.59	77.855
8.075	89.8613	12.8125	9585.93	77.8223
8.08333	89.9392	12.8267	9585.26	77.8413
8.09167	90.0202	12.841	9584.61	77.7373
8.1	90.1001	12.8551	9583.97	77.9526
8.10833	90.181	12.8693	9583.34	77.8452
8.11667	90.266	12.8835	9582.67	77.5352
8.125	90.3459	12.8977	9582.02	77.5493
8.13333	90.4289	12.9121	9581.37	77.6592
8.14167	90.5139	12.9263	9580.73	77.7021
8.15	90.5908	12.9403	9580.04	77.563
8.15833	90.6687	12.9545	9579.41	77.4834
8.16667	90.7506	12.9684	9578.8	77.5254
8.175	90.8285	12.9825	9578.15	77.5684
8.18333	90.9064	12.9966	9577.49	77.4175
8.19167	90.9853	13.0107	9576.83	77.4692
8.2	91.0693	13.0248	9576.2	77.4209
8.20833	91.1512	13.039	9575.57	77.0195
8.21667	91.2322	13.0531	9574.91	76.8936
8.225	91.3091	13.0672	9574.25	76.7466
8.23333	91.392	13.0814	9573.63	76.5654
8.24167	91.4699	13.0956	9572.98	76.6089
8.25	91.5519	13.1098	9572.34	76.7788
8.25833	91.6358	13.1241	9571.75	76.9863
8.26667	91.7208	13.1383	9571.13	77.0713
8.275	91.8038	13.1525	9570.51	77.0952
8.28333	91.8797	13.1667	9569.9	77.4004
8.29167	91.9636	13.1808	9569.25	77.8418
8.3	92.043	13.195	9568.58	77.7656
8.30833	92.1212	13.2091	9567.91	77.9961
8.31667	92.2032	13.2231	9567.26	78.0742
8.325	92.2833	13.2372	9566.61	78.1333
8.33333	92.3625	13.2514	9565.93	78.1191
8.34167	92.4406	13.2655	9565.22	77.8125
8.35	92.5159	13.2797	9564.58	77.6851
8.35833	92.594	13.2938	9563.9	77.6821
8.36667	92.6781	13.3081	9563.24	77.666
8.375	92.7553	13.3225	9562.58	77.5073
8.38333	92.8295	13.3368	9561.93	77.4966
8.39167	92.9057	13.351	9561.33	77.415
8.4	92.979	13.3651	9560.7	77.2788
8.40833	93.0542	13.3792	9560.05	77.2393
8.41667	93.1334	13.3934	9559.41	77.3682
8.425	93.2096	13.4076	9558.79	77.4878
8.43333	93.2917	13.4216	9558.14	77.5464
8.44167	93.3708	13.4356	9557.5	77.4038
8.45	93.446	13.4496	9556.88	77.2041
8.45833	93.5252	13.4637	9556.24	77.2183
8.46667	93.6112	13.4777	9555.58	77.394
8.475	93.6932	13.4918	9554.92	77.2905
8.48333	93.7733	13.5061	9554.26	77.6084
8.49167	93.8544	13.5205	9553.64	77.5649
8.5	93.9336	13.5347	9553.02	77.3667
8.50833	94.0088	13.5487	9552.37	77.5889
8.51667	94.088	13.5629	9551.71	77.5869
8.525	94.1671	13.577	9551.08	77.5181
8.53333	94.2492	13.5911	9550.38	77.5601
8.54167	94.3273	13.6051	9549.74	77.4531
8.55	94.3996	13.6191	9549.12	77.4204
8.55833	94.4758	13.6331	9548.45	77.5591
8.56667	94.555	13.6471	9547.8	77.4546
8.575	94.6341	13.6612	9547.16	77.6558
8.58333	94.7064	13.6753	9546.51	77.7036
8.59167	94.7895	13.6895	9545.88	77.5718
8.6	94.8647	13.7036	9545.24	77.5776
8.60833	94.9438	13.7179	9544.58	77.7134
8.61667	95.021	13.7323	9543.96	77.7573
8.625	95.0992	13.7466	9543.28	77.7646
8.63333	95.1823	13.7608	9542.63	77.7637
8.64167	95.2633	13.775	9542.01	77.6304
8.65	95.3425	13.7894	9541.36	77.6362
8.65833	95.4216	13.8035	9540.69	77.6299
8.66667	95.5047	13.8175	9540.03	77.5674
8.675	95.5789	13.8315	9539.38	77.4912
8.68333	95.6571	13.8455	9538.73	77.3608
8.69167	95.7362	13.8596	9538.09	77.2241
8.7	95.8183	13.8739	9537.45	77.2007
8.70833	95.8994	13.888	9536.8	77.1519
8.71667	95.9746	13.902	9536.16	77.2583
8.725	96.0528	13.9161	9535.52	77.3066
8.73333	96.1339	13.9301	9534.89	77.1865
8.74167	96.2111	13.9442	9534.28	77.125
8.75	96.2922	13.9583	9533.64	77.2129
8.75833	96.3752	13.9727	9533	77.2358
8.76667	96.4573	13.9868	9532.34	77.354
8.775	96.5364	14.001	9531.69	77.3003
8.78333	96.6146	14.0149	9531.07	77.1938
8.79167	96.6947	14.0287	9530.44	77.3271
8.8	96.7787	14.0427	9529.78	77.0034
8.80833	96.8569	14.057	9529.13	76.9473
8.81667	96.9341	14.0712	9528.47	76.8525
8.825	97.0152	14.0852	9527.83	76.7842
8.83333	97.0953	14.0991	9527.2	76.4556
8.84167	97.1745	14.1129	9526.54	76.2031
8.85	97.2585	14.127	9525.95	76.1089
8.85833	97.3376	14.1409	9525.31	76.2324
8.86667	97.4168	14.1549	9524.68	76.2764
8.875	97.4949	14.169	9524.05	76.1235
8.88333	97.575	14.1829	9523.46	76.0625
8.89167	97.6532	14.197	9522.86	75.9985
8.9	97.7294	14.2106	9522.24	75.8306
8.90833	97.8086	14.2246	9521.58	75.5356
8.91667	97.8867	14.2386	9520.94	75.5078
8.925	97.9659	14.2525	9520.33	75.3916
8.93333	98.0421	14.2665	9519.7	75.3857
8.94167	98.1251	14.2802	9519.07	75.3574
8.95	98.2004	14.294	9518.47	75.4282
8.95833	98.2815	14.3077	9517.87	75.3857
8.96667	98.3577	14.3215	9517.25	75.543
8.975	98.4397	14.3351	9516.63	75.7437
8.98333	98.5228	14.3491	9516	75.9512
8.99167	98.601	14.3629	9515.38	76.3076
9	98.6801	14.3767	9514.74	76.4292
9.00833	98.7612	14.3906	9514.11	76.6587
9.01667	98.8393	14.4045	9513.45	76.7231
9.025	98.9175	14.4184	9512.79	76.6348
9.03333	98.9986	14.4321	9512.13	76.7026
9.04167	99.0738	14.4459	9511.44	76.9824
9.05	99.1549	14.4599	9510.78	76.9004
9.05833	99.2351	14.4738	9510.11	76.7715
9.06667	99.3132	14.4876	9509.46	76.5674
9.075	99.3972	14.5014	9508.84	76.3276
9.08333	99.4735	14.5153	9508.19	76.2651
9.09167	99.5516	14.5292	9507.51	76.0928
9.1	99.6278	14.543	9506.88	76.0244
9.10833	99.705	14.5569	9506.26	75.8726
9.11667	99.789	14.5708	9505.65	75.623
9.125	99.8701	14.5847	9505.05	75.4395
9.13333	99.9483	14.5987	9504.42	75.6294
9.14167	100.03	14.6125	9503.81	75.644
9.15	100.111	14.6261	9503.19	75.6792
9.15833	100.19	14.6398	9502.57	75.7686
9.16667	100.278	14.6536	9501.98	75.7969
9.175	100.362	14.6674	9501.37	75.8691
9.18333	100.443	14.6813	9500.71	75.7705
9.19167	100.523	14.6951	9500.08	75.8379
9.2	100.603	14.7089	9499.45	75.6865
9.20833	100.682	14.7226	9498.8	75.5532
9.21667	100.762	14.7362	9498.17	75.1206
9.225	100.84	14.75	9497.53	74.9175
9.23333	100.923	14.7637	9496.91	75.0044
9.24167	101.005	14.7772	9496.27	74.771
9.25	101.087	14.7907	9495.67	74.7251
9.25833	101.167	14.8043	9495.05	74.8374
9.26667	101.251	14.8179	9494.49	74.7646
9.275	101.334	14.8315	9493.89	74.8579
9.28333	101.416	14.8453	9493.25	74.9878
9.29167	101.497	14.8592	9492.66	74.8877
9.3	101.581	14.8729	9492.05	75.0986
9.30833	101.662	14.8867	9491.41	75.1235
9.31667	101.739	14.9006	9490.8	74.9351
9.325	101.82	14.9145	9490.16	75.0864
9.33333	101.897	14.9285	9489.52	74.9053
9.34167	101.977	14.9423	9488.91	74.8467
9.35	102.06	14.9559	9488.25	74.9893
9.35833	102.138	14.9696	9487.62	74.8828
9.36667	102.212	14.9832	9487.02	74.8003
9.375	102.296	14.997	9486.37	74.8755
9.38333	102.377	15.0107	9485.77	74.939
9.39167	102.463	15.0241	9485.14	74.9829
9.4	102.548	15.0377	9484.5	75.1226
9.40833	102.631	15.0513	9483.88	75.0415
9.41667	102.714	15.0649	9483.27	75.436
9.425	102.796	15.0785	9482.63	75.3247
9.43333	102.876	15.092	9481.99	75.2822
9.44167	102.959	15.1056	9481.36	75.2075
9.45	103.045	15.1191	9480.71	75.2988
9.45833	103.127	15.1326	9480.1	75.2979
9.46667	103.207	15.1462	9479.41	75.1411
9.475	103.284	15.1598	9478.81	74.9814
9.48333	103.365	15.1731	9478.18	74.8198
9.49167	103.446	15.1868	9477.57	74.7725
9.5	103.525	15.2006	9476.93	74.5078
9.50833	103.603	15.2142	9476.31	74.3096
9.51667	103.682	15.2278	9475.7	74.2251
9.525	103.762	15.2415	9475.11	74.2485
9.53333	103.845	15.2554	9474.5	74.1816
9.54167	103.923	15.2692	9473.88	74.2451
9.55	104.006	15.2829	9473.29	74.1235
9.55833	104.091	15.2967	9472.7	74.3804
9.56667	104.172	15.3104	9472.09	74.3633
9.575	104.253	15.3243	9471.47	74.1924
9.58333	104.334	15.3377	9470.86	74.0933
9.59167	104.414	15.3514	9470.23	74.1597
9.6	104.495	15.3652	9469.63	74.0737
9.60833	104.579	15.3789	9468.97	73.9541
9.61667	104.659	15.3924	9468.37	73.8247
9.625	104.742	15.406	9467.77	73.7051
9.63333	104.82	15.4194	9467.17	73.8604
9.64167	104.895	15.4331	9466.54	73.5
9.65	104.976	15.4469	9465.94	73.5054
9.65833	105.053	15.4605	9465.34	73.6938
9.66667	105.129	15.4743	9464.74	73.8359
9.675	105.207	15.4878	9464.14	73.9761
9.68333	105.287	15.5013	9463.5	73.9141
9.69167	105.365	15.515	9462.94	74.0293
9.7	105.444	15.5289	9462.32	74.1367
9.70833	105.525	15.5425	9461.68	74.2847
9.71667	105.61	15.5563	9461.04	74.2642
9.725	105.697	15.5701	9460.4	74.4004
9.73333	105.779	15.5837	9459.8	74.3989
9.74167	105.864	15.5972	9459.16	74.5498
9.75	105.952	15.6106	9458.53	74.6157
9.75833	106.04	15.6241	9457.89	74.5933
9.76667	106.119	15.6377	9457.27	74.6465
9.775	106.203	15.651	9456.63	74.519
9.78333	106.284	15.6643	9456.01	74.3306
9.79167	106.361	15.6779	9455.36	74.1914
9.8	106.438	15.6915	9454.73	74.1201
9.80833	106.518	15.705	9454.11	73.9478
9.81667	106.598	15.7188	9453.48	74.1597
9.825	106.675	15.7325	9452.87	74.0503
9.83333	106.756	15.7464	9452.28	73.834
9.84167	106.836	15.7603	9451.68	73.7471
9.85	106.924	15.7743	9451.07	73.7559
9.85833	107.002	15.7881	9450.48	73.6689
9.86667	107.085	15.8019	9449.83	73.7549
9.875	107.168	15.8154	9449.24	73.6675
9.88333	107.254	15.8288	9448.65	73.6455
9.89167	107.337	15.8424	9448.05	73.7363
9.9	107.416	15.8558	9447.43	73.5903
9.90833	107.499	15.8695	9446.84	73.5498
9.91667	107.582	15.8832	9446.21	73.7705
9.925	107.664	15.8968	9445.61	73.8604
9.93333	107.741	15.9104	9445	73.8804
9.94167	107.828	15.9239	9444.37	74.166
9.95	107.907	15.9375	9443.78	74.437
9.95833	107.99	15.9511	9443.17	74.5215
9.96667	108.067	15.9646	9442.52	74.4038
9.975	108.149	15.9783	9441.9	74.5732
9.98333	108.232	15.9918	9441.28	74.5796
9.99167	108.313	16.0052	9440.62	74.6206
10	108.392	16.0184	9439.96	74.3486
10.0083	108.471	16.0316	9439.33	74.3809
10.0167	108.552	16.0452	9438.73	74.2163
10.025	108.629	16.0588	9438.09	74.1011
10.0333	108.714	16.0722	9437.46	73.772
10.0417	108.796	16.0856	9436.84	73.6455
10.05	108.881	16.0992	9436.26	73.6797
10.0583	108.96	16.1127	9435.63	73.5391
10.0667	109.044	16.1261	9435.04	73.4321
10.075	109.126	16.1394	9434.43	73.353
10.0833	109.213	16.1527	9433.87	73.3315
10.0917	109.297	16.1663	9433.27	73.2246
10.1	109.386	16.1794	9432.65	73.4824
10.1083	109.474	16.1926	9432.05	73.5044
10.1167	109.555	16.2059	9431.46	73.4263
10.125	109.636	16.2191	9430.85	73.5977
10.1333	109.716	16.2326	9430.24	73.6826
10.1417	109.796	16.2458	9429.64	73.6079
10.15	109.871	16.259	9428.99	73.5425
10.1583	109.954	16.2724	9428.37	73.3843
10.1667	110.033	16.2858	9427.77	73.2632
10.175	110.115	16.2991	9427.13	73.0435
10.1833	110.195	16.3123	9426.51	72.8945
10.1917	110.274	16.3254	9425.91	72.769
10.2	110.353	16.3387	9425.31	72.7256
10.2083	110.436	16.3521	9424.72	72.5068
10.2167	110.519	16.3652	9424.12	72.3682
10.225	110.605	16.3785	9423.54	72.3506
10.2333	110.689	16.3917	9422.96	72.2314
10.2417	110.769	16.4049	9422.37	72.3364
10.25	110.852	16.4181	9421.77	72.561
10.2583	110.929	16.4312	9421.2	72.8105
10.2667	111.008	16.4443	9420.61	72.6309
10.275	111.089	16.4574	9420.01	72.479
10.2833	111.17	16.4703	9419.43	72.6162
10.2917	111.25	16.4834	9418.81	72.4463
10.3	111.329	16.4965	9418.17	72.415
10.3083	111.409	16.5094	9417.53	72.4741
10.3167	111.488	16.5224	9416.94	72.5884
10.325	111.573	16.5353	9416.36	72.5762
10.3333	111.652	16.5485	9415.73	72.5308
10.3417	111.74	16.5615	9415.15	72.4229
10.35	111.822	16.5747	9414.54	72.5391
10.3583	111.901	16.588	9413.93	72.584
10.3667	111.986	16.6013	9413.3	72.457
10.375	112.067	16.6144	9412.7	72.6963
10.3833	112.151	16.6273	9412.1	72.6636
10.3917	112.235	16.6403	9411.51	72.5684
10.4	112.319	16.6535	9410.89	72.5342
10.4083	112.401	16.6666	9410.27	72.478
10.4167	112.485	16.6796	9409.69	72.3188
10.425	112.568	16.6926	9409.05	72.3052
10.4333	112.652	16.7057	9408.45	72.2715
10.4417	112.734	16.7185	9407.86	72.2192
10.45	112.819	16.7316	9407.26	72.1143
10.4583	112.906	16.7447	9406.67	72.0601
10.4667	112.991	16.758	9406.09	72.1968
10.475	113.074	16.7712	9405.49	72.1177
10.4833	113.163	16.7839	9404.89	72.1348
10.4917	113.251	16.7971	9404.29	71.916
10.5	113.335	16.8103	9403.7	72.0605
10.5083	113.414	16.8233	9403.11	72.0142
10.5167	113.495	16.8364	9402.49	72.0039
10.525	113.584	16.8495	9401.89	72.0601
10.5333	113.664	16.8627	9401.29	72.1553
10.5417	113.75	16.8758	9400.72	72.377
10.55	113.835	16.8886	9400.09	72.2759
10.5583	113.913	16.9016	9399.5	72.3794
10.5667	113.988	16.9149	9398.9	72.2808
10.575	114.066	16.9276	9398.3	72.4116
10.5833	114.145	16.9405	9397.68	72.2856
10.5917	114.227	16.9535	9397.05	72.2964
10.6	114.311	16.9664	9396.46	72.2017
10.6083	114.392	16.9793	9395.85	72.2188
10.6167	114.472	16.9922	9395.27	72.2065
10.625	114.547	17.0052	9394.64	71.8804
10.6333	114.625	17.0183	9394.06	71.7505
10.6417	114.71	17.0312	9393.45	71.811
10.65	114.794	17.0444	9392.86	71.8232
10.6583	114.875	17.0576	9392.25	71.8481
10.6667	114.954	17.0706	9391.66	71.895
10.675	115.034	17.0835	9391.1	71.8818
10.6833	115.11	17.0965	9390.52	71.8184
10.6917	115.188	17.1097	9389.92	71.5664
10.7	115.268	17.1226	9389.32	71.4458
10.7083	115.35	17.1353	9388.71	71.4453
10.7167	115.425	17.1484	9388.1	71.5132
10.725	115.505	17.1614	9387.5	71.2339
10.7333	115.584	17.1745	9386.92	71.1582
10.7417	115.664	17.1876	9386.36	71.2539
10.75	115.745	17.2007	9385.78	71.0283
10.7583	115.828	17.2138	9385.18	70.8862
10.7667	115.911	17.2269	9384.57	70.9985
10.775	115.99	17.2399	9384.01	71.1646
10.7833	116.07	17.253	9383.43	71.2207
10.7917	116.149	17.2662	9382.82	71.0986
10.8	116.234	17.279	9382.26	71.0083
10.8083	116.315	17.2921	9381.69	70.9595
10.8167	116.398	17.3051	9381.08	71.0161
10.825	116.478	17.318	9380.47	70.8149
10.8333	116.56	17.331	9379.87	70.8267
10.8417	116.637	17.344	9379.29	70.9297
10.85	116.719	17.3571	9378.71	70.8252
10.8583	116.8	17.3701	9378.13	70.8892
10.8667	116.879	17.383	9377.52	70.8257
10.875	116.962	17.396	9376.96	70.8945
10.8833	117.038	17.409	9376.37	70.8101
10.8917	117.117	17.4221	9375.77	70.7319
10.9	117.195	17.435	9375.18	70.7217
10.9083	117.275	17.448	9374.59	70.6445
10.9167	117.354	17.4608	9374	70.6216
10.925	117.434	17.4738	9373.4	70.5254
10.9333	117.512	17.487	9372.82	70.4971
10.9417	117.596	17.4998	9372.24	70.2349
10.95	117.681	17.5127	9371.65	70.2061
10.9583	117.765	17.5255	9371.07	70.4707
10.9667	117.85	17.5383	9370.48	70.4297
10.975	117.932	17.5514	9369.9	70.6367
10.9833	118.013	17.5642	9369.32	70.4058
10.9917	118.095	17.577	9368.77	70.2876
11	118.176	17.5901	9368.19	70.1831
11.0083	118.261	17.6033	9367.56	70.2886
11.0167	118.342	17.6159	9366.98	70.2622
11.025	118.42	17.6286	9366.36	70.1797
11.0333	118.498	17.6413	9365.81	70.042
11.0417	118.576	17.654	9365.24	69.8003
11.05	118.658	17.6669	9364.67	69.8257
11.0583	118.739	17.6796	9364.06	69.7764
11.0667	118.82	17.6924	9363.48	70.0225
11.075	118.898	17.7053	9362.9	70.1699
11.0833	118.981	17.718	9362.34	70.188
11.0917	119.062	17.7308	9361.8	69.957
11.1	119.145	17.7436	9361.21	70.127
11.1083	119.224	17.7566	9360.63	70.395
11.1167	119.309	17.7696	9360.01	70.4556
11.125	119.395	17.7825	9359.41	70.1899
11.1333	119.475	17.7953	9358.82	70.3032
11.1417	119.562	17.8079	9358.27	70.3525
11.15	119.648	17.8205	9357.66	70.249
11.1583	119.736	17.8329	9357.04	70.3018
11.1667	119.822	17.8455	9356.44	70.5396
11.175	119.903	17.8582	9355.89	70.6621
11.1833	119.989	17.8708	9355.29	70.5225
11.1917	120.075	17.8834	9354.7	70.4771
11.2	120.152	17.8961	9354.13	70.4966
11.2083	120.236	17.9087	9353.53	70.7769
11.2167	120.32	17.9214	9352.91	70.7383
11.225	120.396	17.9343	9352.31	70.7031
11.2333	120.477	17.9471	9351.74	70.6982
11.2417	120.554	17.9599	9351.16	70.6401
11.25	120.635	17.9728	9350.57	70.5811
11.2583	120.715	17.9855	9349.94	70.6821
11.2667	120.793	17.9984	9349.35	70.6196
11.275	120.872	18.011	9348.77	70.5811
11.2833	120.956	18.0238	9348.18	70.585
11.2917	121.037	18.0368	9347.6	70.4517
11.3	121.119	18.0497	9347.02	70.6152
11.3083	121.199	18.0625	9346.42	70.5278
11.3167	121.277	18.0753	9345.84	70.4985
11.325	121.364	18.0879	9345.26	70.2344
11.3333	121.441	18.1004	9344.67	70.0103
11.3417	121.521	18.1129	9344.1	69.8804
11.35	121.606	18.1255	9343.49	69.8032
11.3583	121.69	18.1384	9342.91	69.7061
11.3667	121.773	18.1509	9342.33	69.8721
11.375	121.852	18.1634	9341.78	69.8662
11.3833	121.933	18.176	9341.23	69.4873
11.3917	122.016	18.1886	9340.67	69.5322
11.4	122.102	18.2012	9340.1	69.3521
11.4083	122.182	18.2143	9339.53	69.4482
11.4167	122.268	18.227	9338.92	69.4189
11.425	122.354	18.2398	9338.34	69.2485
11.4333	122.439	18.2523	9337.82	69.231
11.4417	122.523	18.2649	9337.24	69.2446
11.45	122.605	18.2777	9336.69	69.0947
11.4583	122.69	18.2905	9336.09	69.2461
11.4667	122.777	18.3031	9335.51	69.2051
11.475	122.86	18.3156	9334.96	69.1338
11.4833	122.94	18.3282	9334.38	69.2739
11.4917	123.021	18.3407	9333.81	69.291
11.5	123.101	18.3534	9333.25	69.3188
11.5083	123.177	18.3661	9332.64	69.3218
11.5167	123.252	18.3792	9332.07	69.1519
11.525	123.332	18.392	9331.51	69.0835
11.5333	123.412	18.4047	9330.91	68.9185
11.5417	123.487	18.4175	9330.32	68.7544
11.55	123.56	18.4304	9329.74	68.7314
11.5583	123.638	18.4431	9329.16	68.5679
11.5667	123.718	18.4561	9328.61	68.4116
11.575	123.795	18.469	9328.04	68.2632
11.5833	123.875	18.4818	9327.49	68.3145
11.5917	123.955	18.4947	9326.93	68.3706
11.6	124.038	18.5074	9326.37	68.5938
11.6083	124.121	18.5202	9325.81	68.6167
11.6167	124.205	18.533	9325.26	68.4839
11.625	124.288	18.5458	9324.71	68.2734
11.6333	124.374	18.5585	9324.13	68.1812
11.6417	124.459	18.5716	9323.55	68.1401
11.65	124.54	18.5843	9322.95	68.1982
11.6583	124.622	18.597	9322.37	68.1304
11.6667	124.706	18.6095	9321.82	68.0542
11.675	124.788	18.6219	9321.28	67.9736
11.6833	124.87	18.6344	9320.72	67.7471
11.6917	124.951	18.647	9320.16	67.6255
11.7	125.03	18.6593	9319.57	67.8809
11.7083	125.113	18.6716	9319.02	68.0869
11.7167	125.191	18.684	9318.46	68.2168
11.725	125.272	18.6963	9317.91	68.437
11.7333	125.355	18.7087	9317.37	68.5181
11.7417	125.433	18.7212	9316.83	68.8145
11.75	125.513	18.7337	9316.22	68.7568
11.7583	125.598	18.7464	9315.63	68.5342
11.7667	125.682	18.759	9315.04	68.4985
11.775	125.761	18.7716	9314.43	68.6694
11.7833	125.844	18.784	9313.86	68.6128
11.7917	125.922	18.7964	9313.24	68.6079
11.8	126.007	18.8087	9312.68	68.457
11.8083	126.09	18.8212	9312.14	68.2905
11.8167	126.171	18.8336	9311.57	68.1143
11.825	126.256	18.846	9310.97	67.9058
11.8333	126.34	18.8583	9310.41	67.9458
11.8417	126.424	18.8706	9309.84	68.2881
11.85	126.506	18.8832	9309.29	68.2939
11.8583	126.59	18.8957	9308.74	68.1738
11.8667	126.673	18.9081	9308.2	67.8408
11.875	126.759	18.9205	9307.66	67.6934
11.8833	126.837	18.9329	9307.09	67.6689
11.8917	126.921	18.9451	9306.46	67.7393
11.9	127.007	18.9573	9305.9	67.7158
11.9083	127.09	18.9695	9305.34	67.5601
11.9167	127.172	18.9816	9304.83	67.4937
11.925	127.254	18.9941	9304.28	67.2979
11.9333	127.337	19.0061	9303.72	67.3716
11.9417	127.421	19.0182	9303.15	67.1196
11.95	127.504	19.0305	9302.59	67.1367
11.9583	127.586	19.0427	9302.05	67.0342
11.9667	127.673	19.0551	9301.5	67.104
11.975	127.754	19.0675	9300.96	66.9336
11.9833	127.837	19.0796	9300.39	66.938
11.9917	127.925	19.0919	9299.87	67.1055
12	128.012	19.1043	9299.3	67.1924
12.0083	128.096	19.1166	9298.75	67.043
12.0167	128.181	19.1288	9298.18	67.0869
12.025	128.262	19.141	9297.65	67.4297
12.0333	128.346	19.1531	9297.09	67.7808
12.0417	128.43	19.1654	9296.51	67.8828
12.05	128.514	19.1774	9295.93	67.9458
12.0583	128.598	19.1896	9295.4	68.0708
12.0667	128.68	19.2019	9294.83	68.0215
12.075	128.765	19.2141	9294.22	67.8604
12.0833	128.847	19.2264	9293.61	67.7866
12.0917	128.928	19.2387	9293.04	68.0483
12.1	129.008	19.2507	9292.45	68.0327
12.1083	129.089	19.2628	9291.87	67.8813
12.1167	129.174	19.275	9291.3	67.6768
12.125	129.258	19.2872	9290.76	67.4683
12.1333	129.341	19.2994	9290.2	67.4365
12.1417	129.424	19.3115	9289.59	67.395
12.15	129.505	19.3236	9289.02	67.25
12.1583	129.583	19.3355	9288.48	67.2734
12.1667	129.668	19.3474	9287.95	66.9604
12.175	129.75	19.3593	9287.41	66.5791
12.1833	129.836	19.3714	9286.85	66.3159
12.1917	129.921	19.3834	9286.3	66.1553
12.2	130.001	19.3955	9285.76	65.9858
12.2083	130.087	19.4076	9285.2	66.0835
12.2167	130.171	19.4193	9284.69	65.8403
12.225	130.255	19.4313	9284.19	65.7021
12.2333	130.336	19.4432	9283.67	65.6367
12.2417	130.422	19.4555	9283.13	65.5508
12.25	130.502	19.4675	9282.6	65.7261
12.2583	130.59	19.4795	9282.04	65.7744
12.2667	130.671	19.4914	9281.53	65.6699
12.275	130.755	19.5034	9281	65.6089
12.2833	130.843	19.5153	9280.46	65.6602
12.2917	130.927	19.5272	9279.92	65.5166
12.3	131.011	19.5392	9279.35	65.4155
12.3083	131.095	19.5509	9278.8	65.0796
12.3167	131.184	19.5627	9278.26	65.0757
12.325	131.265	19.5747	9277.73	64.8281
12.3333	131.349	19.5867	9277.17	64.5557
12.3417	131.434	19.5986	9276.65	64.4565
12.35	131.524	19.6104	9276.11	64.5361
12.3583	131.608	19.6222	9275.62	64.3477
12.3667	131.69	19.6342	9275.07	64.2676
12.375	131.771	19.6459	9274.57	64.2271
12.3833	131.854	19.6577	9274.07	64.1553
12.3917	131.938	19.6698	9273.54	64.2593
12.4	132.023	19.6819	9272.98	64.0215
12.4083	132.108	19.6937	9272.48	63.9604
12.4167	132.191	19.7054	9271.95	63.9443
12.425	132.271	19.717	9271.41	63.8643
12.4333	132.349	19.729	9270.87	63.6924
12.4417	132.436	19.741	9270.32	63.6377
12.45	132.522	19.7529	9269.82	63.5259
12.4583	132.604	19.765	9269.29	63.5054
12.4667	132.687	19.7769	9268.75	63.501
12.475	132.77	19.7887	9268.23	63.5244
12.4833	132.851	19.8006	9267.72	63.6763
12.4917	132.938	19.8124	9267.19	63.7256
12.5	133.024	19.8242	9266.67	63.8345
12.5083	133.106	19.8361	9266.14	63.9482
12.5167	133.191	19.8479	9265.61	63.8525
12.525	133.271	19.8595	9265.08	63.9888
12.5333	133.353	19.8711	9264.52	63.9321
12.5417	133.438	19.8828	9263.98	63.7642
12.55	133.522	19.8945	9263.43	63.8213
12.5583	133.604	19.9064	9262.88	63.8037
12.5667	133.689	19.9181	9262.36	63.7383
12.575	133.77	19.9298	9261.81	63.7676
12.5833	133.851	19.9418	9261.29	63.4473
12.5917	133.934	19.9536	9260.78	63.3403
12.6	134.017	19.9654	9260.24	63.3789
12.6083	134.1	19.9776	9259.71	63.2129
12.6167	134.181	19.9895	9259.19	63.145
12.625	134.265	20.0014	9258.66	63.1826
12.6333	134.352	20.0132	9258.17	62.9209
12.6417	134.435	20.0252	9257.66	62.8311
12.65	134.517	20.037	9257.12	62.7866
12.6583	134.601	20.0489	9256.61	62.7427
12.6667	134.685	20.0606	9256.1	62.895
12.675	134.771	20.0724	9255.56	62.8931
12.6833	134.858	20.0843	9255.07	62.6909
12.6917	134.944	20.0959	9254.56	62.6992
12.7	135.027	20.1078	9254.04	62.8213
12.7083	135.113	20.1193	9253.53	62.8843
12.7167	135.196	20.1311	9252.98	62.9351
12.725	135.282	20.143	9252.46	62.7852
12.7333	135.367	20.1549	9251.97	62.7051
12.7417	135.449	20.1669	9251.44	62.6748
12.75	135.533	20.1788	9250.9	62.7793
12.7583	135.618	20.1906	9250.37	62.6504
12.7667	135.702	20.2026	9249.84	62.7544
12.775	135.784	20.2146	9249.33	62.9004
12.7833	135.872	20.2262	9248.82	62.5825
12.7917	135.952	20.2383	9248.3	62.5942
12.8	136.038	20.25	9247.76	62.5728
12.8083	136.124	20.2617	9247.26	62.7358
12.8167	136.207	20.2731	9246.72	62.9678
12.825	136.292	20.2844	9246.17	62.8159
12.8333	136.378	20.2955	9245.7	62.6577
12.8417	136.463	20.3069	9245.17	62.6846
12.85	136.544	20.3183	9244.66	62.8613
12.8583	136.63	20.3297	9244.11	62.8247
12.8667	136.709	20.3412	9243.55	63.0742
12.875	136.794	20.3524	9243.05	62.6885
12.8833	136.876	20.3638	9242.54	62.6968
12.8917	136.956	20.3751	9242.01	62.7017
12.9	137.044	20.3865	9241.46	62.478
12.9083	137.126	20.3979	9240.94	62.4644
12.9167	137.212	20.4096	9240.38	62.3647
12.925	137.294	20.4215	9239.91	62.2666
12.9333	137.38	20.433	9239.39	62.1963
12.9417	137.462	20.4448	9238.87	61.9614
12.95	137.55	20.4564	9238.37	61.7925
12.9583	137.634	20.4681	9237.86	61.8594
12.9667	137.722	20.4798	9237.35	61.6831
12.975	137.809	20.4914	9236.84	61.6099
12.9833	137.887	20.5032	9236.34	61.5679
12.9917	137.97	20.5147	9235.86	61.4829
13	138.053	20.5264	9235.36	61.374
13.0083	138.135	20.5377	9234.84	61.2964
13.0167	138.218	20.5491	9234.35	61.2837
13.025	138.302	20.5602	9233.84	61.3149
13.0333	138.384	20.5712	9233.34	61.3633
13.0417	138.468	20.5826	9232.84	61.4736
13.05	138.548	20.594	9232.34	61.585
13.0583	138.631	20.6053	9231.84	61.4878
13.0667	138.717	20.6167	9231.33	61.6226
13.075	138.805	20.628	9230.81	61.689
13.0833	138.89	20.6392	9230.3	61.7329
13.0917	138.976	20.6506	9229.77	62.0542
13.1	139.062	20.6619	9229.23	61.8389
13.1083	139.143	20.6732	9228.73	61.9224
13.1167	139.228	20.6847	9228.2	61.9292
13.125	139.311	20.696	9227.68	61.9102
13.1333	139.394	20.7073	9227.15	61.9443
13.1417	139.473	20.7186	9226.59	61.8989
13.15	139.556	20.7299	9226.11	61.7847
13.1583	139.641	20.7414	9225.58	61.772
13.1667	139.725	20.7532	9225.06	61.7588
13.175	139.81	20.7645	9224.54	61.5723
13.1833	139.894	20.7759	9224.03	61.5786
13.1917	139.978	20.7874	9223.51	61.4395
13.2	140.066	20.7989	9223.02	61.1685
13.2083	140.154	20.8104	9222.5	60.9956
13.2167	140.241	20.8217	9221.98	60.895
13.225	140.327	20.8332	9221.49	60.8804
13.2333	140.412	20.8446	9220.98	60.8438
13.2417	140.497	20.8561	9220.49	60.7759
13.25	140.579	20.8673	9220.01	60.8447
13.2583	140.659	20.8783	9219.53	60.6792
13.2667	140.742	20.8896	9219.03	60.6772
13.275	140.829	20.9009	9218.53	60.7261
13.2833	140.912	20.9122	9218.02	60.897
13.2917	140.994	20.9236	9217.52	61.0454
13.3	141.079	20.9349	9217.01	61.0576
13.3083	141.166	20.9461	9216.53	61.0591
13.3167	141.253	20.9573	9216.02	60.9258
13.325	141.339	20.9685	9215.51	60.9844
13.3333	141.428	20.98	9214.97	60.8735
13.3417	141.517	20.9916	9214.45	60.9194
13.35	141.605	21.0028	9213.94	60.8042
13.3583	141.688	21.0141	9213.43	60.6431
13.3667	141.774	21.0254	9212.94	60.5483
13.375	141.86	21.0365	9212.43	60.3008
13.3833	141.947	21.0477	9211.93	60.2344
13.3917	142.03	21.059	9211.42	59.9731
13.4	142.117	21.0701	9210.93	59.6611
13.4083	142.199	21.0814	9210.45	59.3765
13.4167	142.28	21.0923	9209.96	59.2446
13.425	142.364	21.1036	9209.49	58.9102
13.4333	142.446	21.1147	9209	58.7314
13.4417	142.534	21.1258	9208.53	58.5063
13.45	142.619	21.137	9208.07	58.3027
13.4583	142.702	21.148	9207.62	58.207
13.4667	142.781	21.1591	9207.14	58.002
13.475	142.868	21.1701	9206.69	57.9932
13.4833	142.952	21.1812	9206.22	58.0674
13.4917	143.036	21.1922	9205.76	58.167
13.5	143.12	21.2032	9205.3	57.9751
13.5083	143.202	21.2139	9204.82	57.9775
13.5167	143.285	21.2249	9204.37	57.897
13.525	143.368	21.2361	9203.88	58.1353
13.5333	143.452	21.2469	9203.38	58.209
13.5417	143.539	21.2577	9202.88	58.1963
13.55	143.628	21.2685	9202.42	58.2061
13.5583	143.712	21.2794	9201.93	58.1621
13.5667	143.791	21.2905	9201.46	58.2109
13.575	143.875	21.3012	9200.94	58.1562
13.5833	143.965	21.3121	9200.44	58.4395
13.5917	144.049	21.3231	9199.96	58.6094
13.6	144.137	21.3339	9199.47	58.7617
13.6083	144.225	21.3447	9198.99	58.6558
13.6167	144.312	21.3555	9198.5	58.498
13.625	144.397	21.3664	9198.02	58.6084
13.6333	144.481	21.3772	9197.49	58.6797
13.6417	144.562	21.388	9196.97	58.6675
13.65	144.647	21.3988	9196.46	58.7734
13.6583	144.733	21.4093	9195.99	58.7114
13.6667	144.816	21.4197	9195.52	58.5015
13.675	144.901	21.4303	9195.01	58.2173
13.6833	144.988	21.4408	9194.51	58.1001
13.6917	145.067	21.4513	9194.02	58.0132
13.7	145.148	21.4619	9193.51	57.9751
13.7083	145.23	21.4723	9193.03	57.8779
13.7167	145.315	21.4826	9192.57	57.708
13.725	145.398	21.4931	9192.12	57.5884
13.7333	145.481	21.5035	9191.65	57.3335
13.7417	145.561	21.5139	9191.18	57.4751
13.75	145.643	21.5243	9190.7	57.6792
13.7583	145.732	21.5347	9190.23	57.8018
13.7667	145.811	21.5453	9189.77	57.7065
13.775	145.894	21.5556	9189.31	57.8594
13.7833	145.978	21.566	9188.87	57.8423
13.7917	146.06	21.5763	9188.37	57.7651
13.8	146.142	21.5867	9187.86	57.8848
13.8083	146.226	21.5971	9187.37	57.7266
13.8167	146.312	21.6074	9186.9	57.833
13.825	146.397	21.6181	9186.4	57.4761
13.8333	146.48	21.6286	9185.92	57.2095
13.8417	146.563	21.6391	9185.45	57.0542
13.85	146.646	21.6493	9184.96	57.0718
13.8583	146.733	21.6597	9184.5	56.7783
13.8667	146.814	21.67	9184.01	56.8081
13.875	146.901	21.6804	9183.58	56.6968
13.8833	146.986	21.6909	9183.14	56.3955
13.8917	147.075	21.7012	9182.68	56.624
13.9	147.154	21.7116	9182.2	56.3804
13.9083	147.238	21.7219	9181.77	56.3843
13.9167	147.323	21.7319	9181.29	56.2905
13.925	147.4	21.7422	9180.83	56.2358
13.9333	147.481	21.7524	9180.4	56.1636
13.9417	147.563	21.7625	9179.89	56.1909
13.95	147.646	21.7726	9179.46	56.0342
13.9583	147.73	21.7827	9178.98	56.1211
13.9667	147.814	21.7929	9178.53	56.3159
13.975	147.894	21.8032	9178.06	56.1323
13.9833	147.979	21.8132	9177.6	56.0996
13.9917	148.065	21.8232	9177.12	56.3154
14	148.149	21.8334	9176.67	56.3687
14.0083	148.239	21.8435	9176.19	56.374
14.0167	148.328	21.8535	9175.69	56.4438
14.025	148.414	21.8636	9175.25	56.3311
14.0333	148.502	21.8735	9174.78	56.1973
14.0417	148.585	21.8835	9174.28	56.021
14.05	148.671	21.8935	9173.79	55.9722
14.0583	148.758	21.9032	9173.32	55.9722
14.0667	148.847	21.9129	9172.84	55.8716
14.075	148.937	21.9226	9172.39	55.5737
14.0833	149.022	21.9323	9171.94	55.4097
14.0917	149.104	21.9419	9171.5	55.3628
14.1	149.183	21.9517	9171.04	55.2104
14.1083	149.268	21.9615	9170.57	55.1714
14.1167	149.355	21.9713	9170.12	55.0371
14.125	149.443	21.9809	9169.7	55.0703
14.1333	149.527	21.9905	9169.27	54.7568
14.1417	149.61	22	9168.81	54.7109
14.15	149.696	22.0096	9168.36	54.7183
14.1583	149.776	22.0191	9167.9	54.709
14.1667	149.86	22.0287	9167.46	54.8369
14.175	149.941	22.0382	9166.99	54.6914
14.1833	150.031	22.0476	9166.58	54.8071
14.1917	150.114	22.057	9166.13	54.8516
14.2	150.198	22.0665	9165.67	55.022
14.2083	150.277	22.0761	9165.21	54.9844
14.2167	150.358	22.0857	9164.73	55.0874
14.225	150.442	22.0953	9164.3	55.0527
14.2333	150.523	22.1048	9163.83	54.8931
14.2417	150.607	22.1145	9163.37	54.583
14.25	150.694	22.1241	9162.88	54.4512
14.2583	150.785	22.1336	9162.43	54.3291
14.2667	150.87	22.1432	9161.95	54.0264
14.275	150.956	22.1528	9161.5	53.6948
14.2833	151.041	22.1623	9161.07	53.2949
14.2917	151.126	22.1718	9160.66	53.2271
14.3	151.213	22.1812	9160.22	53.0396
14.3083	151.296	22.1905	9159.79	53.0781
14.3167	151.384	22.1999	9159.37	53.0249
14.325	151.47	22.2094	9158.98	53.1084
14.3333	151.555	22.2187	9158.58	53.0303
14.3417	151.638	22.228	9158.15	53.1108
14.35	151.72	22.2373	9157.73	53.0825
14.3583	151.805	22.2467	9157.28	53.3682
14.3667	151.889	22.2563	9156.84	53.5684
14.375	151.974	22.2657	9156.38	53.2969
14.3833	152.059	22.2752	9155.95	53.3643
14.3917	152.142	22.2846	9155.48	53.1787
14.4	152.225	22.2942	9155.04	53.2476
14.4083	152.311	22.3037	9154.55	53.3398
14.4167	152.391	22.3134	9154.08	53.2461
14.425	152.475	22.3231	9153.67	53.187
14.4333	152.561	22.3328	9153.21	53.1475
14.4417	152.641	22.3427	9152.8	52.8076
14.45	152.729	22.3523	9152.34	52.6797
14.4583	152.814	22.3618	9151.88	52.8774
14.4667	152.899	22.3714	9151.45	52.7983
14.475	152.987	22.3809	9151.02	52.6143
14.4833	153.072	22.3905	9150.58	52.5337
14.4917	153.152	22.3997	9150.19	52.4678
14.5	153.241	22.4088	9149.76	52.4253
14.5083	153.328	22.4182	9149.29	52.4683
14.5167	153.416	22.4275	9148.87	52.2554
14.525	153.501	22.4365	9148.45	52.3203
14.5333	153.587	22.4454	9148.03	52.3721
14.5417	153.671	22.4544	9147.6	52.0518
14.55	153.756	22.4634	9147.16	52.0703
14.5583	153.844	22.4727	9146.72	52.0327
14.5667	153.93	22.482	9146.31	51.9536
14.575	154.019	22.4914	9145.86	51.8101
14.5833	154.102	22.5007	9145.42	51.7148
14.5917	154.184	22.5097	9145.02	51.6685
14.6	154.268	22.5189	9144.58	51.8223
14.6083	154.355	22.5283	9144.15	51.9404
14.6167	154.437	22.5378	9143.72	52.0298
14.625	154.523	22.5471	9143.31	52.1401
14.6333	154.604	22.5564	9142.89	52.2881
14.6417	154.685	22.5657	9142.47	52.4214
14.65	154.77	22.5749	9142.01	52.5947
14.6583	154.855	22.5839	9141.56	52.7773
14.6667	154.94	22.5933	9141.12	52.894
14.675	155.023	22.6024	9140.67	52.7769
14.6833	155.107	22.6116	9140.22	52.855
14.6917	155.189	22.6205	9139.77	52.7773
14.7	155.272	22.6294	9139.31	52.7515
14.7083	155.354	22.6383	9138.84	52.6846
14.7167	155.44	22.6473	9138.38	52.4443
14.725	155.526	22.6561	9137.96	52.4429
14.7333	155.609	22.6651	9137.5	52.3037
14.7417	155.694	22.6741	9137.08	51.9956
14.75	155.773	22.6831	9136.64	51.8823
14.7583	155.859	22.692	9136.2	51.8315
14.7667	155.944	22.7009	9135.79	51.5869
14.775	156.032	22.7099	9135.36	51.5254
14.7833	156.117	22.7191	9134.94	51.5288
14.7917	156.205	22.7281	9134.56	51.7783
14.8	156.291	22.7372	9134.14	51.8545
14.8083	156.373	22.7464	9133.71	51.9399
14.8167	156.459	22.7557	9133.31	51.8418
14.825	156.54	22.7648	9132.89	52.1987
14.8333	156.633	22.7738	9132.46	52.0991
14.8417	156.72	22.7833	9132	52.1577
14.85	156.805	22.7926	9131.56	52.2622
14.8583	156.89	22.8019	9131.11	52.2939
14.8667	156.976	22.8111	9130.69	52.3062
14.875	157.064	22.8203	9130.21	52.0635
14.8833	157.149	22.8297	9129.79	51.8999
14.8917	157.239	22.8389	9129.34	51.6011
14.9	157.324	22.8481	9128.9	51.5884
14.9083	157.412	22.8574	9128.45	51.2393
14.9167	157.496	22.8669	9128.02	51.1392
14.925	157.583	22.8761	9127.62	51.1719
14.9333	157.663	22.8856	9127.21	51.1221
14.9417	157.748	22.8949	9126.82	51
14.95	157.837	22.9045	9126.4	50.7583
14.9583	157.919	22.9143	9126.02	50.627
14.9667	158.005	22.9237	9125.61	50.7544
14.975	158.087	22.9333	9125.18	50.7793
14.9833	158.171	22.9428	9124.76	50.7925
14.9917	158.255	22.9522	9124.35	50.8838
15	158.338	22.9615	9123.96	50.9053
15.0083	158.423	22.9709	9123.55	50.582
15.0167	158.507	22.9802	9123.11	50.3809
15.025	158.592	22.9895	9122.68	50.2725
15.0333	158.673	22.9986	9122.25	50.1929
15.0417	158.756	23.0077	9121.81	50.2441
15.05	158.837	23.017	9121.38	50.1377
15.0583	158.922	23.0261	9121	50.2969
15.0667	159.005	23.0355	9120.6	50.1021
15.075	159.091	23.0448	9120.2	49.8921
15.0833	159.176	23.0543	9119.78	49.7979
15.0917	159.258	23.0637	9119.36	50.0708
15.1	159.345	23.0732	9118.95	50.1665
15.1083	159.429	23.0829	9118.51	49.9565
15.1167	159.515	23.0924	9118.12	49.9644
15.125	159.6	23.1019	9117.73	49.8477
15.1333	159.687	23.1114	9117.33	49.627
15.1417	159.775	23.1209	9116.88	49.4424
15.15	159.863	23.1303	9116.45	49.4951
15.1583	159.946	23.14	9116.06	49.5273
15.1667	160.031	23.1496	9115.64	49.5254
15.175	160.117	23.1591	9115.25	49.5381
15.1833	160.2	23.1682	9114.86	49.3691
15.1917	160.284	23.1775	9114.47	49.4678
15.2	160.369	23.1869	9114.04	49.4429
15.2083	160.454	23.1963	9113.62	49.3809
15.2167	160.541	23.2058	9113.21	49.3149
15.225	160.626	23.2152	9112.79	49.1294
15.2333	160.71	23.2246	9112.4	48.8789
15.2417	160.795	23.2339	9111.97	48.6797
15.25	160.879	23.2433	9111.56	48.5591
15.2583	160.965	23.2526	9111.15	48.1982
15.2667	161.053	23.2622	9110.75	48.0542
15.275	161.143	23.2716	9110.36	47.9585
15.2833	161.23	23.2811	9109.99	47.7788
15.2917	161.316	23.2904	9109.62	47.6787
15.3	161.401	23.2997	9109.23	47.4819
15.3083	161.483	23.309	9108.88	47.5122
15.3167	161.569	23.3181	9108.5	47.5215
15.325	161.656	23.3275	9108.11	47.6338
15.3333	161.743	23.3368	9107.73	47.5903
15.3417	161.829	23.3461	9107.35	47.2373
15.35	161.916	23.3553	9106.98	47.2583
15.3583	162.003	23.3646	9106.58	47.147
15.3667	162.087	23.374	9106.18	47.2217
15.375	162.175	23.3833	9105.76	47.29
15.3833	162.263	23.3925	9105.37	47.4287
15.3917	162.352	23.4018	9105.02	47.3066
15.4	162.438	23.4111	9104.62	47.3799
15.4083	162.523	23.4203	9104.24	47.1606
15.4167	162.61	23.4294	9103.83	47.3291
15.425	162.695	23.4386	9103.43	47.6528
15.4333	162.78	23.4478	9103.01	47.5825
15.4417	162.862	23.4571	9102.63	47.7275
15.45	162.947	23.4663	9102.22	47.5464
15.4583	163.027	23.4755	9101.86	47.4512
15.4667	163.106	23.4847	9101.44	47.3813
15.475	163.186	23.494	9101	47.3291
15.4833	163.269	23.5033	9100.61	47.3315
15.4917	163.353	23.5125	9100.18	47.2349
15.5	163.435	23.5219	9099.81	47.0718
15.5083	163.52	23.5312	9099.43	46.8496
15.5167	163.599	23.5407	9099.04	46.7144
15.525	163.682	23.5499	9098.65	46.688
15.5333	163.767	23.5592	9098.26	46.5571
15.5417	163.853	23.5685	9097.88	46.5312
15.55	163.938	23.5777	9097.51	46.583
15.5583	164.023	23.587	9097.15	46.5493
15.5667	164.109	23.5964	9096.77	46.3994
15.575	164.194	23.6056	9096.38	46.7041
15.5833	164.28	23.6148	9096.01	46.5415
15.5917	164.364	23.6239	9095.62	46.9424
15.6	164.452	23.6331	9095.22	47.0366
15.6083	164.537	23.6423	9094.84	46.7935
15.6167	164.618	23.6515	9094.47	46.9224
15.625	164.706	23.6607	9094.04	46.7163
15.6333	164.791	23.6702	9093.68	46.4717
15.6417	164.878	23.6796	9093.23	46.5298
15.65	164.962	23.6887	9092.83	46.5464
15.6583	165.045	23.6978	9092.47	46.1704
15.6667	165.126	23.707	9092.07	46.0586
15.675	165.209	23.7164	9091.71	45.5781
15.6833	165.294	23.7257	9091.36	45.5371
15.6917	165.378	23.735	9090.96	45.603
15.7	165.465	23.7442	9090.58	45.4194
15.7083	165.547	23.7535	9090.24	45.4858
15.7167	165.631	23.7626	9089.87	45.5698
15.725	165.714	23.7717	9089.55	45.4355
15.7333	165.8	23.7811	9089.18	45.2363
15.7417	165.886	23.7905	9088.79	45.2959
15.75	165.972	23.7998	9088.44	45.3906
15.7583	166.058	23.8089	9088.05	45.5498
15.7667	166.141	23.8181	9087.66	45.4487
15.775	166.223	23.8272	9087.29	45.1299
15.7833	166.306	23.8365	9086.94	45.0879
15.7917	166.393	23.8456	9086.55	44.9087
15.8	166.48	23.8548	9086.16	44.7217
15.8083	166.565	23.864	9085.76	44.6079
15.8167	166.65	23.8732	9085.39	44.5156
15.825	166.735	23.8823	9085.05	44.582
15.8333	166.819	23.8916	9084.68	44.4805
15.8417	166.908	23.9011	9084.32	44.373
15.85	166.993	23.9104	9083.98	44.4268
15.8583	167.079	23.9199	9083.62	44.5752
15.8667	167.165	23.9291	9083.26	44.6494
15.875	167.251	23.9386	9082.88	44.6611
15.8833	167.334	23.9482	9082.52	44.7485
15.8917	167.417	23.9576	9082.16	44.6196
15.9	167.499	23.967	9081.78	44.6084
15.9083	167.582	23.9767	9081.39	44.5137
15.9167	167.667	23.9864	9081.01	44.2739
15.925	167.746	23.9958	9080.63	44.0537
15.9333	167.829	24.0055	9080.25	43.8911
15.9417	167.916	24.0151	9079.89	43.7041
15.95	168.002	24.0245	9079.52	43.5249
15.9583	168.086	24.0339	9079.16	43.4116
15.9667	168.171	24.0432	9078.83	43.2227
15.975	168.256	24.0524	9078.48	43.0386
15.9833	168.342	24.0619	9078.14	43.021
15.9917	168.427	24.0712	9077.79	42.7886
16	168.514	24.0804	9077.45	42.8423
16.0083	168.604	24.0896	9077.11	42.8276
16.0167	168.691	24.0986	9076.77	42.8135
16.025	168.772	24.1076	9076.43	42.7959
16.0333	168.856	24.1167	9076.08	42.6943
16.0417	168.938	24.1261	9075.75	42.7266
16.05	169.021	24.1355	9075.38	42.7104
16.0583	169.106	24.145	9075.03	42.8213
16.0667	169.189	24.1542	9074.67	42.6548
16.075	169.271	24.1634	9074.33	42.689
16.0833	169.354	24.1727	9073.98	42.9248
16.0917	169.434	24.1821	9073.62	42.8687
16.1	169.519	24.1913	9073.26	42.7739
16.1083	169.606	24.2006	9072.89	42.8184
16.1167	169.693	24.2098	9072.55	42.8931
16.125	169.778	24.2191	9072.19	42.8403
16.1333	169.865	24.228	9071.8	42.8008
16.1417	169.949	24.2369	9071.45	42.7896
16.15	170.039	24.246	9071.1	42.8223
16.1583	170.127	24.2553	9070.73	42.7764
16.1667	170.21	24.2646	9070.36	42.5254
16.175	170.296	24.2737	9070.01	42.3623
16.1833	170.384	24.2828	9069.66	42.2393
16.1917	170.47	24.2918	9069.31	42.1909
16.2	170.558	24.3013	9068.94	41.9761
16.2083	170.646	24.3107	9068.6	41.9609
16.2167	170.734	24.3202	9068.28	41.6699
16.225	170.821	24.3295	9067.94	41.5801
16.2333	170.905	24.3389	9067.61	41.4854
16.2417	170.991	24.348	9067.26	41.4351
16.25	171.08	24.357	9066.94	41.3232
16.2583	171.164	24.3663	9066.59	41.2739
16.2667	171.247	24.3756	9066.28	41.2778
16.275	171.335	24.3851	9065.94	41.1157
16.2833	171.419	24.3942	9065.6	41.1011
16.2917	171.502	24.4032	9065.26	40.8921
16.3	171.585	24.4122	9064.93	41.082
16.3083	171.675	24.4213	9064.59	41.0835
16.3167	171.76	24.4305	9064.25	41.1309
16.325	171.844	24.4397	9063.93	40.9653
16.3333	171.926	24.449	9063.59	40.9868
16.3417	172.012	24.4579	9063.28	41.104
16.35	172.099	24.4669	9062.91	40.939
16.3583	172.181	24.476	9062.56	40.9819
16.3667	172.265	24.4851	9062.21	40.8599
16.375	172.351	24.4939	9061.9	40.812
16.3833	172.438	24.5028	9061.55	40.8359
16.3917	172.523	24.5117	9061.2	40.7822
16.4	172.611	24.5206	9060.87	40.5879
16.4083	172.701	24.5291	9060.52	40.5283
16.4167	172.789	24.5379	9060.2	40.4111
16.425	172.876	24.5468	9059.87	40.4287
16.4333	172.962	24.5557	9059.52	40.4365
16.4417	173.051	24.5645	9059.19	40.3359
16.45	173.14	24.5733	9058.88	40.3101
16.4583	173.225	24.5823	9058.54	40.2524
[truncated: 7,200 more rows]
