# Supplementary material for: Thermal, spectroscopic, SEM and rheological datasets of native and quaternized guar gum
Source: Data Brief. 2020 Apr 18;30:105565. doi: 10.1016/j.dib.2020.105565 (PMC7205758; doi:10.1016/j.dib.2020.105565)
Supplement: Supplementary file 1 [file mmc1.zip › 3-COSY NMR Spectral data of Native Guar Gum.csv]

## Sheet: Sheet1
	2.39248	2.39574	2.39899	2.40225	2.40551	2.40877	2.41202	2.41528	2.41854	2.42179	2.42505	2.42831	2.43157	2.43482	2.43808	2.44134	2.4446	2.44785	2.45111	2.45437	2.45762	2.46088	2.46414	2.4674	2.47065	2.47391	2.47717	2.48043	2.48368	2.48694	2.4902	2.49345	2.49671	2.49997	2.50323	2.50648	2.50974	2.513	2.51626	2.51951	2.52277	2.52603	2.52928	2.53254	2.5358	2.53906	2.54231	2.54557	2.54883
2.39248	304415	218575	386487	85576	340310	29708	29708	182873	83050	52484	52484	41410	23634	23634	33034	36118	41536	41536	52678	55874	58124	39049	63223	39195	65215	64723	65257	67681	70995	73345	25699	70474	64635	56169	45914	35323	26180	19880	16627	5457	14646	16438	15011	12924	21335	42567	70208	98754	122748
2.39574	218575	208146	185305	115830	125296	68210	68210	73218	71096	46458	46458	83493	18405	18405	47353	75704	70461	70461	67290	67921	68115	30999	58249	31261	62223	61520	62137	64300	68015	73107	47047	85261	89887	91357	88939	84164	32720	84469	93413	4791	21350	76894	104387	94756	63810	69035	58596	44911	30544
2.39899	386487	185305	401431	152773	167737	134842	134842	153770	97171	46477	46477	43671	31913	31913	44957	53731	61170	61170	67291	66819	65383	39777	47252	29584	59257	59953	61649	64570	69736	78475	77667	93636	129772	152817	101496	88580	32770	124925	186142	10818	30133	44948	33287	101933	54988	59123	88510	112029	188199
2.40225	85576	115830	152773	192452	101872	206463	206463	280722	246704	55419	55419	141994	58752	58752	47123	43570	32199	32199	21490	20667	21677	23873	26705	29652	32393	34939	37457	39937	42144	44035	46235	50124	57345	69007	84959	87646	45812	109040	136404	17277	40517	80741	48318	17836	18132	39294	56279	69258	79605
2.40551	340310	125296	167737	101872	65808	58109	58109	49131	22772	21048	21048	19990	19217	19217	33280	41011	47596	47596	62689	71561	78841	62000	15463	42183	67950	58743	48315	36851	25578	16798	12490	11822	12792	14345	14492	10453	2195	19732	46792	24046	52584	142181	169220	125776	33911	45319	97112	44867	121121
2.40877	29708	68210	134842	206463	58109	332436	332436	323238	244763	57053	57053	112209	82659	82659	33504	18824	29192	29192	73473	99275	127569	75758	20081	53125	228550	237675	130020	63397	183239	69914	155396	68225	110236	96065	78505	86329	90097	77831	117781	40110	92183	203736	229215	179896	38527	141173	112478	18528	138474
2.41202	29708	68210	134842	206463	58109	332436	332436	323238	244763	57053	57053	112209	82659	82659	33504	18824	29192	29192	73473	99275	127569	75758	20081	53125	228550	237675	130020	63397	183239	69914	155396	68225	110236	96065	78505	86329	90097	77831	117781	40110	92183	203736	229215	179896	38527	141173	112478	18528	138474
2.41528	182873	73218	153770	280722	49131	323238	323238	462817	281796	127040	127040	49008	42891	42891	97904	86279	144453	144453	148219	155704	212036	90567	35503	54040	221695	275614	144889	63033	122241	52479	208221	57189	152367	195844	78297	101975	109845	72434	87002	49218	127183	127264	111527	97133	68805	75749	69072	42631	63019
2.41854	83050	71096	97171	246704	22772	244763	244763	281796	438223	348461	348461	360643	311648	311648	213165	92924	133179	133179	84488	80865	91499	110472	60138	63824	164872	201245	164088	64585	41045	25160	261953	29840	88677	232529	80604	101228	120981	63883	29650	66966	167346	156948	143663	127450	109465	92927	84244	85341	110881
2.42179	52484	46458	46477	55419	21048	57053	57053	127040	348461	450878	450878	372906	513281	513281	347578	94584	161495	161495	91955	90556	86947	78648	66819	66943	69353	73022	74316	65950	37550	22910	79261	17243	72327	94408	80600	95782	121245	61016	7457	75185	230268	240346	199773	229294	172225	186706	129439	109015	127849
2.42505	52484	46458	46477	55419	21048	57053	57053	127040	348461	450878	450878	372906	513281	513281	347578	94584	161495	161495	91955	90556	86947	78648	66819	66943	69353	73022	74316	65950	37550	22910	79261	17243	72327	94408	80600	95782	121245	61016	7457	75185	230268	240346	199773	229294	172225	186706	129439	109015	127849
2.42831	41410	83493	43671	141994	19990	112209	112209	49008	360643	372906	372906	373428	362061	362061	314299	110236	218039	218039	165089	136484	73587	111268	68923	60321	43719	103351	96123	69224	57202	40229	60475	31414	60473	66681	72445	72752	90826	69627	24888	88719	107973	110594	113132	116157	120156	124967	106908	134731	142232
2.43157	23634	18405	31913	58752	19217	82659	82659	42891	311648	513281	513281	362061	737153	737153	488979	132189	233305	233305	129250	124040	43650	128190	66537	53766	27171	95861	97893	72490	71314	50744	104881	49136	94712	50400	64945	54948	94730	85294	36137	91060	152021	154392	147550	133348	115660	98805	85469	75913	69333
2.43482	23634	18405	31913	58752	19217	82659	82659	42891	311648	513281	513281	362061	737153	737153	488979	132189	233305	233305	129250	124040	43650	128190	66537	53766	27171	95861	97893	72490	71314	50744	104881	49136	94712	50400	64945	54948	94730	85294	36137	91060	152021	154392	147550	133348	115660	98805	85469	75913	69333
2.43808	33034	47353	44957	47123	33280	33504	33504	97904	213165	347578	347578	314299	488979	488979	387738	211826	246668	246668	173784	161437	35724	151783	54392	105845	120411	151209	116131	83974	106887	55924	128942	88642	113633	29251	46851	19302	77254	72789	50858	76732	102464	131968	127883	168030	134294	97596	40771	200329	180684
2.44134	36118	75704	53731	43570	41011	18824	18824	86279	92924	94584	94584	110236	132189	132189	211826	261977	284814	284814	364574	363678	80061	308362	44980	182230	173763	155166	95242	91243	105086	60696	129049	108305	124118	30620	34957	33500	72652	78730	54999	59193	108991	115433	118490	116000	108953	58549	32211	117753	122695
2.4446	41536	70461	61170	32199	47596	29192	29192	144453	133179	161495	161495	218039	233305	233305	246668	284814	306792	306792	340728	337981	139873	273458	37559	156014	95284	40000	9430	51974	84869	80293	115953	127814	153506	34165	20225	60313	96851	141449	57215	39991	118666	117014	113109	133625	96008	37981	46374	124112	102718
2.44785	41536	70461	61170	32199	47596	29192	29192	144453	133179	161495	161495	218039	233305	233305	246668	284814	306792	306792	340728	337981	139873	273458	37559	156014	95284	40000	9430	51974	84869	80293	115953	127814	153506	34165	20225	60313	96851	141449	57215	39991	118666	117014	113109	133625	96008	37981	46374	124112	102718
2.45111	52678	67290	67291	21490	62689	73473	73473	148219	84488	91955	91955	165089	129250	129250	173784	364574	340728	340728	443917	250028	173858	66709	31905	50668	50064	46408	45573	69361	74848	75210	77203	83608	91999	39444	14104	112854	85632	172960	54635	54356	35105	89536	103930	102769	63587	29975	15561	30803	44961
2.45437	55874	67921	66819	20667	71561	99275	99275	155704	80865	90556	90556	136484	124040	124040	161437	363678	337981	337981	250028	207144	175567	155106	76904	139446	142209	152457	39912	174192	87479	138047	78201	221797	215787	41212	31548	134107	77456	90089	49656	54966	34152	44229	50294	61681	75979	66878	105835	119629	133444
2.45762	58124	68115	65383	21677	78841	127569	127569	212036	91499	86947	86947	73587	43650	43650	35724	80061	139873	139873	173858	175567	384069	397644	117814	347952	298908	246485	55007	160079	40419	114902	103694	94219	83088	42208	50339	38687	24339	16804	25942	42410	50796	68154	86687	96522	90834	81167	108477	106827	103461
2.46088	39049	30999	39777	23873	62000	75758	75758	90567	110472	78648	78648	111268	128190	128190	151783	308362	273458	273458	66709	155106	397644	646359	172295	629118	592817	478506	75301	308675	85848	235379	156012	252138	226618	41214	73379	163918	55158	142926	34887	111048	68706	62154	98430	108209	86708	88773	79834	71932	65382
2.46414	63223	58249	47252	26705	15463	20081	20081	35503	60138	66819	66819	68923	66537	66537	54392	44980	37559	37559	31905	76904	117814	172295	236826	305323	369306	418862	121392	414783	294091	349719	221847	207866	146097	37356	57034	19704	20047	58770	25373	116497	86267	60559	99078	99418	74348	114875	140308	167840	138276
2.4674	39195	31261	29584	29652	42183	53125	53125	54040	63824	66943	66943	60321	53766	53766	105845	182230	156014	156014	50668	139446	347952	629118	305323	498469	368568	243090	152685	139603	194234	270174	321186	409911	443305	30858	138913	179723	36413	93616	14794	20793	16326	14869	26027	39291	46236	47810	49228	53414	58614
2.47065	65215	62223	59257	32393	67950	228550	228550	221695	164872	69353	69353	43719	27171	27171	120411	173763	95284	95284	50064	142209	298908	592817	369306	368568	1049860	613021	373249	710518	625723	469579	342775	258034	215966	22904	178319	185429	25047	112286	10443	112350	113040	66347	103855	61122	34674	165098	145602	208490	139398
2.47391	64723	61520	59953	34939	58743	237675	237675	275614	201245	73022	73022	103351	95861	95861	151209	155166	40000	40000	46408	152457	246485	478506	418862	243090	613021	647012	550046	683269	677967	652732	606985	526099	467949	16188	217939	193303	10783	144086	20478	85342	69684	62317	61073	32632	19720	68796	70637	71652	72132
2.47717	65257	62137	61649	37457	48315	130020	130020	144889	164088	74316	74316	96123	97893	97893	116131	95242	9430	9430	45573	39912	55007	75301	121392	152685	373249	550046	722216	859035	936668	943379	834633	509040	614907	18559	257313	207322	20300	137097	33569	101420	88155	67576	56788	9646	20101	45694	39008	33558	31610
2.48043	67681	64300	64570	39937	36851	63397	63397	63033	64585	65950	65950	69224	72490	72490	83974	91243	51974	51974	69361	174192	160079	308675	414783	139603	710518	683269	859035	1172110	1236040	1220230	1010060	463732	739616	33254	301550	200461	41035	141132	47625	95932	88339	72206	68454	38067	56068	51443	49090	48495	48184
2.48368	70995	68015	69736	42144	25578	183239	183239	122241	41045	37550	37550	57202	71314	71314	106887	105086	84869	84869	74848	87479	40419	85848	294091	194234	625723	677967	936668	1236040	1347880	1190300	958923	399540	469424	55248	221361	195009	56204	141119	63610	64077	39610	33325	43777	64030	86137	102844	106467	111058	32381
2.48694	73345	73107	78475	44035	16798	69914	69914	52479	25160	22910	22910	40229	50744	50744	55924	60696	80293	80293	75210	138047	114902	235379	349719	270174	469579	652732	943379	1220230	1190300	1121820	921837	329812	460043	81155	178170	132605	69697	54645	28954	45496	55292	48197	34353	29751	33180	32097	26459	24952	29002
2.4902	25699	47047	77667	46235	12490	155396	155396	208221	261953	79261	79261	60475	104881	104881	128942	129049	115953	115953	77203	78201	103694	156012	221847	321186	342775	606985	834633	1010060	958923	921837	1189770	268059	839017	107119	541941	369231	104234	275830	93146	79749	132988	57174	135025	127069	125500	105537	65229	74361	42754
2.49345	70474	85261	93636	50124	11822	68225	68225	57189	29840	17243	17243	31414	49136	49136	88642	108305	127814	127814	83608	221797	94219	252138	207866	409911	258034	526099	509040	463732	399540	329812	268059	223797	199832	128211	200717	218627	172763	277099	100940	73618	128982	42181	138988	146319	267963	143869	42265	62891	56508
2.49671	64635	89887	129772	57345	12792	110236	110236	152367	88677	72327	72327	60473	94712	94712	113633	124118	153506	153506	91999	215787	83088	226618	146097	443305	215966	467949	614907	739616	469424	460043	839017	199832	629739	139319	398488	310083	242252	185187	112036	66147	77218	31235	114535	134325	150894	101140	21439	35071	70466
2.49997	56169	91357	152817	69007	14345	96065	96065	195844	232529	94408	94408	66681	50400	50400	29251	30620	34165	34165	39444	41212	42208	41214	37356	30858	22904	16188	18559	33254	55248	81155	107119	128211	139319	136545	118609	87936	52351	36061	59057	56587	111785	49830	144445	162461	171008	71032	19936	8802	85744
2.50323	45914	88939	101496	84959	14492	78505	78505	78297	80604	80600	80600	72445	64945	64945	46851	34957	20225	20225	14104	31548	50339	73379	57034	138913	178319	217939	257313	301550	221361	178170	541941	200717	398488	118609	918889	498784	419900	137506	201117	44555	206081	87514	144222	166208	143545	51451	39496	14121	36013
2.50648	35323	84164	88580	87646	10453	86329	86329	101975	101228	95782	95782	72752	54948	54948	19302	33500	60313	60313	112854	134107	38687	163918	19704	179723	185429	193303	207322	200461	195009	132605	369231	218627	310083	87936	498784	481374	444164	76224	270106	31053	218068	128296	133340	102878	77352	34517	41126	32089	43061
2.50974	26180	32720	32770	45812	2195	90097	90097	109845	120981	121245	121245	90826	94730	94730	77254	72652	96851	96851	85632	77456	24339	55158	20047	36413	25047	10783	20300	41035	56204	69697	104234	172763	242252	52351	419900	444164	424935	42562	259931	24258	79698	78977	105198	115087	111114	18451	85425	49896	104599
2.513	19880	84469	124925	109040	19732	77831	77831	72434	63883	61016	61016	69627	85294	85294	72789	78730	141449	141449	172960	90089	16804	142926	58770	93616	112286	144086	137097	141132	141119	54645	275830	277099	185187	36061	137506	76224	42562	54957	80252	40363	120774	135713	144162	159189	169490	12748	110620	73907	157563
2.51626	16627	93413	186142	136404	46792	117781	117781	87002	29650	7457	7457	24888	36137	36137	50858	54999	57215	57215	54635	49656	25942	34887	25373	14794	10443	20478	33569	47625	63610	28954	93146	100940	112036	59057	201117	270106	259931	80252	394480	72406	356008	199317	154672	268482	169299	16421	138669	109094	170009
2.51951	5457	4791	10818	17277	24046	40110	40110	49218	66966	75185	75185	88719	91060	91060	76732	59193	39991	39991	54356	54966	42410	111048	116497	20793	112350	85342	101420	95932	64077	45496	79749	73618	66147	56587	44555	31053	24258	40363	72406	112513	155896	195666	175767	247185	141000	16646	169393	156363	133230
2.52277	14646	21350	30133	40517	52584	92183	92183	127183	167346	230268	230268	107973	152021	152021	102464	108991	118666	118666	35105	34152	50796	68706	86267	16326	113040	69684	88155	88339	39610	55292	132988	128982	77218	111785	206081	218068	79698	120774	356008	155896	303136	180850	202405	157919	125857	20872	100164	100721	104425
2.52603	16438	76894	44948	80741	142181	203736	203736	127264	156948	240346	240346	110594	154392	154392	131968	115433	117014	117014	89536	44229	68154	62154	60559	14869	66347	62317	67576	72206	33325	48197	57174	42181	31235	49830	87514	128296	78977	135713	199317	195666	180850	160116	139155	122319	111465	35211	103275	101233	98444
2.52928	15011	104387	33287	48318	169220	229215	229215	111527	143663	199773	199773	113132	147550	147550	127883	118490	113109	113109	103930	50294	86687	98430	99078	26027	103855	61073	56788	68454	43777	34353	135025	138988	114535	144445	144222	133340	105198	144162	154672	175767	202405	139155	296109	291978	145172	50677	247347	224669	158376
2.53254	12924	94756	101933	17836	125776	179896	179896	97133	127450	229294	229294	116157	133348	133348	168030	116000	133625	133625	102769	61681	96522	108209	99418	39291	61122	32632	9646	38067	64030	29751	127069	146319	134325	162461	166208	102878	115087	159189	268482	247185	157919	122319	291978	257684	157395	59749	157301	135287	118046
2.5358	21335	63810	54988	18132	33911	38527	38527	68805	109465	172225	172225	120156	115660	115660	134294	108953	96008	96008	63587	75979	90834	86708	74348	46236	34674	19720	20101	56068	86137	33180	125500	267963	150894	171008	143545	77352	111114	169490	169299	141000	125857	111465	145172	157395	161831	59919	186070	234289	303863
2.53906	42567	69035	59123	39294	45319	141173	141173	75749	92927	186706	186706	124967	98805	98805	97596	58549	37981	37981	29975	66878	81167	88773	114875	47810	165098	68796	45694	51443	102844	32097	105537	143869	101140	71032	51451	34517	18451	12748	16421	16646	20872	35211	50677	59749	59919	63893	107837	200087	325559
2.54231	70208	58596	88510	56279	97112	112478	112478	69072	84244	129439	129439	106908	85469	85469	40771	32211	46374	46374	15561	105835	108477	79834	140308	49228	145602	70637	39008	49090	106467	26459	65229	42265	21439	19936	39496	41126	85425	110620	138669	169393	100164	103275	247347	157301	186070	107837	173465	125914	78503
2.54557	98754	44911	112029	69258	44867	18528	18528	42631	85341	109015	109015	134731	75913	75913	200329	117753	124112	124112	30803	119629	106827	71932	167840	53414	208490	71652	33558	48495	111058	24952	74361	62891	35071	8802	14121	32089	49896	73907	109094	156363	100721	101233	224669	135287	234289	200087	125914	318045	267878
2.54883	122748	30544	188199	79605	121121	138474	138474	63019	110881	127849	127849	142232	69333	69333	180684	122695	102718	102718	44961	133444	103461	65382	138276	58614	139398	72132	31610	48184	32381	29002	42754	56508	70466	85744	36013	43061	104599	157563	170009	133230	104425	98444	158376	118046	303863	325559	78503	267878	683036
2.55209	137718	15615	158586	87924	109404	110226	110226	62758	81414	68956	68956	44767	31030	31030	36707	49677	64752	64752	52358	125199	99264	60574	107599	62848	134330	72324	31545	47099	70867	29989	57153	36854	63171	65431	26153	53957	59004	52014	43314	34475	30350	37402	53731	73823	93858	110891	37574	127842	126804
2.55534	141440	1155	124339	93834	100754	89860	89860	62965	60289	44503	44503	18519	12712	12712	28945	37976	48361	48361	54082	71182	74459	57959	78616	66882	89051	72277	29311	45316	110233	23886	59639	56907	94416	84708	26337	41050	20485	4341	8006	15329	20829	21731	19570	47083	106782	184519	9523	175309	364580
2.5586	47037	15470	88876	96498	95460	77193	77193	62771	198878	128514	128514	52136	28200	28200	22228	28502	34095	34095	41143	45667	53361	57858	55939	74218	112752	71864	22806	43299	107172	12525	70030	84990	53314	74194	43816	71623	92230	101047	96619	72475	67707	58357	8456	72104	89329	108788	17484	138029	139156
2.56186	120157	31318	54506	95190	93482	69995	69995	62194	71714	65375	65375	55512	52758	52758	53024	57174	65578	65578	51277	126721	84763	60272	48693	89799	221368	70905	12957	41137	92672	1203	49203	80653	11367	135079	69412	92207	99822	128080	192193	73945	113886	76936	21652	72341	118575	119168	28649	125087	140871
2.56511	100300	47444	24052	43516	33899	27102	27102	30131	42410	46272	46272	53676	58648	58648	63736	66228	75766	75766	42211	136145	79638	64876	61575	116736	297277	69259	2778	39455	89033	6768	41023	24332	13006	1304	11431	22540	30753	36351	41114	46621	52629	57577	42320	61461	63078	68185	34347	99699	117189
2.56837	70867	63867	16596	79754	103366	61882	61882	61847	90824	69884	69884	37594	24728	24728	613	11605	23529	23529	22832	58812	73411	71208	87005	148263	180906	66808	11860	40591	80433	11713	115965	146034	99524	91923	71107	59529	55445	52624	59609	64587	71396	65114	58353	56858	122585	137954	36462	105483	60822
2.57163	73591	80443	37335	66286	112599	57735	57735	61849	271014	171730	171730	181639	77905	77905	153230	138907	125361	125361	39805	44232	75096	74470	75298	83044	96280	63439	29019	47531	77128	24260	127034	156680	140244	112458	79216	48962	41077	11257	79833	94154	98624	69562	69265	49290	70737	59400	36049	37845	35554
2.57489	25590	31001	40490	47319	53361	53293	53293	61380	74439	117240	117240	136972	75443	75443	309097	476280	308987	308987	99232	16692	56417	57227	60562	47380	30990	28972	33986	33551	29538	29456	34477	39278	41696	43658	48124	55948	50767	29621	92394	110122	125636	86371	74710	41819	173651	162387	33473	95040	45922
2.57814	62035	112152	70925	33360	125475	49473	49473	60752	111891	115151	115151	89769	70378	70378	141892	141850	136260	136260	105204	65352	54706	28055	9482	25404	45514	54377	79720	94290	86319	63630	127456	140707	146611	149039	147341	141599	24972	68590	119567	118290	120116	115743	75649	35010	119066	114149	29320	94531	52119
2.5814	61346	93916	80616	19514	142619	47024	47024	60853	266421	202150	202150	51594	63053	63053	16166	45630	66841	66841	88026	94596	98561	99324	97814	95857	94689	50366	95038	97245	93489	75727	115965	136263	142957	141001	129538	111012	1937	74165	65624	64005	65230	65396	62181	30273	49218	46397	25084	46317	43247
2.58466	62296	137819	86151	17874	148991	46029	46029	62332	61459	8057	8057	30360	45911	45911	78202	83984	85427	85427	95245	104816	113293	108917	126095	121824	108284	49239	61011	36785	19323	12076	12367	15757	20499	24086	25008	23600	20931	17256	12081	6657	9374	18135	27876	30309	48709	37366	23070	64222	58285
2.58792	63684	127705	88239	26847	151501	46278	46278	65137	52500	38834	38834	38017	42174	42174	47417	47729	47250	47250	45181	43634	42154	41340	41591	42935	45339	49179	55562	66192	82419	87542	84878	148488	161055	127887	144441	114547	46822	41474	37798	59429	77603	87561	75376	36897	67337	42780	24572	70979	70897
2.59117	64590	131949	87494	35869	100502	47615	47615	68891	49811	41032	41032	29974	30249	30249	56504	47401	100811	100811	141756	115670	124146	109154	112141	87177	64473	48284	39167	33998	30243	27902	27405	27977	28582	29022	29949	32614	38678	49723	66609	89056	115372	142408	81105	48931	53200	44915	28482	134644	87724
2.59443	64831	89820	78230	42033	71118	49699	49699	73466	110092	106099	106099	65997	19101	19101	44472	38017	46946	46946	90241	98750	116363	100810	148108	142605	128630	71340	85277	62634	45054	38820	45270	57133	69389	70592	93342	107555	70190	144742	124299	188995	209840	225079	89528	65732	38009	44790	33540	141101	82484
2.59769	64790	55450	46185	45147	64326	51865	51865	79086	119567	95006	95006	28659	7118	7118	55450	76186	99239	99239	159532	81672	98665	83786	239167	153441	153474	81619	168611	138194	109173	85040	67053	53367	41080	28937	17710	9211	7080	11823	18595	25647	31925	36896	40614	43251	23223	44004	39942	34159	23315
2.60094	69045	134676	73302	45708	109665	53529	53529	85948	142666	127440	127440	78535	10055	10055	140137	90249	144960	144960	112727	67276	72947	56304	82193	63768	52314	46381	43676	42226	41447	41822	44109	48622	54874	50798	68886	75328	67554	85313	88274	89844	90397	90398	90096	89438	13912	48220	48533	79860	65394
2.6042	78140	132206	66626	44198	88339	54599	54599	93708	69270	60200	60200	44792	12616	12616	31985	31035	28422	28422	15195	11592	16882	21153	63572	93910	121841	93514	333027	392866	342565	429304	97634	106604	107586	42006	118855	71400	45283	40081	52833	72360	90081	86342	110551	113283	11090	62851	59407	54026	35500
2.60746	94741	132154	60315	40867	65253	55520	55520	101349	119712	201132	201132	78062	14548	14548	96370	98303	132899	132899	43805	17636	12489	36302	87273	78851	114843	93526	167638	182773	196797	209875	97357	102296	86070	30195	103665	106370	50481	53466	22485	81505	69537	31618	112222	122583	11383	76719	57545	41063	27805
2.61072	119036	139588	55185	35941	41675	57042	57042	107667	99132	90341	90341	73871	14701	14701	87457	96603	112320	112320	35187	27946	18057	84284	113658	70040	112782	91111	197154	198275	195114	191060	93437	101694	63576	15803	82852	79841	42998	157563	58526	106418	48707	17093	64619	84936	13387	98559	84343	144489	22510
2.61397	148573	149441	51823	29941	18532	59980	59980	112028	115103	119041	119041	68137	14276	14276	82352	85634	91601	91601	39663	16342	41214	134636	105568	64213	114219	89629	267280	252518	309243	318824	87816	104639	39444	19172	61784	64177	39592	149958	50462	109468	52470	45450	106178	140787	15435	111770	98099	161490	39190
2.61723	67687	70948	50352	23734	4380	65013	65013	114828	114666	142000	142000	60946	17004	17004	77014	69817	109270	109270	49668	8644	58638	122535	87448	59578	88432	83839	83304	86658	93543	103659	82723	109946	13654	48176	42429	52601	41418	162144	41724	92224	56625	43721	59162	78406	16178	100222	104344	106243	76165
2.62049	101344	108271	50331	18191	24621	72498	72498	117369	113616	127834	127834	52151	25325	25325	69302	54706	89931	89931	59425	5977	69576	69088	66076	55562	66075	66073	64264	60294	53986	43923	27321	8710	16821	82240	36908	40979	47071	148270	30791	110828	67294	37761	47040	68457	16335	94021	98699	98462	92800
2.62375	71699	90486	50933	13863	43520	82402	82402	96831	70983	67143	67143	42036	38067	38067	47150	40329	34928	34928	34514	8778	48971	59517	71243	51966	95469	106537	115593	114494	120130	111050	81680	71391	47189	82237	58519	29389	53998	129678	16457	152625	74797	70521	81772	207082	17649	144858	168718	93310	170155
2.627	129862	118268	51330	11648	60701	94385	94385	127244	107945	108478	108478	31438	53960	53960	45177	26215	50814	50814	50786	14292	44103	43663	46269	48129	51950	53112	53733	54060	53290	50318	44829	37568	30131	25536	28233	19580	52812	68460	2193	96924	76436	70817	72177	87282	21047	76717	83818	70017	91024
2.63026	180170	111769	50983	13939	76497	107894	107894	134918	103528	100997	100997	21333	72273	72273	31042	17898	49902	49902	76248	19302	69194	91098	66890	42978	27173	17776	24949	38234	51517	63803	75060	85348	94843	104364	115778	13334	65339	97679	26037	165482	72133	68285	62973	150021	26708	97470	92876	45094	98926
2.63352	85292	94041	49747	21391	91257	122183	122183	142164	98481	93968	93968	12606	92140	92140	24834	34280	71760	71760	73603	22084	63116	111285	97247	36277	68040	53270	37008	20980	9468	11954	20576	29349	38030	46669	55512	12254	68376	84461	56529	125315	64116	62279	55047	146721	34466	89164	158498	23357	169422
2.63677	105160	78543	47921	32200	80967	59074	59074	74118	93096	87257	87257	8216	112189	112189	38012	58180	105265	105265	85917	23432	57564	86021	69540	30631	47634	44382	46466	28800	60213	69335	80245	89302	97182	103537	107809	15361	69017	73136	89714	77841	55562	52435	40405	31105	26978	28665	34660	20882	47865
2.64003	67852	65505	46383	44952	117067	126263	126263	123918	87642	80943	80943	13187	130592	130592	62040	80633	144930	144930	90807	26443	55326	59660	49169	32545	54367	64190	74332	3178	20663	62731	120169	118226	146535	87035	170765	19727	67097	63821	140461	209476	47889	45062	48302	116675	52583	9442	9829	14782	18162
2.64329	39545	53747	46569	59363	127085	161114	161114	151774	82497	75084	75084	22118	145430	145430	90050	100351	98467	98467	63824	32607	38490	33107	31472	30058	28367	28774	33746	23513	17143	60416	83060	91370	95830	42117	97385	23521	63313	56438	39922	18329	14602	37642	52298	110838	61644	27032	283657	105527	79696
2.64655	23371	42274	49775	76851	95907	84460	84460	67184	25875	7958	7958	19285	26961	26961	35712	38281	40640	40640	50254	39931	69555	79077	127196	66495	87753	167573	39421	50734	26198	54151	123968	111889	102792	21983	83074	25605	59328	43735	25255	11519	20565	32508	61773	106617	71275	56057	292679	185201	26972
2.6498	15844	31568	56048	99864	139754	179644	179644	187105	75391	51835	51835	42110	64002	64002	49345	42315	38618	38618	23802	14085	7318	4427	3529	5190	7326	8109	8172	9630	13748	20452	29195	39036	49520	48048	76104	25259	56969	45227	110647	95968	24244	31063	39827	49295	62078	70362	74030	74989	24612
2.65306	11104	23081	64045	129022	141133	162631	162631	141032	74634	60364	60364	53622	125904	125904	140420	145115	149568	149568	120004	59184	107265	68260	230832	128625	66528	150310	28314	112453	51888	32809	125497	111691	102348	71131	91242	22612	56907	40247	94657	108913	17806	34618	96098	99557	93868	90616	151859	114088	51817
2.65632	13200	17269	71885	160669	136579	183733	183733	169902	76273	56805	56805	64185	55685	55685	54886	59870	65973	65973	80384	82772	114879	75202	191884	167926	62050	139018	38320	145244	63217	26983	134699	166013	140110	85760	96115	19002	58288	36059	258103	242497	15179	41831	121958	97722	107227	98045	179227	157000	67139
2.65958	21508	13977	77785	187317	123651	205700	205700	199490	80333	54271	54271	88301	79378	79378	68025	67219	69309	69309	72802	74698	88844	86906	166242	207473	61699	127132	45107	175649	70437	25694	31830	1357	20101	35574	49608	16821	59799	33902	85135	89118	17628	49979	101442	97571	108372	101156	108827	105694	72544
2.66283	28876	16047	80276	116599	103190	119939	119939	120363	86537	52854	52854	114901	131326	131326	154596	177186	210379	210379	214763	171159	219190	98975	260441	197481	63770	58499	3502	35642	56861	22208	63775	58057	49213	38455	28337	20690	26579	33186	39480	43522	24053	40274	32308	20694	6565	14047	35283	58418	71615
2.66609	35473	23241	78354	188907	86801	223305	223305	301184	94419	52424	52424	112480	62468	62468	134319	206476	278044	278044	252868	225905	272636	108315	260292	258971	66702	105668	44250	118109	79093	13877	93547	76944	55403	34256	36284	36422	60668	37606	155866	113555	34596	63416	209533	102925	140081	101326	110795	116094	67137
2.66935	50333	31566	71695	109608	98454	72341	72341	57086	24480	23617	23617	68142	94533	94533	140840	156559	165349	165349	161677	151212	137079	113975	103268	85361	67563	50519	34519	25549	26575	3059	51945	68073	85402	95332	81237	64666	59969	45451	122583	81606	52536	68501	192576	109795	130380	100027	76934	57399	44743
2.67261	51059	43153	60828	75897	88971	111698	111698	118953	112947	52974	52974	113752	101449	101449	114999	113254	108549	108549	92784	83143	73266	63996	56486	52118	51960	56042	17380	72649	83172	6280	108623	124926	84300	92177	79204	102131	58635	61877	107073	101926	81324	73242	139624	100491	67372	46180	42721	52159	53859
2.67586	108079	66868	47085	49342	65379	47254	47254	48233	68104	53068	53068	108556	93710	93710	85774	158540	167062	167062	168813	158531	139677	112891	36564	44468	17314	38291	13214	98514	93829	12168	135973	147471	86909	90231	75628	79876	56644	87413	103448	146842	120906	78846	195941	138534	145274	95092	102550	99703	47598
2.67912	102196	98642	32356	46557	62636	51514	51514	48314	130411	53027	53027	256827	88455	88455	61995	254423	268989	268989	150615	117056	101010	90927	12134	68062	57181	48647	41771	35124	28194	17251	23897	33548	49012	71183	70558	153260	53963	117666	101545	186354	166937	87206	304867	162271	181170	92719	94327	81989	45368
2.68238	21296	25656	19306	38986	45182	58760	58760	65179	85684	53881	53881	168201	86008	86008	48639	191755	165760	165760	101729	75252	57405	47337	17525	36985	33376	31196	31161	32831	34063	25592	27491	20999	15710	15579	34425	74156	50632	145759	96692	210620	211849	100352	251475	191433	150079	91363	81071	69308	50563
2.68563	56738	37065	14422	4454	26754	86636	86636	123342	142385	57426	57426	194161	87603	87603	47155	81454	66862	66862	57580	58256	61321	66392	20040	80261	85266	95557	101276	103697	77013	36211	107012	118396	106177	101462	58292	141989	46745	117958	88706	93093	83612	75474	67985	60998	54918	50307	47279	45045	42136
2.68889	60243	76241	21804	119838	144616	184465	184465	118661	147407	65217	65217	130049	97097	97097	52506	118793	122937	122937	135429	143440	152443	89543	26345	180212	87881	128645	140678	83958	69997	46216	115818	105367	102906	100402	51866	97619	42331	95820	78165	93327	91331	88586	84734	79360	72241	63420	32737	41284	31885
2.69215	87562	103603	32584	144970	174958	206121	206121	72398	153750	77901	77901	192623	118705	118705	33152	88331	126811	126811	133913	167035	170740	91634	35622	166583	90240	128246	160776	93873	67733	55214	161325	74585	118170	105579	45476	69652	37295	38098	31879	33293	40209	50146	61763	74353	87493	95084	60279	88493	108440
2.69541	67282	60429	42837	72518	105948	200938	200938	49429	162644	95925	95925	164364	151765	151765	66409	76336	82569	82569	110118	121883	129322	111416	41868	120667	92283	90583	73289	58479	48951	46056	48269	52395	56048	58275	39676	58201	31549	52758	48743	46675	45657	46104	47164	48062	49119	51809	57175	65305	78205
2.69866	12376	19886	44455	74337	105048	149885	149885	44611	139293	120110	120110	86805	76499	76499	70013	71327	72199	72199	67254	65882	67882	70296	43753	68625	73934	97645	145841	178495	112428	79306	206655	51417	122134	78077	35409	89130	25256	95939	30912	87534	83914	83278	79515	71858	62949	55203	48089	39686	30046
2.70192	65844	189300	59935	147851	197618	175024	175024	50127	83874	70826	70826	61840	65253	65253	65852	61892	58547	58547	54745	52441	51631	55790	43915	87690	95173	96326	159101	182174	154753	96267	159520	53997	110471	49441	33477	54990	19072	30525	15290	16946	19211	27887	41806	61695	89133	125158	168795	53595	260633
2.70518	30380	159811	68624	135886	156270	116429	116429	57242	40222	36905	36905	74870	92605	92605	85329	112156	109153	109153	95332	58857	78112	70631	45563	57824	51411	45050	39160	33560	27378	19932	11487	3271	5712	14143	24765	37907	14423	63931	13796	24970	131247	180859	88689	209583	104044	213613	218575	47185	245075
2.70844	11618	81839	79748	80252	81374	84716	84716	60422	106461	124311	124311	107160	196328	196328	91877	202379	125538	125538	109297	60210	76929	80558	49088	87211	85387	60373	75953	69511	62644	56723	53334	53388	57030	27878	35919	32211	13543	72647	24383	36381	117902	228807	57993	160960	101403	257042	224990	42159	59981
2.71169	13952	62774	94955	123624	142175	186095	186095	59081	137429	103128	103128	53797	44923	44923	42185	41321	40371	40371	39560	39509	39434	39349	39422	39859	40860	42697	45735	50310	56545	64211	72690	67687	88727	65912	38319	29241	16972	80148	36344	84606	116693	180364	28000	110352	101479	209050	190325	33773	150190
2.71495	18043	31768	114884	127409	129992	125339	125339	55590	85502	84094	84094	91267	98645	98645	107167	126855	111753	111753	136799	84472	112200	88756	55166	27433	6244	36996	65100	89405	109830	126681	140391	69234	97112	98961	40437	26889	22674	82096	49665	126551	105047	79706	17297	21407	9346	39845	69396	21633	123491
2.71821	21500	14625	138620	136447	120712	148723	148723	51187	43345	41996	41996	33278	34163	34163	48856	58276	68797	68797	97697	99654	135082	150390	57480	135507	102153	44847	53652	33549	73061	116794	150607	68772	97763	124006	42754	26474	28982	80906	64159	144664	121432	94540	45594	30707	41103	54781	69476	16535	81148
2.72146	25566	8819	124893	125653	114268	99370	99370	44055	47809	33585	33585	15864	13519	13519	22918	31428	40907	40907	60684	70187	78580	85019	61464	89812	87583	54039	69487	50054	21704	15778	60005	65916	102976	139712	46713	28468	34948	79123	78068	168450	129338	113863	78851	18752	62401	62596	67661	27812	68417
2.72472	28998	10674	112113	107322	101189	86498	86498	32097	60015	53171	53171	47627	47186	47186	42999	37501	30471	30471	20942	23920	32506	44411	57182	68877	78853	63100	83071	108428	121208	137424	159115	60830	111899	145932	53162	31413	40144	76635	90056	144331	122435	107477	98514	26679	92080	91693	91677	39677	88430
2.72798	31006	15635	66811	73189	80994	88792	88792	18201	138416	154715	154715	133775	109638	109638	150964	102376	84170	84170	133581	124749	71910	37102	54971	71237	101572	70049	95738	107551	103225	98497	94478	54517	91711	92929	61277	34304	44856	72705	101468	175002	131047	168016	143536	34218	74082	42966	23758	20831	24915
2.73124	32291	20536	121502	115133	101342	69947	69947	23256	147804	173672	173672	149121	84637	84637	164259	113950	77718	77718	110662	106937	87501	71296	56623	44974	38140	35771	37730	43945	52770	68519	104889	48548	134962	134531	69551	37335	50167	68976	117360	238230	127711	183645	144684	38447	97192	87498	74313	58838	45665
2.73449	34276	23982	190500	130937	95221	62812	62812	46321	103643	95687	95687	84247	67279	67279	72150	68820	66045	66045	62184	60284	57700	54233	49882	44393	37097	27488	16062	6823	14816	29880	47990	45065	86325	99215	77157	41056	57733	69910	54627	42969	38767	44011	66418	40157	117011	106207	106049	130618	110643
2.73775	38079	25827	122073	109619	87979	43427	43427	29314	74921	94191	94191	102409	56454	56454	62240	44670	27607	27607	7310	19883	32743	44084	53183	59798	64159	66456	66362	63297	57288	49585	42776	40836	47503	62113	80530	45564	69310	81100	143655	147267	118838	95100	50034	40598	130239	87511	109481	205625	114658
2.74101	43937	26877	119559	88120	80293	85233	85233	95302	162980	142367	142367	104049	50571	50571	76237	73102	65222	65222	82716	92291	103131	119204	114676	121461	123002	73387	134439	102550	98935	129644	49989	56118	167363	107793	89574	50513	86167	106772	237591	140455	117372	104954	46957	11458	53848	78182	111761	124304	113775
2.74427	51265	29117	72966	73126	72652	100163	100163	79948	37048	77684	77684	114143	48414	48414	78094	51524	20154	20154	55683	96940	91174	122070	119935	148839	131724	70464	136340	126620	104962	108689	49599	72207	144227	113847	90923	55718	57873	42686	26331	9894	12747	29171	44428	44524	67048	73120	74946	72538	66614
2.74752	59074	36942	52783	68739	65399	110528	110528	124374	156559	146715	146715	151100	49061	49061	132317	100744	62189	62189	49420	53126	74211	99496	118672	140393	138353	67310	125553	157247	109478	89852	79409	95074	192092	148416	92600	61322	120873	79162	40636	31544	59510	88448	110384	48732	128930	73921	119995	109939	98938
2.75078	45882	55971	84265	71596	59199	114212	114212	125700	151317	116611	116611	158241	51735	51735	164384	92883	61567	61567	91554	76939	82352	83581	109961	144089	141112	64328	97959	102214	70930	45849	50349	78198	108047	132117	89522	67124	141131	118925	85980	52516	55474	96833	126535	52484	155849	75713	153073	180172	105135
2.75404	71960	88055	86120	67599	52013	34278	34278	33754	42902	48037	48037	50705	51287	51287	60918	62387	61313	61313	119927	101163	100236	68261	95589	233999	139079	61806	67173	227813	112135	68719	145185	155140	161472	163171	85577	72115	125220	108345	95116	87143	84307	84121	82673	54511	66624	53539	40703	29827	20209
2.75729	74662	115299	102129	74769	54347	53774	53774	46403	46334	54977	54977	84139	61038	61038	141015	79530	61235	61235	120658	87296	106693	52680	79563	254653	132483	60069	91791	255627	113046	71281	173544	165107	146405	128863	81684	75644	76991	58790	41216	32298	42390	62319	81970	54533	103743	83581	93825	78408	58985
2.76055	58945	77020	92461	70076	57013	86468	86468	87012	142259	45937	45937	285767	66537	66537	346200	79793	61119	61119	119306	75713	109596	39008	66009	125328	122770	59458	161673	165715	116128	81756	130180	92205	61265	92143	75458	79786	181540	270137	259550	124877	187339	142962	103224	53014	61371	69021	84453	98803	77563
2.76381	65797	175873	157824	62032	62664	70050	70050	62588	50078	30909	30909	84799	71476	71476	134987	88979	60847	60847	116793	68436	107199	30155	56276	155637	112566	60106	131489	117241	99603	82211	73054	83918	121958	184837	64842	89660	161959	278462	390861	126181	243197	145607	112661	51171	15032	89728	98018	113014	57977
2.76707	52969	82524	73743	53366	68459	54330	54330	62554	112790	25413	25413	127325	75033	75033	79978	53529	27230	27230	29885	53950	77978	27789	48637	142827	105803	61771	273245	224734	133457	114798	225704	367812	231062	237153	60158	108018	130491	134313	103955	85384	72127	58660	44461	32346	24334	19031	14832	13893	18941
2.77032	35593	170587	184226	48062	77547	41994	41994	57913	128018	30246	30246	92786	76809	76809	65053	66620	60416	60416	79212	74286	81853	30890	42163	117202	107527	64002	215665	171885	149120	132776	179272	127689	74002	29590	21302	37995	47233	49799	48568	45023	40235	36331	36181	41044	49851	61147	73972	46576	78117
2.77358	15781	139775	139414	49365	83853	35231	35231	57358	65333	39233	39233	75519	76816	76816	163023	155472	60949	60949	105377	88740	58259	36584	39138	51487	46489	42126	38419	35570	33735	32967	33358	35024	37791	41032	44127	47171	51389	59016	72613	93866	122407	125016	124967	68733	85144	73476	78626	82156	136759
2.77684	4206	148968	103536	56449	75215	34304	34304	60149	108091	48343	48343	57109	74949	74949	217172	188274	62492	62492	111402	92340	28087	42680	40790	30767	15275	3382	24221	42057	65385	83952	106590	137545	163593	68557	192434	155626	16966	47755	162226	102067	258015	121629	126097	86071	93292	57634	72540	70268	57412
2.7801	21770	146988	114890	65622	74173	36952	36952	52098	56809	56053	56053	71651	70191	70191	53126	39360	27127	27127	37033	50890	8477	48760	42953	74469	73738	70634	76286	15057	90394	99637	107929	113246	113442	27138	93106	76177	12421	15855	94071	92853	122573	120149	108091	87508	62993	35554	19929	21056	35294
2.78335	33715	44067	52603	59628	65815	40611	40611	72968	48793	61657	61657	93446	60357	60357	100744	73297	36207	36207	54062	94909	46935	55748	41347	160946	161637	71679	161195	57524	147442	138168	131693	123057	99595	29255	40968	124862	34207	29568	100285	85213	234872	119993	127902	130991	75532	8038	70266	89375	75705
2.78661	46282	67916	108835	78637	133260	43850	43850	81054	65175	64861	64861	108111	42926	42926	156981	196950	77626	77626	111116	224400	87447	64382	38158	154668	143157	71952	110042	83701	75083	66465	47052	13100	77431	47499	261191	92911	50460	42962	83995	80316	205710	119996	131016	99417	56010	23608	33837	16467	23019
2.78987	53122	41609	152607	79600	165582	46129	46129	89952	131921	65684	65684	109602	16837	16837	167993	185355	88230	88230	107147	200610	127033	74097	42546	135674	112579	72780	90881	96125	236720	184786	152682	121450	59148	60104	186380	58826	62265	51043	58506	46643	41643	42243	46482	53330	34197	55589	70106	110249	134971
2.79312	57531	28004	198285	76422	205814	47391	47391	100502	94621	62538	62538	63452	19805	19805	155482	179920	102362	102362	99716	209096	162991	83928	54959	104680	64914	30509	35117	65709	93777	114809	127923	105393	48167	67726	116878	31134	69779	58743	55440	45284	46058	60571	86428	120346	19538	85215	69597	135581	203054
2.79638	61068	24968	237622	69776	249661	47796	47796	113329	142746	60928	60928	81003	58805	58805	82835	93412	104983	104983	87926	135543	144953	95320	63895	121626	158669	86064	44873	98541	205415	164590	152378	107527	41914	70848	114235	20716	72567	67582	63632	77598	80222	84506	84154	74736	32050	109977	68909	132306	145358
2.79964	65566	26252	137357	61423	112987	47545	47545	81591	79771	55726	55726	88752	88851	88851	79672	69877	56895	56895	30980	36233	57652	86293	63579	97398	118733	100243	35600	95501	180577	150399	150656	116743	37927	69049	87971	25899	70492	75703	63822	84573	76411	53151	35545	30626	43163	63173	67940	104208	88513
2.8029	42089	26436	18375	5953	5050	18391	18391	23997	27754	26008	26008	24564	27148	27148	35289	38150	41456	41456	47506	39371	27227	63261	72721	70420	77729	116676	45902	91356	154608	135672	83465	29850	26535	50358	55011	32179	64089	81246	64438	105254	54027	77303	199365	226893	78320	140478	66429	117990	41124
2.80615	64569	23956	72918	54006	62890	45698	45698	74936	108467	41357	41357	109060	119894	119894	102811	93417	84340	84340	18151	56311	45317	33276	20954	18424	38922	71148	69034	86715	130771	121425	146479	140584	38319	53202	38318	37972	54403	48584	43482	41292	39967	38539	36966	35463	33965	32213	30159	28123	18990
2.80941	96985	20464	63752	61053	309371	44364	44364	156195	230170	33594	33594	100967	70819	70819	7280	27805	65396	65396	15988	185230	219055	242332	208070	28291	33640	144876	100219	82586	96323	90301	96262	107334	42435	41803	29998	44276	43192	87449	55225	100135	45751	49058	95299	106237	112620	111502	62182	88690	40869
2.81267	47072	18637	44275	72846	132258	42925	42925	152480	182175	26791	26791	92830	140159	140159	99978	89565	65470	65470	52259	95591	100709	98941	90866	49639	44372	31886	20057	44166	76104	96382	134816	156568	45786	28551	25224	50419	34742	94494	41998	93000	57140	47158	42261	58955	84183	109046	60905	53758	68903
2.81593	94791	18343	28496	77213	66308	39993	39993	27797	32474	22183	22183	78131	89551	89551	74184	102305	99104	99104	83345	75683	74763	86198	112168	85286	57695	156389	182031	79770	77638	86629	150003	179498	46654	13150	26502	55458	37054	78541	30350	84151	69515	60834	87887	84317	77602	68601	59086	5358	52812
2.81918	49783	17303	14590	44570	40561	38602	38602	43652	66951	20718	20718	79134	94371	94371	53209	128956	184673	184673	117460	194665	265493	303475	234902	122318	68025	92632	75517	67687	63310	59460	55253	52022	45834	6576	31947	59481	50959	78429	38654	95281	79455	75466	137773	154948	143037	126665	63415	72138	89551
2.82244	30005	15385	8673	90609	104734	38039	38039	102435	84011	22007	22007	47746	36568	36568	51038	74099	93423	93423	121639	126545	123382	111757	92724	69594	49683	45055	56159	69871	50822	73622	86998	89887	45806	24116	37041	63621	68712	155459	61061	152271	85696	88165	56076	20547	44759	75040	68553	88061	71377
2.8257	80813	15262	14204	97892	76502	35704	35704	84622	66482	24605	24605	72181	47102	47102	73864	61960	49857	49857	32174	33200	41012	51869	63277	73942	79643	90965	97362	87847	41035	69137	117392	122632	47701	42516	41138	69484	84205	134218	82843	112726	88112	73891	49059	23249	18035	44234	72656	98787	120572
2.82895	39714	18271	19703	52168	41102	32674	32674	73428	51880	27573	27573	71996	32839	32839	81149	73913	66287	66287	50299	42198	34234	26638	19659	13527	8677	6751	9121	13281	17465	21062	23868	25789	26651	26169	24101	20390	15125	8525	4231	12817	25304	39823	55889	72748	88966	86534	102111	111018	104266
2.83221	117095	22499	24103	91625	17689	28844	28844	54892	40137	31036	31036	73908	30816	30816	158454	74968	102286	102286	159763	127858	232507	206254	217351	180415	81158	125711	294529	88582	30383	62815	83146	51480	32381	25367	28443	35003	42142	50761	62831	79916	84709	99861	143280	78738	119974	82031	136017	120591	81702
2.83547	86457	26830	28647	58627	8016	24207	24207	64294	31593	35723	35723	77523	39935	39935	74371	60809	44665	44665	16699	33083	60966	93541	119616	160738	79146	115740	249852	82371	30091	60570	108465	142258	48707	56722	35425	51264	79619	108088	104212	78930	82032	96117	125984	65562	104296	88205	178607	246616	194895
2.83873	34942	31775	33380	40173	19772	18898	18898	40157	25730	40675	40675	32682	53891	53891	198416	82687	40516	40516	149980	101528	87781	26920	15053	34184	35283	29453	29140	32932	32655	27039	20782	22600	37999	66265	66320	124434	67033	206191	96638	49175	81557	90344	72904	47644	37543	30824	20423	9004	8366
2.84198	67512	37927	37619	110285	32985	13489	13489	61392	21371	33013	33013	51970	69359	69359	148539	91943	32129	32129	86320	52813	43224	87449	21629	102169	71706	93752	197235	60677	43251	51821	126767	204011	62551	162064	78038	117720	43075	93611	82026	30971	59165	53402	54493	52604	66308	79359	83563	81854	73750
2.84524	28829	44012	41182	65490	43245	10177	10177	56388	18156	62029	62029	93159	85064	85064	191559	99434	64864	64864	137633	73938	115690	84720	43981	77871	66400	82152	156114	62970	56060	43575	179746	206854	92768	266186	98053	145336	18403	226122	70845	21664	92483	77071	98192	47948	50285	88344	108088	123225	132361
2.8485	56822	52940	44809	55608	46840	12731	12731	49577	18923	75463	75463	98214	100741	100741	260737	100960	110023	110023	134853	62928	79616	73394	47277	65506	59898	47747	30603	28363	48388	33416	118862	171406	148828	311290	128266	140896	19099	183630	57559	17637	102016	71273	95575	59171	45266	139340	244988	213692	118697
2.85176	57805	61024	47718	16630	15881	19520	19520	40698	27528	89811	89811	102549	117257	117257	216147	96047	118864	118864	35599	26679	39332	56093	42920	64376	52225	62615	92706	102417	92291	25683	109415	122050	139751	158040	165753	123428	40789	143369	46848	15572	110801	66586	92099	83876	53634	70029	69397	80414	88487
2.85501	60459	69414	56269	192008	56446	27539	27539	30309	43665	101969	101969	86989	70921	70921	46010	44489	53807	53807	90724	48864	37826	47574	43873	67838	43631	58562	73045	133074	116181	32417	152094	132490	112582	93895	79390	73296	59964	91703	40135	12996	116096	62827	98009	159723	67334	134112	228891	141143	59390
2.85827	63409	78470	63754	184488	58661	35553	35553	19616	66864	107926	107926	91980	75877	75877	59556	59262	66865	66865	114888	46193	48418	39467	50076	70841	34713	61037	58509	148561	143758	54931	90982	60859	39520	23046	10093	9701	18706	26806	33737	9259	48737	58328	69201	80809	79330	106866	124269	119225	34831
2.86153	65930	75246	70362	129900	60096	42878	42878	10627	97240	104311	104311	109744	131121	131121	52952	25372	3859	3859	29496	41950	50727	35587	54442	54494	27022	39928	28320	18580	22328	36312	50946	62845	70622	73728	72199	50832	58461	49630	39057	6264	45605	54259	64786	75540	86032	96881	109328	104308	20835
2.86478	68017	99602	74393	113895	60500	48954	48954	13828	73669	69965	69965	75976	89108	89108	76592	174746	209205	209205	134592	53074	85192	36036	54808	70453	24284	43428	26820	11578	9903	36258	75120	123163	172151	211292	230942	74125	89458	75006	41605	8644	43509	51495	67969	76489	83212	85446	91916	92166	25331
2.86804	70164	106450	74824	95975	60342	53356	53356	29033	43365	36350	36350	32673	37497	37497	54743	64317	73713	73713	90749	63812	100322	42606	53554	67245	29861	96079	25701	90425	88270	87041	87576	91927	102458	119283	139210	106305	91254	74329	43932	15211	77251	47719	77382	56728	42559	39583	47822	61629	37617
2.8713	72655	117978	71435	126619	60676	55973	55973	47279	127276	53699	53699	9457	34280	34280	87506	94400	91567	91567	73098	61996	50863	41186	35281	35133	40653	50132	18515	77691	96475	117877	66252	156394	166884	147483	164259	133165	90368	74337	45380	23556	57553	46885	87267	84633	63517	43363	69844	81659	49468
2.87456	55171	64044	64682	83059	62554	57300	57300	65286	60024	46035	46035	110134	146602	146602	100271	149759	124135	124135	70854	51385	36374	25079	19680	20455	22820	25329	15093	35660	41801	47241	7630	58395	63280	65870	66212	65883	66122	66428	45763	32645	41517	52117	109601	152154	43273	26841	65972	89617	58924
2.87781	24513	38104	55647	84791	66540	58861	58861	83712	168685	87663	87663	16229	66016	66016	91047	188855	189716	189716	150409	120940	89352	57445	29213	24147	44528	65168	16443	90664	93827	90430	42366	69455	58899	32540	66429	84638	85226	71479	44873	41433	36062	64710	147254	145516	26313	24405	84282	101858	65394
2.88107	78929	101768	46153	155823	72642	63551	63551	109019	180815	112594	112594	91500	142775	142775	77772	244583	237628	237628	168023	144492	110458	83771	68534	38487	70764	76968	21838	81099	78288	72834	65500	58669	57331	11863	85498	114900	83046	72491	42752	49106	42293	83807	194496	96616	38013	36284	113236	120982	68931
2.88433	85792	104412	38611	211267	80551	74768	74768	117707	86314	82554	82554	88418	93815	93815	61598	120660	130102	130102	133656	125461	111519	93644	74147	32965	40663	30443	24640	22937	25825	32032	39249	46517	54657	51773	74345	102335	81558	80090	40541	55382	53333	107862	166384	37463	68628	49340	46726	75393	69965
2.88759	101521	94558	34793	217347	89939	94040	94040	201961	138137	110267	110267	77889	73721	73721	43934	101498	119212	119212	159814	180826	114428	100730	110371	30539	114794	120002	40210	74905	168468	138586	106593	74641	44802	22441	27686	49051	69842	86808	40718	60344	64817	95956	75449	24585	43300	68645	136974	175967	69033
2.89084	37210	52704	34013	81938	93820	110537	110537	114418	112234	111988	111988	131762	180647	180647	30817	136657	266487	266487	232634	212483	104436	93887	121269	30656	128719	104717	52131	63135	186654	205106	138067	138019	196730	126133	57939	134785	77850	123675	45224	64039	75331	157280	114920	56190	103178	79531	53013	31989	45197
2.8941	93884	79087	34016	160304	112182	149534	149534	163121	94862	85327	85327	101935	143043	143043	34743	125288	225051	225051	202260	182989	91571	78553	114613	31820	64416	42136	37586	51556	92408	128069	148429	145961	216725	159561	49703	116571	73953	156740	53290	66295	84295	178935	85154	85014	164748	111686	241609	247168	64364
2.89736	111170	76346	33529	173243	123999	179150	179150	189073	73613	132774	132774	138594	138969	138969	52160	124822	122386	122386	114634	119041	77016	55851	120136	33481	160674	62528	80866	44235	104405	48373	10607	27113	41403	49065	42038	62028	66593	67971	62507	64590	61921	58298	52887	45380	36113	25641	14043	3065	19807
2.90061	184365	78282	32848	154311	134616	205697	205697	356401	62138	125820	125820	136713	219949	219949	72584	124859	101064	101064	50329	28356	20101	31516	66847	42400	132744	38638	97325	47985	166929	141778	107605	70805	43281	45976	35834	72534	61282	130946	70667	65768	96685	216583	31676	128723	208020	178721	271910	251587	68573
2.90387	183695	84679	32852	133597	142237	226912	226912	342190	58697	119021	119021	129089	93776	93776	46821	29178	14467	14467	15767	24456	33197	29371	52571	63164	74493	14736	99430	66946	115360	112741	101594	84161	65492	52430	30706	48940	52714	50770	46037	40574	36828	36927	3076	50828	62506	76758	95570	121214	78142
2.90713	171142	93993	33905	112246	145451	210162	210162	135956	31170	28205	28205	27061	23218	23218	25941	25076	23644	23644	21779	19237	17280	20686	40820	82681	142709	12700	129466	100038	284724	154322	124792	110917	125981	75116	26788	26072	45949	65143	61926	58924	71285	78977	25857	95234	111781	136726	164892	188387	89657
2.91039	115827	103793	35607	92003	141237	140879	140879	138119	65637	111077	111077	97233	142385	142385	117297	174663	187652	187652	205136	162207	82132	81305	24079	169189	215174	33567	141154	144034	212984	150826	104973	87171	221067	214398	26728	9673	39056	142880	77843	53239	102906	96843	51175	85146	78775	72769	67531	63112	59485
2.91364	21670	27065	34578	43437	51280	56331	56331	56243	64400	75652	75652	74243	227683	227683	114778	361437	341927	341927	167086	142252	106367	103186	6574	161792	163047	50581	146834	162591	158087	147410	85209	59366	80990	59411	33190	21374	33496	49362	56585	45825	65208	67136	68185	67684	64771	59664	53607	47473	41147
2.9169	99834	114714	39359	46957	128351	182942	182942	141335	74495	62773	62773	53591	95473	95473	97438	165330	195994	195994	132845	125274	130088	118065	10757	158341	155905	61588	144702	152332	150662	147359	84581	26959	102077	70740	34585	29463	29660	112119	73664	37156	94959	164724	104761	149486	132600	115432	99081	84725	73911
2.92016	80749	53483	37037	12183	31473	45823	45823	53491	65936	72748	72748	49133	95549	95549	64702	111911	114373	114373	105523	98898	86395	74619	14349	78188	94958	66841	130103	142263	150093	154024	124380	11463	145589	137113	60418	53358	27589	75443	70662	30570	38404	23252	10109	6634	14901	22082	26817	29170	29600
2.92342	68776	106105	45221	50427	92123	40905	40905	32271	50577	68067	68067	66165	123497	123497	22528	160520	158734	158734	85398	106609	83138	66538	13920	57481	58120	58948	59728	60858	62831	66002	70478	50058	82086	87604	78795	65121	26911	57102	72651	34061	73077	140706	141627	134768	123380	111977	103496	97667	61034
2.92667	62221	94525	48550	107490	73295	91727	91727	84235	76255	77479	77479	89075	98978	98978	42947	155188	121905	121905	71159	109117	163491	119624	12383	144930	125145	64814	89943	97306	93902	91095	88434	85104	39974	72617	63049	51142	27003	25772	47580	49783	63749	170066	220309	235891	216466	207716	172723	134303	40692
2.92993	46433	26984	10445	11738	24927	49103	49103	60588	81931	90197	90197	98295	96792	96792	76715	55395	26497	26497	55815	97997	136679	108143	10867	195329	182696	56513	60714	134312	110342	87669	67447	50782	14147	35857	39255	46287	27276	55717	68064	71913	64299	74502	73068	70193	65647	59420	52510	47519	22630
2.93319	53846	86780	51300	112156	100187	78916	78916	71632	62546	58896	58896	49747	44652	44652	41636	47779	59429	59429	54239	104443	111334	92373	9508	83194	67886	41009	30858	62015	63061	61491	58154	53979	28613	44584	39931	35567	27445	25980	21500	21160	25634	31627	40404	58765	89144	126028	160366	155770	10774
2.93644	47710	7921	31412	65909	93724	127100	127100	121983	137537	135775	135775	129552	125488	125488	114145	103968	63970	63970	48779	48805	43305	73270	9795	118684	140553	18730	15030	131032	72335	206158	178867	153721	38692	112939	94682	76054	27563	35931	13814	11076	37598	65810	93757	118806	138035	148880	149804	120968	12952
2.9397	48128	90127	51361	174058	211185	187292	187292	104798	169899	147521	147521	48107	15508	15508	21507	29398	35961	35961	43061	43910	43979	43485	12318	43092	46182	9112	36975	73192	62601	100823	129871	172841	43763	138126	186050	74350	27778	38374	61278	55154	43282	55781	59332	53969	47259	42594	37221	28909	19648
2.94296	47293	92163	50479	259065	237014	173507	173507	88842	101698	77698	77698	31677	11215	11215	31479	47165	59269	59269	37106	61728	49570	29265	15288	26611	46928	35988	63395	82334	81583	76044	66859	54885	41177	27364	15549	9303	13294	22023	31633	40413	47608	54266	63614	80124	107156	145123	176633	122531	27044
2.94622	47205	92339	47332	199917	274749	159138	159138	77345	144308	222355	222355	147516	142670	142670	86112	61959	46396	46396	29541	96422	99456	15302	17419	72133	114510	66611	89243	110850	142540	151687	196260	173914	55374	132239	116053	60212	28225	19797	32826	5625	26905	61705	99533	88064	130104	192669	184261	142408	30858
2.94947	47528	90323	45453	110279	81068	115455	115455	74525	119673	221860	221860	135241	233512	233512	192206	159475	104823	104823	22976	75657	88108	30931	18228	71549	108573	103054	94848	84974	75032	67245	63823	65605	66253	77816	82661	51770	28394	33509	58901	42240	22939	7838	21866	38917	52757	63970	74089	83639	33458
2.95273	48374	86265	55226	76070	109197	66753	66753	62053	59537	58946	58946	63033	67230	67230	72263	73651	76413	76413	22800	95367	92247	54248	17341	71783	124207	144623	144157	129333	137451	30184	127605	121651	82038	108473	102553	44684	29002	55319	87971	138160	172517	216626	187008	52583	94415	100934	171784	177255	36642
2.95599	49635	80512	79146	63478	78667	90454	90454	93689	64835	151033	151033	101706	125449	125449	180845	238093	121562	121562	31377	184317	88260	76952	14651	71672	133766	184541	146279	112457	84301	60970	41500	27666	24867	31564	41336	42430	30569	84180	110232	134964	170962	223085	118860	37617	80236	46355	150091	187451	40435
2.95925	50725	73630	105423	75274	99380	91076	91076	87567	42249	85277	85277	91585	79848	79848	127101	152876	121584	121584	46166	179515	82206	97471	10601	71231	144956	117053	91210	79465	80642	90188	53943	120122	121882	101594	104174	48352	33203	126720	137229	158767	145401	212039	72720	22958	68816	72194	51875	37715	33630
2.9625	51046	66563	62278	40281	8030	84236	84236	117259	29387	248484	248484	113578	60116	60116	126438	230378	114650	114650	66118	170352	72069	98973	5766	32575	20670	18474	20699	23088	29258	47194	74058	101696	125977	87870	68052	62685	36476	182925	163572	179361	81372	124666	48286	9803	59805	142809	98178	193127	43582
2.96576	50424	60680	77323	64780	57895	62721	62721	80000	32597	139540	139540	151733	75687	75687	95078	184707	102812	102812	89742	148669	55415	125870	9581	68957	107131	101049	95565	86457	73187	58576	45977	36799	30278	25425	22712	24424	32136	44190	57654	70060	55625	43268	34893	5539	52755	65171	40295	12790	15283
2.96902	49565	57492	106137	66846	66701	62801	62801	123403	44935	206519	206519	195554	105637	105637	58673	20377	42538	42538	82693	96795	31532	113531	27914	66918	113461	111389	108631	105488	102747	101270	102129	107492	120673	54611	36197	110531	43637	243426	195051	219419	84214	58253	23835	14833	47284	65613	48185	31134	14961
2.97228	51273	57894	68038	60020	63742	50540	50540	85248	59642	86291	86291	65238	47470	47470	30729	36399	92634	92634	130732	143131	18044	121770	56115	64894	220231	209461	144608	102133	94541	107527	121993	132238	138277	38863	67427	139546	48332	138862	141803	147013	115069	116063	17674	24595	43046	191928	53393	170656	80939
2.97553	60591	55272	44399	39282	42664	41149	41149	78174	78697	113739	113739	126667	127037	127037	98114	58569	95060	95060	105126	147716	50149	105459	90868	63311	246445	374236	210626	145765	139543	87483	77729	109092	167916	32797	103703	172631	54083	296920	177468	234995	135083	156514	20441	34093	39672	169109	46125	134538	115945
2.97879	31036	25886	18379	9928	8433	29084	29084	41180	64277	71002	71002	73310	73464	73464	48279	9423	71469	71469	133230	159231	89028	87481	126060	62359	263843	196200	144841	112307	92091	79578	76958	87454	111660	43538	139300	202256	59618	248010	152880	212456	147018	178990	25730	43080	36832	69084	40135	72038	81666
2.98205	106014	70428	70680	27585	74426	46856	46856	66207	60724	48882	48882	22216	18629	18629	53808	76935	101432	101432	119700	171818	123006	83625	154142	62858	193629	147320	102321	78699	84571	98562	105636	104118	97251	63306	78740	68521	57859	47677	39198	33434	31217	33091	31436	46910	34324	69028	34379	98266	116095
2.9853	79494	34537	15498	14833	32936	51749	51749	44053	54447	51338	51338	39650	29572	29572	14545	23355	38284	38284	73525	89984	103556	102023	120018	66982	120612	113637	101498	84990	66269	49566	41209	43235	48656	51433	50295	46799	43190	40651	38973	37600	36328	35077	33685	32078	30406	28881	27567	26385	25257
2.98856	155192	69885	37557	9191	79936	79650	79650	28560	124905	119628	119628	104804	93943	93943	59380	34337	28315	28315	101415	138173	156588	129672	161331	78992	121344	98455	79064	64736	54953	47994	42135	36423	30721	25283	20295	15935	12958	12590	14602	17491	20373	22778	23956	22996	19506	13972	7227	4240	17157
2.99182	168731	63770	24440	17030	81390	72630	72630	34693	62428	66419	66419	71788	70569	70569	57379	44075	25133	25133	32339	66276	99876	128924	146247	104954	160317	109804	110242	115979	96424	44192	63128	50608	41219	35769	35050	38549	44651	51851	59036	65305	69901	72216	59755	65090	27606	50351	18368	27503	25465
2.99508	72925	54309	11294	29724	68061	71462	71462	53309	88907	96804	96804	115040	125779	125779	154985	175018	195057	195057	116842	156905	140500	165074	115229	90064	50435	27074	26754	31397	31726	13008	25288	21900	19897	20812	24659	29522	33671	36522	38563	40904	44657	50386	57815	66071	25068	67792	18926	95212	91064
2.99833	67464	43131	4053	43321	68981	74755	74755	70880	111239	93362	93362	102517	135423	135423	142382	238388	183618	183618	120683	136155	121979	122972	69541	49324	47144	40275	52677	57149	57380	13192	37643	39455	36541	36304	37551	38979	40034	40627	38986	31063	14506	23364	62088	68652	22343	59680	23951	124932	141407
3.00159	101018	33048	16279	55768	76638	61403	61403	44584	11768	19033	19033	54034	69444	69444	91667	98073	101326	101326	98596	93337	86724	80473	48038	81600	96187	43137	78696	168394	85792	35200	43813	187717	239670	140402	200425	157033	150063	125941	103497	84980	78463	93098	73979	68265	20077	60765	31178	129193	94916
3.00485	134174	27970	28487	67165	73470	108369	108369	85724	47151	31235	31235	23950	41819	41819	78260	99254	126543	126543	108427	87831	85501	140639	27524	148468	156603	61554	65423	120344	77019	51949	53152	129178	117306	103242	88469	74616	61528	47558	32200	23483	38264	65327	84026	63812	19821	67172	38735	132038	53583
3.00811	116229	29639	40020	80764	70536	104365	104365	85153	51385	49617	49617	49073	33068	33068	74521	143289	127021	127021	97533	63725	71401	124416	24727	345613	125137	80773	50347	78458	69375	62460	60740	22342	71719	121820	158350	97377	174198	113564	129648	129692	110794	23375	92014	55804	23513	75092	45480	125218	24106
3.01136	100428	34661	51303	74961	63430	52589	52589	49709	33451	28810	28810	43686	63133	63133	68139	96511	95652	95652	79815	41167	53312	41928	31859	33407	34533	34825	31036	22455	13542	15714	27973	53072	98468	121279	145529	74978	154517	98489	133850	138295	109822	30702	90927	54852	31736	76321	50987	90238	9581
3.01462	76524	39434	55449	46699	40141	40358	40358	45810	30053	47626	47626	63834	70097	70097	51187	102087	82989	82989	76379	21620	50384	99610	40162	259422	82363	105697	13639	45165	59548	71331	66832	77167	76143	79150	88205	61426	130239	80398	137701	143613	114969	94099	83665	77103	43810	83469	51649	31649	5514
3.01788	80815	42621	72518	59689	48445	26911	26911	16060	6252	16780	16780	40257	52317	52317	74787	92350	62361	62361	66046	12510	43256	92806	47571	168531	66774	116536	14021	49363	55360	51800	32317	21877	32212	52694	74952	60730	108151	59029	141272	146760	123793	159310	94851	117792	58991	80517	58691	118295	6133
3.02113	77175	44289	80604	193331	66690	4017	4017	24859	17316	70583	70583	97658	90217	90217	80819	179757	45425	45425	55955	22364	39036	16159	28314	41018	44768	41938	36760	34939	42912	60272	62792	49745	134600	175035	223947	72952	94641	37813	144714	149020	89513	5210	71299	118297	76755	75090	60518	109100	13004
3.02439	76234	45117	85695	110523	69677	71703	71703	22565	7933	67273	67273	100830	94562	94562	86134	182622	35700	35700	47081	35151	38034	86804	57784	116365	41665	132552	84705	59370	48238	69556	59292	50502	163196	214180	303998	93784	94783	27270	101202	51016	31435	35368	43676	52708	60233	63911	60287	61880	19814
3.02765	76528	45947	87439	148196	73732	75318	75318	37001	2949	34749	34749	86160	102316	102316	90399	188800	35271	35271	40391	46404	39942	85160	61085	76550	34394	133162	124756	61149	47579	49187	56934	58976	164003	223075	279724	120023	111279	38783	102071	51365	15019	20057	39144	54558	66168	63913	58182	72924	23987
3.03091	76987	47517	86074	142414	77852	86632	86632	54214	9531	45282	45282	87061	82918	82918	93979	133530	40309	40309	36073	56018	43966	83214	63057	70866	33189	98224	92604	59425	49123	58836	53896	38407	25498	29234	48854	73087	97933	60542	139870	151287	135425	148883	143643	147140	139531	55715	55555	47951	25647
3.03416	77086	50283	82202	142478	81204	101710	101710	70785	20750	31984	31984	118908	133037	133037	97529	169632	45585	45585	33356	64584	49305	77378	62004	64082	38777	91633	101266	53787	52532	56083	61721	73570	85908	86853	92579	103248	118728	84590	161037	167954	129959	195369	270484	238914	159524	67841	54122	23913	26166
3.03742	21695	37044	76618	142866	83276	117579	117579	86244	34256	24892	24892	130993	156473	156473	101619	172338	48296	48296	30973	72852	55550	76806	59852	75290	49499	241102	187124	44526	58305	60039	49933	46351	53885	64840	73638	79647	84032	86464	85153	78993	68628	55713	41686	28338	23548	36701	54883	12793	26646
3.04068	56729	42534	53417	80014	83825	132638	132638	99983	47084	30090	30090	145611	182739	182739	106421	222550	47203	47203	27920	81531	62699	72164	55439	74737	63961	145528	100340	32319	43316	24309	9746	11030	17668	20658	21091	20397	18815	16311	13468	11170	9870	9372	9462	10843	14458	19878	26425	34534	27121
3.04394	73855	64918	64671	137241	82824	146165	146165	111313	58162	42139	42139	160575	207968	207968	111529	224573	41841	41841	23996	91196	70843	66877	51730	77870	82611	251438	144075	18131	79232	98415	89615	79968	126955	160084	148520	127531	108149	93382	86299	87646	94684	57590	111162	116316	118572	118145	73414	102891	27104
3.04719	46256	59573	60802	83356	80544	93177	93177	89030	70444	55178	55178	57748	58643	58643	68113	75163	32307	32307	19793	102210	79915	61513	51039	81895	106543	258633	104562	8156	93546	130908	99593	79160	109324	114036	82937	61332	46004	34147	26398	24433	27888	35269	42739	44757	41863	55503	100247	160625	26439
3.05045	70773	77388	59194	85905	77644	167741	167741	129919	89015	66953	66953	152463	135546	135546	104841	92380	19324	19324	16055	114670	89866	56837	56533	85612	135437	220465	62467	21375	109389	132928	108329	77619	84193	75138	67825	60875	53754	46957	41316	36961	33289	30203	28911	30543	34245	38364	42347	46611	25580
3.05371	71209	84706	59388	76990	75062	175713	175713	142678	115616	76477	76477	177948	171344	171344	118428	154547	6387	6387	12856	128380	101082	53687	72542	98975	117829	76237	24569	24285	15339	14888	23058	33755	41904	45923	47473	49977	55387	62491	69045	74419	81213	85201	99020	96069	149169	258655	201482	326141	25581
3.05696	74014	93080	60751	73864	73617	67707	67707	53395	26241	19901	19901	32544	41453	41453	57357	64688	17051	17051	9619	91386	98822	52841	100323	121851	128106	133070	5165	59481	133350	124664	111769	73927	68724	94961	111363	146454	205806	149561	103202	198098	93536	90645	98304	83214	128929	319505	257972	299115	27959
3.06022	79309	102186	63238	72216	73647	186388	186388	188170	178509	87809	87809	149182	179006	179006	108803	128796	35806	35806	6338	80594	70520	54952	53943	45989	39005	34276	24515	37639	50645	70059	91720	71972	61305	129989	144003	119713	157431	160407	88461	178818	83965	92934	91403	71582	115106	262382	284139	268684	34190
3.06348	86700	110990	67375	71657	75065	189696	189696	221110	205108	90201	90201	124953	160298	160298	100921	117199	55730	55730	5638	170573	152777	60580	173924	224469	221194	197696	35826	94225	150264	190573	132834	69825	54021	122352	105521	76538	92761	99437	76487	124097	72221	91852	79343	62735	115957	174391	181090	186329	45097
3.06674	79927	83536	73638	73526	77682	108265	108265	119142	135355	91082	91082	98357	107067	107067	48185	15831	26825	26825	9036	125730	157974	70188	207118	258120	240763	154857	41742	108072	136905	184765	140824	67542	47220	121615	80055	40540	91856	182177	68621	116723	59812	86993	68419	59374	99290	86027	74583	64613	58410
3.06999	106483	97852	81809	74913	62213	37376	37376	27375	24197	32893	32893	54246	63478	63478	76011	78117	76905	76905	13092	60084	55117	53904	57567	64995	73855	82109	44586	91623	91249	87153	80145	65456	42281	65602	67381	31325	83213	128496	66418	82836	49601	79070	61877	63414	139682	119141	100557	85476	73817
3.07325	118995	120295	90753	85019	85861	80279	80279	70299	59078	58273	58273	60253	73602	73602	78435	117844	109089	109089	16658	195732	189192	101632	144367	124577	119353	109396	45414	125618	70107	115988	129306	64090	39109	105391	67852	52629	85132	219055	70742	60286	44796	69847	57252	74674	125161	95478	87554	83857	78080
3.07651	132225	113772	98684	92941	91045	56203	56203	56470	100818	90092	90092	63030	71882	71882	72070	110961	119314	119314	20818	200675	171687	112933	57496	39857	68718	95530	44952	120633	26653	93692	120676	63988	36333	93772	76600	78150	91435	182003	81336	60630	46240	61303	51450	91055	94939	80314	70317	64474	61722
3.07977	142849	101817	103742	102206	97020	51853	51853	52696	99191	90747	90747	78539	69619	69619	65153	76959	70143	70143	27076	56062	55068	59312	67441	76556	87790	91757	44933	127519	31473	85662	180043	65600	33386	80244	88444	102154	98257	137526	98509	74777	51642	55007	44743	70148	65122	58611	50511	39610	24537
3.08302	145857	84788	104611	113355	104418	68473	68473	27211	52007	85775	85775	98749	67933	67933	57077	94400	135489	135489	34970	138595	135488	134709	136447	140667	141184	82310	48037	123099	71071	86938	183755	69290	31006	65759	100626	123843	103277	181336	124095	88022	58325	51912	40037	119970	87710	54767	41218	67980	107398
3.08628	136542	63319	100859	125864	114244	96894	96894	64909	44218	39931	39931	33558	31274	31274	31357	34056	39295	39295	42469	71326	86666	102799	117494	128409	118299	71243	56422	116084	102308	91429	86706	75464	30158	52463	82746	82654	82143	81789	83072	87330	64489	52040	40620	136316	171022	178299	152231	125101	167304
3.08954	52689	38322	53804	54263	54864	53683	53683	51644	49654	49939	49939	46698	43789	43789	38809	8698	36025	36025	18016	14130	11219	47088	79799	110369	99947	59855	71181	109146	120722	96100	177988	84663	31103	45230	45354	31192	16102	14322	24290	32132	39416	48621	48464	63899	66145	67181	69885	73715	75600
3.09279	77338	11542	81491	145348	144436	238189	238189	225486	45614	107265	107265	167221	89856	89856	31636	82409	77438	77438	52873	49809	37917	23988	7017	15596	41316	50140	92667	104926	125269	99562	169783	97348	33433	50305	132081	113491	87204	64945	47252	33155	21450	13068	13053	19369	26268	32790	39353	45962	52044
3.09605	43650	18298	67658	146917	164571	223321	223321	183351	33756	113290	113290	194835	99863	99863	29260	141642	148448	148448	61285	173982	179943	151768	56184	69758	71968	45345	119458	108774	116384	101162	100767	82744	36587	54574	45278	39729	37331	36645	36286	36179	37990	43271	51495	61982	76713	99279	98938	26469	107951
3.09931	8964	11524	24482	38384	51167	69076	69076	74342	28854	73717	73717	53423	42001	42001	22239	11848	11740	11740	31042	36810	49221	81296	100646	59007	60685	50221	147321	124681	95306	101180	149044	130761	40037	33987	9868	26133	36020	49676	63744	72315	74377	58251	69763	68813	72605	85391	91471	10233	63557
3.10257	15467	38183	37640	66724	68883	60072	60072	51570	26969	12369	12369	17010	32156	32156	41851	76949	88488	88488	114251	133416	158431	69591	182101	49240	51070	66412	169890	151428	64587	100650	138912	147176	42838	113949	108487	121943	98869	97581	203148	64231	91964	54888	128687	76714	140198	99455	72125	39663	76689
3.10582	60566	73887	26299	115776	133793	127836	127836	92723	28782	4353	4353	150552	149644	149644	52693	454184	176481	176481	190247	206978	171380	9349	178512	41322	41788	76755	56822	38561	21809	10261	14663	25744	37577	49605	61051	71244	80423	89854	101096	52831	111246	47847	143904	59878	174099	167173	74980	69239	111370
3.10908	123448	92915	23418	101107	168807	87586	87586	69516	29440	123443	123443	192762	198658	198658	64163	194584	157159	157159	191713	200924	169928	88506	250126	36396	30740	120166	175024	184530	51801	99729	62570	36158	27454	34431	44189	51230	54699	56168	57602	42014	57781	37524	50012	47171	43969	37274	26640	15146	6608
3.11234	97469	92673	29165	88907	87715	51840	51840	29492	30515	119365	119365	212625	231392	231392	75601	178590	138844	138844	116406	113332	114728	117712	120307	34342	18779	113737	106294	97717	89274	82013	76465	72310	37309	63154	55763	46151	35359	26666	27303	32998	53903	28342	80053	44979	95354	98708	55709	84702	61138
3.1156	18987	33767	38251	62732	77106	52015	52015	23194	33969	83176	83176	172710	192731	192731	87092	143447	115087	115087	64496	38206	20812	33190	58474	35437	18016	181034	115711	237721	149331	100247	102991	153146	42196	225051	162062	134718	128270	57678	100252	27480	103556	32802	96229	42672	87921	80326	47124	44064	42573
3.11885	50780	51788	48088	48018	43201	32525	32525	23371	34854	41154	41154	53170	55793	55793	50469	45369	40143	40143	21056	9586	18707	32112	45209	40647	31392	207303	73222	227932	193043	98596	92031	138539	57891	239272	162313	121190	68774	35247	23984	26118	34914	43999	50423	41092	63638	78481	39888	129735	160355
3.12211	62429	55138	55212	62608	72656	85508	85508	48441	43061	72389	72389	68467	69864	69864	75482	78154	80213	80213	81110	79043	74949	69116	62892	49258	47626	76653	40149	105341	112264	95714	79807	92577	74741	53022	32919	29419	44884	39879	30518	31702	223922	78333	86051	40545	152543	125262	34793	191907	220385
3.12537	99535	40162	66737	83245	126411	122315	122315	78619	44945	109864	109864	180702	226912	226912	124491	166855	77872	77872	120818	110399	100582	91197	82385	59718	65977	58197	44113	44883	40456	39775	45863	59990	80746	105496	131075	106307	170690	89725	46592	39168	185951	104537	66897	41964	141207	99608	32695	188218	207580
3.12862	90668	23167	73835	90736	142648	163111	163111	110825	50882	112186	112186	113490	115955	115955	119380	120381	64513	64513	130138	100227	146088	155170	163378	73692	119681	167273	65741	133660	118956	76668	55356	62211	56722	58164	63015	68854	74759	80290	54716	48082	89701	90573	53958	45838	92908	89116	32852	114207	136188
3.13188	83966	9817	78412	99624	98073	86677	86677	80350	69126	64104	64104	56017	55880	55880	65166	78518	53196	53196	199970	85012	240823	332444	295732	97383	190110	206720	81610	97053	68212	47107	33701	29609	36636	48779	62299	76612	91091	104344	56339	57703	127613	129053	45600	51901	110926	86874	33077	71277	60576
3.13514	81306	10586	80236	109550	103070	164211	164211	148269	98337	129360	129360	114748	140421	140421	154902	93137	44795	44795	127608	76823	189897	185295	176219	135433	148089	132436	89660	64777	96509	35922	43475	68313	56094	42014	28502	26056	42084	66529	56730	67636	111154	158086	38472	59429	117379	85594	31686	130755	29798
3.1384	57690	19451	58974	60194	63296	76641	76641	86519	111818	124764	124764	102173	115960	115960	49137	30166	40238	40238	69894	79198	111011	100374	88782	79026	72152	68651	68900	39927	80340	77110	45775	63032	68539	129601	116287	118983	105640	90341	54320	65542	57881	52040	31355	45641	47210	52615	28119	70308	7961
3.14165	88458	26986	76618	125127	68167	145278	145278	152897	159039	155050	155050	93128	100813	100813	64458	57505	40119	40119	55328	51248	46208	43345	43811	45709	48493	56050	74157	28772	151168	146513	51283	60730	56604	113688	99151	136899	84998	152869	45120	72849	35857	42019	25509	30875	24956	17197	8786	12005	22625
3.14491	93622	32308	71496	158812	51416	162921	162921	199484	177176	200659	200659	86035	149816	149816	191123	73723	44029	44029	143846	102662	168635	153811	89870	140227	122687	101331	77766	34941	31334	12694	12660	25373	35634	41858	43911	42190	37363	30359	22999	19585	15023	34249	22171	55822	65507	74510	13675	32822	34625
3.14817	96685	35344	63964	180663	34875	119877	119877	183513	174384	128425	128425	68992	60154	60154	51752	48218	47879	47879	68202	92181	123831	121147	91835	205710	205935	144159	98464	47471	74443	45979	32964	29775	28361	28277	30908	35218	39987	45879	15166	71643	13373	122977	20290	96823	143702	74209	2291	21744	43832
3.15143	96620	36177	54196	187006	18792	66293	66293	71358	47057	41333	41333	32676	27483	27483	25605	32241	42482	42482	64654	73516	79760	82269	79590	70956	57572	43776	37842	44899	58694	72872	66208	82316	36179	95930	43646	96827	99528	103600	9486	110152	20270	106723	18600	107475	149097	70123	11957	33404	49856
3.15468	88059	35031	43261	142925	4111	17538	17538	132431	150998	134599	134599	50367	34262	34262	7718	12030	23424	23424	30430	36520	44854	47833	41496	28882	21223	28242	52672	69921	185473	281255	67958	97183	34166	101998	42108	189083	163453	71861	9317	21462	26964	33233	19181	63292	71219	65542	26768	45908	51748
3.15794	39387	32233	32884	56521	11490	63957	63957	108947	121225	166997	166997	70027	74936	74936	54827	56213	60097	60097	49243	40249	37653	44353	57972	73018	82852	78839	103268	77721	205700	349722	67795	114961	33774	103917	61574	221105	93819	16338	69105	91961	32338	54958	25075	95484	98129	61137	39863	53950	49265
3.1612	79093	28096	24284	189044	25199	122373	122373	114897	18000	63094	63094	67728	63627	63627	92346	90303	83677	83677	73784	75919	82677	68044	73858	107097	109426	87937	101444	83161	85603	80546	65960	73602	34014	62407	58903	64012	85128	81185	149613	127665	35883	27821	34546	126086	126398	57362	48625	58978	43360
3.16445	70078	22861	17257	122023	38963	127552	127552	119448	57464	97416	97416	65320	51836	51836	93587	88835	83357	83357	72429	68614	67531	65296	77180	88344	88517	113327	122460	87551	220713	290762	63125	157330	33934	96771	135597	332451	224233	47912	232309	140802	38581	16692	45119	122579	106301	54296	51286	63553	36504
3.16771	61355	16850	11436	99954	52790	90597	90597	91086	33329	104281	104281	63017	45006	45006	131108	130331	116761	116761	111143	100946	90262	64241	70524	62593	56629	53287	53204	56590	63022	71661	60483	91589	33174	86986	114048	116466	115223	31754	101402	94048	42118	41592	58401	112922	82633	51954	47708	68923	31049
3.17097	54087	11179	8558	87844	66386	170914	170914	170432	18482	277896	277896	61231	43270	43270	198610	185360	122417	122417	164453	161875	161311	64145	83066	63508	100811	169466	144730	102714	225452	232763	59740	200134	31961	73682	228292	267469	194991	34718	124630	108275	46428	71978	80296	97894	58389	50584	40124	74546	25582
3.17423	49131	10056	9132	138020	80348	126778	126778	87303	10835	36432	36432	39109	41803	41803	62071	76481	88127	88127	111330	143514	196775	65032	87858	58769	115706	186356	148045	115664	219927	209266	62804	64332	18342	13506	25796	42371	61839	47933	89054	96802	49603	102570	115425	79601	39575	50561	34123	79649	16269
3.17748	46786	16334	9866	127725	97364	233461	233461	194581	4497	192842	192842	61306	40722	40722	105704	126503	107342	107342	190622	223847	234343	67627	99179	63345	130398	190871	143249	130384	208309	191506	70985	142391	27472	30790	10773	25708	44024	59582	70536	77617	50414	103478	134592	61488	38263	51985	36676	85238	3440
3.18074	46702	26113	12293	114775	120903	219468	219468	196096	5612	252594	252594	65165	40031	40031	157350	226293	86346	86346	287737	246750	196265	72591	109310	71543	81662	81313	81115	78242	72364	64811	56902	48401	22725	27508	18829	16024	20723	30516	39449	43152	49684	97553	170933	48063	54440	54459	46851	95568	12237
3.184	48077	37720	18418	80592	104277	163521	163521	186002	13925	157691	157691	60873	42907	42907	108934	146925	61255	61255	140330	125641	108969	79578	72839	56188	42227	31120	22697	17347	15832	18487	24914	34210	16608	42725	73835	88890	101577	84156	109632	102527	48581	69848	49077	30716	22165	25834	31637	34681	19878
3.18726	50024	50688	23603	54225	46061	41176	41176	49136	20268	91614	91614	88178	50715	50715	77105	83424	40026	40026	12568	12992	35629	54789	70085	80742	85627	84226	77456	67312	55537	42678	28825	15295	7022	10099	14019	17154	20456	24314	35776	63443	45341	155192	203435	44385	96465	59867	68169	151965	28688
3.19051	51893	64406	23863	79054	201481	159414	159414	151090	23691	91182	91182	74406	64158	64158	59118	82785	32906	32906	77906	58218	172049	95069	196077	85609	77925	103294	71901	145409	131531	126656	104327	86219	9230	57950	46811	38563	34015	33335	35936	41016	35213	63079	84358	47977	115081	61767	74710	169817	66473
3.19377	53404	77828	28497	69452	113816	136003	136003	144064	26416	144893	144893	133564	84026	84026	46636	56797	37990	37990	50358	45266	147818	104658	210727	90371	40905	73598	56983	125021	116406	127409	168582	220045	12505	108594	71670	110745	120088	107182	105066	104883	13918	107586	108022	51013	101452	62775	78360	69741	61152
3.19703	54568	89618	52065	26403	21357	34420	34420	36595	30238	25353	25353	20558	21627	21627	25953	26941	27455	27455	26687	23687	19656	17975	22103	31728	12957	49781	48141	95702	103887	131235	189868	209795	19197	129087	25280	80348	101722	110555	96162	94155	19948	142406	160314	53134	142379	62803	79690	194491	193525
3.20028	55537	98481	100852	49039	146225	126316	126316	130254	37441	109539	109539	104594	110108	110108	24325	42076	45991	45991	53260	47462	100627	108802	104165	92855	35583	36724	45151	61156	91782	140896	169995	197362	24794	143712	36110	68259	82840	110377	85273	73217	62721	105197	93086	54713	71678	61892	57859	55365	55065
3.20354	56578	89049	95617	39942	101788	96877	96877	88073	40533	35460	35460	33863	60399	60399	16098	38327	44528	44528	62695	46461	81139	195529	194449	86005	60497	36750	46408	26953	78160	92760	83616	78236	24454	72445	60384	59978	64935	64490	63831	52227	57374	53158	50118	47734	44644	40761	37817	38244	43455
3.2068	58225	104371	119583	33149	110999	82781	82781	62042	22053	18764	18764	44166	60398	60398	10178	37160	39351	39351	72260	47602	66409	151611	139045	76683	76608	43762	47120	33967	61988	124331	138904	144653	24230	135574	75174	50607	48735	101059	51827	33171	141770	151838	147159	56679	150708	58134	72860	213576	222064
3.21006	35934	26536	20129	16740	16323	21306	21306	23380	30221	39005	39005	66491	82644	82644	8238	38608	32293	32293	77780	48890	57521	54233	46361	42211	37308	32333	31984	36302	39164	38841	47134	76303	51806	104482	82753	43465	33239	93272	36885	22458	46194	17520	10699	15030	13531	10496	13260	17391	17625
3.21331	46420	68675	92549	28234	121092	100717	100717	86572	35332	52410	52410	68705	77621	77621	12621	39853	28508	28508	78276	47580	54444	106799	132449	57140	83317	57578	56700	137531	22369	142515	131755	123784	103669	56007	85657	41764	19186	60346	25531	7127	36470	78014	100136	57984	139098	53638	60226	125953	103819
3.21657	75826	59433	37552	19104	15097	43969	43969	59227	39087	85149	85149	93503	93830	93830	18882	39695	30409	30409	50603	43897	55540	188457	137293	60719	79207	61625	59002	116249	17391	76311	64968	60206	58835	27377	64767	43327	6795	70158	20819	43599	173159	54867	94615	60949	132887	51352	51818	115973	88784
3.21983	87665	56888	35936	30656	48607	53591	53591	51438	35289	34672	34672	31401	30756	30756	24528	39453	32488	32488	67113	40030	58459	80663	77368	88075	74022	63717	60589	241402	41819	136122	236544	97876	175170	88904	77819	44232	4397	70781	28590	58286	126771	66036	96432	67384	128020	48879	42098	84547	67440
3.22309	70307	69173	114637	31739	113369	49203	49203	52948	24320	60778	60778	76755	65524	65524	29312	40678	32727	32727	60922	37373	61284	58799	38879	38910	68721	64025	61359	238722	72452	140194	205513	86420	103672	59925	30209	14200	14785	32447	44096	59102	66830	74244	83543	78212	98574	46108	31206	70782	85683
3.22634	32203	39806	51412	31861	94178	28981	28981	47848	52873	148215	148215	114498	160596	160596	33465	43436	37916	37916	74051	35399	62828	83907	65818	54592	51287	55328	60944	75611	82069	82177	77253	70486	64940	63335	50788	41186	24619	115848	62246	80472	82302	127245	108143	94395	119774	43037	20009	69515	107198
3.2296	72257	54447	48322	30594	97546	18793	18793	46021	116371	270627	270627	92962	70814	70814	36685	47329	49239	49239	70936	33290	62461	70707	67133	62849	53846	41813	32139	28428	28212	28046	27282	27716	33081	43887	32673	39560	33698	85173	81964	86909	54781	130240	115505	116608	103138	39726	13266	65705	60878
3.23286	128423	49768	24099	27657	88751	31804	31804	46264	190768	196058	196058	95011	129306	129306	38217	53196	54767	54767	61203	31428	59936	102603	123856	134857	48999	55214	55823	84020	58512	37230	36048	56354	81883	106737	11675	37774	42217	199552	103360	90272	34432	158727	124213	143644	106167	36183	20009	66542	57399
3.23611	26732	18143	12546	13798	16388	19845	19845	24517	92313	159894	159894	116154	134483	134483	37527	63376	42195	42195	65376	31096	55299	85974	273889	326256	42758	49555	51495	187048	180413	148668	130402	117487	103401	87209	14517	34082	43138	28180	11590	5578	18357	42512	69841	105808	97087	32352	33185	64990	108905
3.23937	82842	46248	13050	21381	69274	68245	68245	47598	307857	584204	584204	145982	153627	153627	34637	80350	16701	16701	47138	33422	48908	35938	115150	122570	38080	42826	46257	144938	208860	209662	257691	150122	104123	241159	47657	28089	62765	123158	120155	90649	6008	156124	146176	195322	87634	28204	46865	65333	104070
3.24263	115547	47236	14806	25079	59819	81738	81738	46939	184397	210131	210131	178186	184005	184005	29808	83666	27532	27532	63378	38680	41652	4698	216645	260826	35192	35068	39966	111531	276936	224945	242514	177345	63525	222626	87382	23990	78100	164344	163795	90293	16062	151955	159163	209860	78765	23813	59002	65593	103865
3.24589	99294	50302	14493	34939	51245	90410	90410	44742	214164	216066	216066	193352	175888	175888	23002	121038	105505	105505	60843	46365	35454	14162	103849	122765	33997	26329	32335	90351	253590	239901	219720	207004	60343	210113	130008	30443	97660	104810	69902	91646	30792	150631	172516	173293	71208	19286	68280	63672	96442
3.24914	111571	56155	11528	48079	44263	93755	93755	40760	262231	407557	407557	234335	261414	261414	13763	100774	52221	52221	28308	55745	33582	26815	98510	99707	34130	16812	23221	79217	100248	87431	118491	192859	84847	212027	169785	46974	120367	210438	164756	95673	44110	61864	66759	71975	65418	14607	73775	59424	77154
3.2524	48764	38240	8393	27371	39740	91674	91674	35016	201877	403765	403765	251346	252692	252692	3501	86803	81718	81718	53371	46965	36760	32213	30997	31249	32081	6866	12966	39680	44218	47904	50575	53414	57493	62461	67087	67814	73613	76184	77809	77186	56147	68334	63402	60093	56888	9591	43263	38025	40245
3.25566	83759	82966	10749	74908	38073	22876	22876	10652	28585	38479	38479	51305	54872	54872	15820	61564	64044	64044	49079	78033	48288	48960	14887	24932	36094	3196	7104	72486	83884	79701	96891	126325	153925	171657	177008	89205	159398	134891	130204	109959	67491	87826	73906	60754	47795	4015	19378	10600	22010
3.25892	88185	100150	15608	88194	38698	73280	73280	19524	75168	72922	72922	83496	92965	92965	34824	116430	121286	121286	43491	90452	60019	54541	20292	46015	36718	13249	18853	67938	48521	71763	110099	158580	190675	207886	209314	107864	175612	109032	127202	111146	77977	108585	116945	126142	58778	2521	66617	37836	109872
3.26217	35620	39844	17963	51347	40484	59279	59279	10578	79761	90665	90665	106796	114219	114219	55899	114307	103096	103096	36103	63154	59162	55793	22604	46289	36118	23313	19984	16146	20755	29320	37548	44915	52362	59721	65130	67040	66520	68139	78684	103941	87184	138697	166742	138451	59420	9650	58791	25735	94255
3.26543	53608	62482	17165	80295	42512	44434	44434	4568	73587	143207	143207	207872	286763	286763	77163	158414	204984	204984	27780	98622	77973	54644	17968	64972	33508	33461	54535	52947	50660	47217	42424	36250	28657	18759	4035	19530	53621	78616	99528	123264	95571	123946	151755	125524	61409	17781	50155	12169	70972
3.26869	42697	53822	17266	71732	44606	31430	31430	12421	77819	123215	123215	170528	179400	179400	96413	126689	120959	120959	20571	65878	74998	52796	15911	64410	28446	43990	84884	53887	81958	76718	70614	63123	53259	39167	18635	16467	56178	70895	83505	120364	104059	105421	137986	113926	64929	26993	41753	13323	44857
3.27195	84323	95687	22565	91787	47558	24219	24219	22798	44098	40328	40328	58671	73139	73139	95158	96122	97304	97304	16335	89192	73223	50844	18721	52160	21040	53967	46620	37086	25775	13484	6941	27261	61217	107458	136160	104190	137794	66650	72056	113367	111966	87992	87288	69510	70080	37354	34389	32995	32729
3.2752	75923	258171	29215	106883	52844	24513	24513	33359	60694	47573	47573	25153	18589	18589	14681	20105	35019	35019	15753	119683	58563	49491	20010	33434	12237	70507	144579	38577	116993	87267	70661	75737	98878	130072	111968	83684	112120	64712	65733	103070	116056	81468	113608	82957	76742	48741	28592	58402	46115
3.27846	67532	108501	31829	83207	61752	26962	26962	45661	96453	89792	89792	60431	58089	58089	114089	64233	72159	72159	19608	117395	36521	50796	18329	17789	8519	65136	62333	36513	58755	55532	49614	41267	32798	28656	37644	60919	87435	63938	63936	91004	112322	92870	100507	64621	84562	60785	24572	87312	61803
3.28172	36389	45840	28637	103417	74573	26011	26011	62765	109693	93668	93668	60998	74769	74769	86451	64082	60820	60820	21849	23697	17292	57581	16274	23579	18980	64429	45628	23164	12193	31685	51373	65502	72927	74529	72628	40711	66272	62973	60611	60789	63373	65950	66466	65272	64510	65370	22187	65854	63992
3.28497	64240	201540	23517	102120	90493	19295	19295	86307	87090	62570	62570	31492	25058	25058	18295	16071	18953	18953	36684	59393	37012	71737	15526	38002	33978	88620	72931	41619	65656	80202	95304	105870	82280	88248	71208	31461	49947	61209	68265	65041	56868	48852	44869	48076	56935	66203	21020	72204	66949
3.28823	77955	129862	27878	102010	107996	9283	9283	111455	84054	75775	75775	63071	55591	55591	39423	32404	26852	26852	24119	25982	27084	26534	14322	22585	20332	19280	21771	28789	40131	50671	78393	99837	46727	67778	64343	39374	37734	57206	71418	67015	55018	85693	59222	73055	71996	73983	20674	86815	58821
3.29149	50077	48008	45294	40543	33670	20829	20829	27302	62931	83133	83133	99652	61286	61286	69481	76321	25279	25279	53146	114856	99358	102950	11024	61906	66888	79379	74670	50200	60088	24148	67707	72087	18392	55190	57456	55115	29033	51278	73666	68558	42505	136348	52210	98146	80904	67032	21176	47256	41011
3.29475	51877	51548	51137	49337	45075	33436	33436	30897	32677	32105	32105	25452	26283	26283	37537	38621	21967	21967	62652	117417	123368	149683	6616	70187	82441	189675	241997	58943	53703	5112	45688	48536	18674	30879	22906	24982	23812	32452	33188	36653	44321	62938	60696	97461	111746	108413	23239	125464	34261
3.298	84067	96323	101715	100853	94830	77425	77425	71684	64874	61042	61042	57057	53200	53200	31634	37496	17614	17614	8900	36432	68370	100479	5186	74303	96352	169691	168936	83502	61447	16190	9070	70482	36164	55427	46802	84818	22728	38822	73755	72082	49106	56406	57037	57815	55594	50760	28171	42240	18959
3.30126	60771	59100	66085	74278	77629	67193	67193	54926	31011	39564	39564	68444	57906	57906	13027	61491	13755	13755	40033	34182	29184	25075	7828	22720	26409	29797	27673	27393	57566	29146	63445	85727	58454	63677	45222	95246	25702	35427	71946	76155	48881	56707	52858	45147	34192	22681	13079	6209	4859
3.30452	70641	74164	76932	76945	72814	53518	53518	39746	27735	53932	53932	101559	65588	65588	5487	79760	14086	14086	96660	123738	154371	158127	11101	71266	101753	76426	51491	35065	37328	36601	68643	86036	94737	73842	43880	101861	31494	35370	69319	95559	43259	79631	54912	28710	7383	27109	50583	68239	20404
3.30778	91743	80878	95789	95183	93145	88176	88176	86387	82397	78587	78587	66193	58496	58496	23753	34075	17285	17285	23720	26735	31176	35606	15058	41306	42700	43545	43796	43642	43958	39209	50936	62036	81035	84207	40989	103679	38950	39069	66016	62579	34728	50482	55084	58478	59655	50303	54791	55580	40769
3.31103	57930	55322	52783	51059	50357	50221	50221	50142	51605	55216	55216	79127	85778	85778	41655	63817	20457	20457	128699	114207	164216	194897	19530	66315	69265	45658	31530	27092	31316	38852	48936	58821	68030	76161	38257	92024	47348	45768	62289	101715	25788	43968	85009	60144	78802	11186	85394	92534	60036
3.31429	144506	71758	237557	192523	247521	216422	216422	160977	154201	121796	121796	91839	98133	98133	59224	51849	23305	23305	49880	61121	70438	77223	23208	63190	93689	96761	98596	100270	102631	36986	106153	101229	87835	66541	38403	29026	40067	53481	58809	101459	18282	21586	109693	32976	90630	40224	67418	49116	27124
3.31755	57057	70384	93167	110555	123097	113369	113369	89012	73917	113493	113493	88518	111479	111479	76785	38481	27328	27328	198277	142777	193327	156919	25038	57867	148984	156220	263269	305543	167554	34418	143665	106078	85102	70669	38789	35835	20614	13546	14825	20080	14250	18008	32043	16271	29101	29257	30251	29379	27558
3.3208	82756	72616	76356	69507	61090	44940	44940	36927	31779	45829	45829	86718	124710	124710	94563	27121	34161	34161	229975	184836	206615	135005	24949	51556	50983	37747	44404	57888	72014	32472	99892	112394	122974	130187	34418	37378	72570	64279	56470	132081	14464	32597	80836	11146	42095	29580	33795	52091	75350
3.32406	69115	75535	72279	69875	69412	73893	73893	76225	82524	89767	89767	87684	120131	120131	112082	25930	43262	43262	88073	79739	72130	64331	23393	47834	47997	46203	44409	41491	37606	33260	34170	40085	52948	70039	35093	20647	78878	65931	58509	75078	16453	46331	40441	13856	37051	42659	53492	72048	78133
3.32732	30871	35295	41372	51089	65126	98802	98802	111947	115822	81348	81348	60376	35809	35809	6130	13819	20488	20488	29326	30882	30374	28408	20430	23379	24484	34102	54884	85613	122146	37879	161372	166843	189613	167503	66708	46128	74365	56864	50663	52370	19044	55481	59669	19809	49001	37709	29129	51105	63848
3.33058	26832	107080	60780	174684	160290	137870	137870	134499	125350	61509	61509	101400	128860	128860	125231	51454	60235	60235	129146	130901	132149	83664	15681	48973	115324	111714	113328	120204	112173	45443	145943	148733	135380	147264	121077	78008	82143	61844	64135	157440	22617	59597	67582	28333	91122	173911	153338	142856	47239
3.33383	21582	86516	40582	85749	94868	133958	133958	165470	101959	39409	39409	114079	149313	149313	132921	65719	47236	47236	8609	8472	25374	39003	10123	44304	61412	69901	75840	77982	80842	54339	125976	178698	74250	245067	182844	104043	76065	54956	65029	163943	25829	58640	38979	23485	6569	23319	45747	69244	34658
3.33709	22455	147002	38174	169179	164252	163397	163397	169296	85158	18720	18720	129206	141511	141511	145113	78104	90073	90073	99050	106541	94526	63816	11469	44260	92052	101195	111292	119925	65415	62953	117657	127811	38428	122568	117606	111280	63060	47143	67030	79791	26168	51607	24450	40650	51383	72700	104525	142496	31775
3.34035	27813	103183	29951	76195	69443	62886	62886	60678	54328	20192	20192	29855	19614	19614	47577	71145	91368	91368	45892	107729	98216	55938	22448	49789	33743	18446	3130	15771	34439	53322	73473	98563	44488	173737	219134	127963	42776	51322	77631	163569	22894	36889	30435	39033	121211	105815	93761	84348	35992
3.34361	34592	55378	17196	78188	89056	135812	135812	163147	67166	42854	42854	158618	105711	105711	123201	95645	148009	148009	29964	81055	63702	43632	23281	19023	37589	58381	76602	66135	29321	73731	93279	93294	54700	71671	61831	54981	17059	51126	52072	53636	18519	20623	43844	34704	60752	62408	64287	66409	41235
3.34686	41238	47582	20488	61016	57380	90644	90644	99712	67080	68988	68988	127521	81877	81877	108378	100673	171889	171889	51064	44469	101660	44380	53918	182557	201415	213816	114275	60943	20644	74560	83981	112020	54783	57013	33027	16242	19335	35284	50210	65730	15858	42657	56284	33333	137078	127358	151795	148082	45271
3.35012	35052	31239	31523	35520	33129	58069	58069	75929	74057	96536	96536	77934	58623	58623	35714	40791	48939	48939	48443	16493	34096	26281	18513	20243	34524	52263	71008	61019	22379	72623	77267	158547	48958	144885	127015	103492	50596	43358	10586	20452	14385	70370	65737	34687	134892	96468	174016	170522	47859
3.35338	57809	91592	44506	77881	14160	56682	56682	42203	27813	32524	32524	72455	38261	38261	98410	103548	135324	135324	65919	20433	68219	42492	30408	26715	37332	54746	70884	56762	30026	68395	74935	103899	43174	145975	180911	98734	79695	200063	195946	91756	26123	137684	71607	33100	120807	65867	77276	61106	45259
3.35663	70186	79029	53901	67722	6738	49228	49228	92493	87012	88377	88377	115194	20216	20216	107402	101431	175484	175484	64442	29704	73739	45916	54483	43844	38574	37085	39717	45404	39059	61326	71368	85656	39863	140582	179147	90361	101940	225637	209255	72733	59941	160588	73655	28104	60223	40646	48892	53642	48687
3.35989	91149	74555	70290	66593	18270	54932	54932	75421	119399	175274	175274	130443	2457	2457	120174	96881	146062	146062	64463	36333	71971	51919	104616	245332	152379	151410	95182	29641	48558	54053	95366	143438	37875	99928	82212	78261	81764	86997	90937	63700	84881	73754	61436	25936	31149	24774	78093	77484	47446
3.36315	116600	53516	96169	72579	28744	80734	80734	45034	138401	163832	163832	108691	16235	16235	132243	90082	111770	111770	64560	34229	50276	60305	101254	281179	131528	131099	102378	18114	58840	44793	119320	136595	35940	92878	104989	79509	101578	104257	108984	68826	104741	95545	65042	26787	80371	64618	201431	54192	45860
3.36641	146802	45085	126359	83020	37034	107847	107847	27337	138516	134198	134198	93399	32930	32930	76566	64475	68389	68389	61081	48868	70548	71448	89566	206558	114951	112391	123990	14803	70430	35427	121632	120276	34110	76921	111624	74762	112173	114342	104286	84075	143902	216024	53649	34779	116521	99005	191145	35059	44145
3.36966	91017	48952	64184	50604	42386	103934	103934	32006	179772	219648	219648	93448	45714	45714	97816	73639	55234	55234	45220	34211	22485	11785	17399	34275	55601	85363	127523	10947	83724	27235	175296	124744	33019	66466	107771	68540	99484	102491	59121	33626	32209	47429	37347	78951	92412	100619	106579	19118	42010
3.37292	206760	58642	172248	111324	50092	142661	142661	45591	199879	184294	184294	108801	55747	55747	97155	69166	39371	39371	49161	66702	76835	105162	48488	85767	95035	81391	194215	42003	98880	21906	187918	118932	33178	58917	104692	60101	81153	157459	109952	117097	258959	156519	16498	161673	192696	158518	121484	6599	39317
3.37618	131611	69555	126794	125970	55626	142188	142188	57968	185042	195637	195637	130271	67585	67585	150631	74658	30503	30503	53837	80874	85376	127870	28716	40874	89198	68547	175817	102955	98184	22084	93692	112742	34489	53588	101352	49411	58428	133614	88729	121416	108092	96569	7994	79052	71463	64322	58376	4914	36720
3.37944	142082	79540	162534	148454	60749	124486	124486	67382	108430	106677	106677	100235	82737	82737	69747	57400	28135	28135	75393	100319	97335	152475	33912	14910	84186	56903	60998	62584	85135	28519	135733	106867	36047	50610	98384	36331	34953	116158	73088	142400	183277	85747	34518	156834	152033	148915	124266	10769	35252
3.38269	154261	87270	146906	168179	66087	133248	133248	73828	78710	69641	69641	78851	89199	89199	116651	129405	32586	32586	117393	126447	111869	176054	61511	8038	79019	46281	125191	108419	101317	38634	102521	99920	36735	50038	96892	20666	27889	81899	61328	71208	77127	60892	61014	127580	141274	149132	107487	14390	34988
3.38595	7416	22971	48247	76280	72470	118717	118717	77764	150466	71268	71268	159890	101714	101714	106262	170473	41082	41082	177528	159381	128503	124800	93999	18704	57181	36810	33577	24840	17653	12925	11529	11575	9665	5196	11357	19097	36087	40351	46338	83893	137013	45200	85201	421762	182932	150524	91781	15799	35182
3.38921	148732	92704	77040	177990	80401	101996	101996	79932	105798	86139	86139	148432	100175	100175	80661	167135	50713	50713	104638	88245	74153	63308	55285	32757	42392	28922	34953	38945	49831	65574	90495	78226	34431	55399	95400	51021	85617	96669	45304	199441	111400	38063	105124	212471	160393	127274	77000	15149	37124
3.39246	36474	44305	40752	68798	84257	84825	84825	81284	144538	145571	145571	127263	101976	101976	61561	84232	60531	60531	75687	70970	64500	56096	44701	30596	25086	23331	75754	109697	142560	86284	100089	64495	32603	60162	92161	95900	94706	83921	41567	110580	98187	38897	119585	283082	138372	106726	62963	12660	45559
3.39572	86216	83340	11473	180500	99597	68519	68519	82866	99404	86352	86352	84814	98436	98436	61495	146162	70633	70633	137488	119352	98149	77920	61424	48769	38003	20746	17555	10991	10245	10928	9886	8897	11063	15810	22189	30002	38290	47654	41013	100147	90606	44796	128311	354461	118666	92490	49768	9064	62865
3.39898	62583	73979	11372	157075	108665	54152	54152	85618	179346	244429	244429	70742	154868	154868	75663	167239	81044	81044	122350	115038	110679	108608	107913	61755	23214	21068	88321	70924	48346	31486	46250	69958	30496	69498	93915	170841	174721	84796	42943	156130	83307	51475	129445	126422	101484	83615	38158	6867	85338
3.40224	48571	62760	22754	113019	115185	42646	42646	90130	156773	223569	223569	46350	203015	203015	89455	132306	91362	91362	87413	80687	81888	93508	115233	67063	3053	23207	64436	198121	148786	183438	46228	92171	30967	78657	113879	119976	109517	76658	46478	98528	75765	56277	131127	165647	86174	76642	30152	10344	107046
3.40549	42277	51181	29925	54553	50593	34610	34610	57996	109326	149835	149835	35544	229388	229388	95870	147323	101066	101066	40364	25939	17629	13357	13967	16331	18404	21115	24699	27600	28523	27999	28519	32559	33128	46976	52207	56169	67387	64511	51158	218408	69880	58532	127280	106440	71803	69241	29027	17692	116379
3.40875	15581	10217	5534	651	10491	30100	30100	53659	74813	76840	76840	40625	51822	51822	59486	64163	63371	63371	53925	49519	44409	37759	30625	25135	23005	24601	28909	34243	39235	43584	40771	53764	37364	65538	67627	65261	58619	46743	39367	38115	53063	58551	104456	45067	57488	61295	35416	26726	128511
3.41201	30460	32626	32636	28811	22889	25940	25940	41893	90052	117868	117868	50198	128415	128415	79434	47867	17627	17627	25828	34988	38648	40980	43611	44306	40979	31660	30912	30055	28471	24269	23035	28771	33624	33205	40549	72030	118620	22322	63243	232936	67651	56604	113487	49753	42612	53942	46070	36730	52353
3.41527	40579	30620	51498	41032	63622	29850	29850	116416	69823	167182	167182	57526	221099	221099	74321	103582	129424	129424	103734	12322	82386	73609	64361	55587	48044	34295	30126	17579	9236	16519	28028	43119	52181	89460	114082	133525	144868	9144	69815	129791	69873	52577	88452	58679	27075	48428	52228	44931	34346
3.41852	40472	29276	56370	43253	71716	33137	33137	126410	50770	128657	128657	61346	174754	174754	63423	81121	143241	143241	115977	63201	97058	63180	53762	38407	26907	21683	27678	21347	48383	55126	41581	67771	61943	73599	69012	62038	54433	41724	16659	29909	72205	46452	93856	52793	12924	45413	70198	58465	93022
3.42178	40421	28407	60499	46627	53706	37870	37870	131006	33755	84640	84640	60253	55044	55044	52140	50205	46039	46039	34457	30412	28350	27950	28818	30136	31310	32957	29461	26662	52003	67249	41743	83132	72035	160512	172590	172611	93855	81260	80814	85593	69573	39064	69555	47942	15260	44663	81291	69804	77354
3.42504	40095	27254	49079	48897	37356	43185	43185	67997	21700	73233	73233	61001	68962	68962	51824	68428	95452	95452	89785	118613	149278	50196	100619	149491	138952	44403	31148	31944	84158	61393	43628	40075	34003	34237	38904	45009	52251	61780	72834	68098	73892	32802	66595	57385	30968	45160	91049	81043	68143
3.42829	25575	24797	23559	23482	23363	32407	32407	45029	20864	92403	92403	59160	278709	278709	52256	77808	199345	199345	80596	125562	154665	48356	100542	89670	74677	48782	33756	32561	20483	11061	5711	7951	14214	22688	34650	51773	75743	108648	86672	36509	73465	31670	49131	71000	46855	45646	99334	91734	65445
3.43155	28189	23489	37723	43184	11599	44077	44077	43432	29622	32909	32909	25068	25478	25478	34072	39991	46457	46457	63275	71294	75997	49522	75091	72312	67977	53005	36634	33904	26736	23244	26018	34667	48343	64541	81086	97633	115645	137090	87500	21813	72445	37961	29716	78644	59983	45150	106084	101402	55529
3.43481	34003	20374	45434	31335	2831	29375	29375	58227	40718	113731	113731	58456	169647	169647	58679	114273	187057	187057	67717	117451	97443	53591	60055	46072	34743	25981	26575	34216	36384	55322	66123	35210	96017	151330	163008	141843	161282	151909	87036	23768	70440	49454	16163	79778	68803	43137	111183	109469	64821
3.43807	30664	16349	75675	39223	5777	62385	62385	126964	51385	84518	84518	21952	52303	52303	61486	123180	133833	133833	68071	112035	128306	60297	107976	154029	165286	58642	40757	37891	18108	60895	76782	26481	45381	47652	75441	112311	152676	138851	85596	32505	67010	62947	32452	77838	72476	39344	114474	115137	62908
3.44132	26373	12170	71784	33056	9809	65759	65759	121428	60545	74857	74857	65221	72073	72073	62774	153318	168003	168003	72594	100085	100777	63341	34145	32242	43581	51030	41623	47304	58364	54158	46988	18666	37741	41195	51590	68209	90686	117458	83726	40163	62346	76033	61961	73846	70828	33641	79339	69039	60146
3.44458	20905	9455	69310	26473	12664	67652	67652	98707	36863	12741	12741	22583	39511	39511	61994	82395	79272	79272	69672	65259	57738	58160	86411	141019	181874	59203	41916	64050	125271	65287	95045	12276	89141	97961	124738	134588	106060	89581	82055	44149	57397	86930	95464	64885	64195	26334	115691	116724	56936
3.44784	14648	10136	74399	19509	15730	68124	68124	111508	72480	57123	57123	72057	51019	51019	58880	176262	123824	123824	89925	67006	135958	88690	87732	79913	83887	56364	41809	88474	126366	67029	100288	8025	83655	93227	117191	99978	80125	67775	65062	44532	53172	94537	129674	48272	53253	19620	114220	114168	53060
3.4511	8976	14158	88303	12512	17953	67792	67792	110761	75350	98091	98091	77128	37900	37900	21550	37066	59673	59673	77074	47622	81575	89259	74329	102846	90202	49637	41387	119531	155418	67867	101729	7438	77345	88881	119855	154311	99067	52966	80825	42789	49758	98537	73870	25042	38917	20240	89634	113623	47966
3.45435	9563	19973	105118	9126	17233	67293	67293	116284	21350	21835	21835	54919	23845	23845	47861	65456	55606	55606	51310	28244	75156	87745	52218	85811	54623	39646	40816	125424	119055	67724	90273	9961	70405	70942	80300	100764	89412	42170	81336	40454	46279	97954	94813	487	22391	30972	109701	119048	41275
3.45761	18564	26021	66391	14472	14546	67098	67098	130441	75847	74270	74270	74160	19563	19563	44046	69145	55507	55507	48393	19865	47065	39712	28008	18495	20759	36859	40509	105114	149636	67469	92595	13266	62712	72472	133045	154586	91735	39999	34300	38430	42057	73432	81914	21984	6906	46579	81678	72000	33043
3.46087	31029	31042	123377	23376	16390	68231	68231	152426	73400	79041	79041	67878	29711	29711	46866	49262	51734	51734	48588	37868	50039	59152	6687	64444	46497	57222	41071	202039	196881	68175	83377	16549	53942	62016	94093	73513	59434	45573	40156	35256	37707	54458	69616	36052	16051	64513	107166	146347	23904
3.46412	45137	34988	120799	33566	22755	72737	72737	177378	69311	101143	101143	57621	42835	42835	59408	53074	49668	49668	59766	66185	79883	92596	18875	62515	65665	93156	43059	99662	84030	63262	39672	19933	41195	51714	73139	81985	89608	55007	86768	38194	34762	79888	86577	41476	32972	58966	43373	30185	16268
3.46738	60797	39729	109090	46264	26783	59386	59386	51581	43307	42927	42927	42123	57110	57110	80044	97617	89676	89676	128707	99938	132737	129855	34738	62301	85373	123551	46719	121146	113247	74926	63460	23851	32179	9365	31771	62468	92188	66209	89968	41550	33698	65455	115445	40007	48870	105645	112509	167825	18072
3.47064	23536	29779	44984	63440	33640	95324	95324	162236	59187	163188	163188	21639	74202	74202	75407	89525	82260	82260	105532	97681	87267	78296	44429	61795	71266	72080	51894	70960	69973	67422	57094	28722	20477	16237	28769	50938	77758	80764	93588	47439	33012	48203	63211	34252	62921	126923	119235	168599	31385
3.4739	12888	12365	12644	20600	27220	24018	24018	21876	29912	29113	29113	21793	33607	33607	36285	30695	41895	41895	108290	140059	160950	166317	47129	60424	91611	56605	35341	32508	31669	24665	14810	8562	9658	16722	27371	37202	43289	46825	51310	55453	31493	31061	6208	25788	28344	19549	61162	120017	50212
3.47715	39790	36348	36911	41472	47902	64049	64049	73965	52399	88629	88629	56353	80908	80908	87440	84496	67641	67641	197232	232143	164662	239197	43564	58622	128014	151870	64950	66473	52178	50135	55891	42026	18492	80318	160217	184694	211334	137337	99337	65148	30423	23108	49669	15122	83635	104390	119068	131825	71460
3.48041	45892	43668	37473	33399	35404	36436	36436	29252	18609	20443	20443	9589	4119	4119	25578	31252	42831	42831	86253	105082	121332	142299	35755	57242	136819	224185	72095	145848	117856	110848	59817	50305	32883	146437	179310	158961	144592	135194	99931	76026	32290	38487	23018	3517	85537	145531	146828	133716	92343
3.48367	203945	131766	74265	161786	214270	117105	117105	93014	49908	61475	61475	54574	63032	63032	58882	58517	57678	57678	82513	75992	75389	87474	26099	57466	110673	117521	79782	118704	106238	84231	62555	59315	48623	59697	46545	46465	53523	53246	44187	38240	36634	54970	54474	10066	47366	61550	73488	76272	82012
3.48693	234858	157527	75619	176826	163966	86738	86738	79273	48034	104752	104752	106050	83727	83727	117834	91524	56750	56750	135019	154729	132764	153375	16284	60965	149578	201397	88537	100452	123552	114697	64357	68570	63676	153193	164036	134936	152755	138543	94995	99279	40427	67784	46165	21350	44448	46620	48249	56409	69680
3.49018	53795	51411	52540	57997	63813	65512	65512	69688	44290	185570	185570	191520	59355	59355	170180	96923	58485	58485	128582	110755	95977	84217	9088	64200	52576	45623	50914	81737	129371	121140	65465	77323	76482	300652	242914	111782	228773	324824	88774	111127	37177	17497	38569	31625	82861	112914	141848	81757	121493
3.49344	54696	39620	26017	17621	16981	38042	38042	51931	37821	106135	106135	201155	32469	32469	157046	101824	61881	61881	144388	121677	83628	62028	14081	50144	43356	36428	34377	39521	52201	71721	66656	84598	85631	137737	139576	87781	123721	107379	78250	84777	43924	89822	91710	40876	82883	83377	72888	62083	58896
3.4967	71093	62170	60757	61996	63405	63380	63380	79974	27760	117662	117662	198744	6295	6295	138888	104578	66175	66175	45047	61446	68679	57059	25181	85023	87551	76929	58373	44097	34188	26314	68794	89368	90109	274750	216980	63374	197952	309312	61777	135170	49261	65968	40128	31487	25246	15930	14698	23098	27678
3.49995	141628	132942	103689	96453	89440	54167	54167	75193	13805	51636	51636	52916	17506	17506	44145	57091	71647	71647	93028	98865	111233	43845	35422	115660	143376	124006	126888	113390	158893	82802	72150	90822	89552	209397	200251	38709	169326	124395	41137	25700	11988	31291	46681	48260	73859	76752	68043	55724	49853
3.50321	9127	9147	18899	32261	41504	41349	41349	51997	11785	56391	56391	169204	36552	36552	94493	104374	79003	79003	64305	50380	46425	38557	39940	34917	31843	37197	50083	62264	67868	64228	69691	81540	84371	105455	109435	14107	153533	188914	34356	156865	73481	167746	141716	39988	77439	88053	74362	67471	45341
3.50647	126716	71630	99194	73336	132897	41789	41789	76081	35174	33258	33258	81359	49936	49936	27663	44502	64366	64366	97377	122221	105091	38386	50056	134967	114859	95415	127263	130480	184015	46330	79153	82914	75665	108341	109834	11118	92179	83321	60166	69051	68745	66177	53414	22493	48977	80935	101202	72072	19968
3.50973	102687	34853	87896	56317	85428	38984	38984	75436	63766	15125	15125	76655	57404	57404	36591	38671	47335	47335	68010	84079	98418	41652	57313	112512	93483	83572	119237	141653	170624	30313	80753	74584	64983	78694	116902	35037	105005	138293	95166	151906	104283	149050	154750	15568	106369	130932	85226	76165	9091
3.51298	31124	6245	39705	44325	41133	39734	39734	73943	95763	2274	2274	116817	59944	59944	27654	64154	60153	60153	55938	46601	44520	45677	52589	48763	45684	52400	63254	67838	65848	16262	80991	64895	54027	77700	143732	58224	82315	113692	125261	133659	95960	84522	82805	44093	59451	43128	31031	22492	21312
3.51624	141254	13045	61582	42443	78042	42436	42436	54869	64584	10962	10962	104612	59200	59200	15935	214581	123675	123675	162106	136268	85442	47603	68048	98963	44668	69734	89207	80855	73655	4195	59840	49442	38488	32456	36108	48665	65255	92314	118556	143809	166479	186607	197513	75317	138347	98942	60225	80128	38760
3.5195	114142	25666	55310	41242	76920	44755	44755	67714	173481	20502	20502	94194	56456	56456	28468	167133	153974	153974	131576	114018	74399	45917	67021	80648	30193	69150	80071	146452	157521	8351	82273	47680	37346	99941	135033	96124	57827	105520	148216	161630	218656	201234	177744	100815	145787	77907	52252	79996	50586
3.52276	89571	35597	54235	42820	77010	46490	46490	54084	36412	27294	27294	24191	29910	29910	47240	59526	70187	70187	86367	99564	60712	40429	63732	58260	36173	72674	77059	146625	147563	17701	85969	43084	33323	118999	116954	87239	56856	25956	4435	31964	56018	75308	89483	98899	103775	55074	45929	79587	61421
3.52601	65715	44448	53817	47839	79433	49504	49504	57359	123918	37016	37016	71033	47380	47380	39926	35201	33521	33521	31181	30604	31412	31403	42271	39763	50497	79551	88494	102836	123465	25119	92240	42490	31648	81567	22491	48325	74026	112735	120022	162601	205307	211316	129796	122149	135568	33511	42095	30172	51152
3.52927	42442	51171	50779	57177	85582	54734	54734	50833	147407	44684	44684	65728	43328	43328	45811	38620	33470	33470	25748	24079	25528	18820	35863	30590	56251	82909	113189	48950	101964	31018	100239	46094	30992	174822	139764	86316	48235	36429	44769	59004	74407	87019	94231	97337	100191	25331	45408	83289	88198
3.53253	9893	43581	44737	71584	95300	60176	60176	43227	132961	52053	52053	31185	42818	42818	87740	142266	164501	164501	185001	106756	12246	3510	99419	33276	72218	98877	145787	62701	87727	36392	108714	53473	30379	201451	189591	92331	100480	113676	73310	178371	168852	116309	79621	61302	58491	40810	64936	75677	81494
3.53578	37891	54494	37091	85904	52158	35318	35318	34315	66255	58747	58747	46147	48266	48266	90728	99061	101182	101182	107701	82314	29982	20091	137611	41410	78451	108511	180058	127495	81864	41496	116741	63879	29613	221062	206058	78345	121791	105186	53782	185808	297323	201066	65367	99987	74269	63523	106433	93290	134939
3.53904	65581	52151	29633	114953	113138	63629	63629	24110	70965	64063	64063	34890	60443	60443	87559	109772	178060	178060	107014	61460	56883	46705	181747	49649	81761	116183	164884	159993	80927	45439	123938	76434	29049	107337	102235	65590	133792	91351	38623	188905	298753	211257	58151	90388	51540	85499	74399	65103	67607
3.5423	11650	14909	19855	25302	30474	36439	36439	13012	57928	67371	67371	22201	78747	78747	78636	80651	114483	114483	56799	49058	52378	38083	27046	16755	6692	5770	14852	23897	33023	42392	51423	59486	29144	73438	77918	56932	62320	35973	22960	65030	112111	149277	61356	81709	33043	103346	111079	89746	70512
3.54556	47455	45497	21058	56703	56218	52471	52471	1677	89450	68595	68595	9182	101743	101743	66003	61130	49608	49608	20439	45478	43441	41680	38841	34225	28060	21592	16788	19179	36109	48280	101535	103693	30146	169990	159655	52557	100078	69456	19766	46691	45620	43287	40145	37408	25424	34357	34828	37353	41723
3.54881	155421	44194	21871	92356	61295	47119	47119	9951	77536	68295	68295	12505	81191	81191	55229	54834	12881	12881	44005	46393	41164	37866	34978	34893	41076	53183	72866	105472	77263	51181	137148	115664	32024	190454	212580	50276	175221	130734	17101	72496	61018	61334	68959	65756	32468	78347	84188	93704	99018
3.55207	7781	11177	15507	14210	11599	14932	14932	17935	29011	32558	32558	30272	33764	33764	39436	44419	49224	49224	83584	68832	136767	184574	279134	63275	62731	116986	194819	167078	74356	60742	123942	102250	34583	78819	69478	47869	46620	34781	18694	14589	9908	11055	15868	18418	15871	38975	98465	119108	190451
3.55533	92148	53964	29017	107594	105051	98952	98952	33124	107085	65462	65462	51305	132656	132656	72608	77742	71821	71821	56095	33109	47673	90860	140013	59834	53763	112410	162407	137174	70992	80660	123979	107782	37705	84258	74696	44442	49372	34872	22152	27733	47273	73722	98966	54473	58214	118452	369885	122826	176964
3.55859	198390	63829	32583	173454	313456	235880	235880	43885	161540	62941	62941	74745	79412	79412	75589	75008	69849	69849	41904	27433	16840	13319	31127	54355	42549	93939	96391	91287	67235	72658	58587	45707	41553	60060	70510	40218	77741	84961	26085	92507	85853	78653	75716	51324	63952	58888	74755	104933	133248
3.56184	108612	74056	35454	129260	156905	239613	239613	52403	157761	59540	59540	99649	191563	191563	124418	113010	81895	81895	54574	42037	29361	21840	24101	30296	27938	49164	60736	68290	63371	67300	66398	69020	46237	52580	86835	35894	125724	141999	29954	90071	110218	131530	103248	49027	78532	100102	92552	89863	92021
3.5651	26659	32408	37374	39523	34035	39493	39493	57796	108949	55877	55877	124457	188495	188495	149530	132699	80092	80092	161848	64905	95142	111053	103623	40328	11714	120011	81328	75962	59870	193008	222436	106769	51141	30108	94708	32177	38588	30505	33404	41876	49399	60922	70213	47063	71176	68923	70975	76462	81152
3.56836	114693	88110	38136	127543	137787	143785	143785	60634	122654	53180	53180	123810	123373	123373	115530	112550	77339	77339	95002	56605	58951	45367	42244	33495	11823	95391	70200	56885	57107	183808	218552	89733	54923	15593	75971	29670	159377	156135	36267	61948	82395	111578	93392	45793	93021	176953	120148	130955	135137
3.57162	35488	42288	37897	49673	59930	68945	68945	62435	55538	52406	52406	86681	93575	93575	84468	74916	64232	64232	23716	22167	57470	93501	51057	33806	27212	155163	64568	38995	55183	248059	243838	70549	56601	10635	62548	28900	113190	108547	38625	54097	79723	67215	84329	46264	99822	182338	74981	131654	130763
3.57487	5055	12197	11805	17892	32605	46117	46117	40283	59597	52708	52708	94162	89298	89298	110511	117820	68774	68774	90102	49544	41576	104765	35347	47512	45598	91998	61417	26465	54007	81931	88062	52439	56781	15705	48291	30149	33022	20482	19189	49635	71966	35047	67640	48717	106446	131734	49736	130377	127845
3.57813	77173	78193	37432	93218	90825	74459	74459	64197	107599	50970	50970	102647	103715	103715	114222	110134	64018	64018	126322	55030	30728	157951	30133	69490	72774	180441	59144	23840	53472	64067	32574	38931	52888	22027	44302	33164	62359	43413	42223	56075	69226	15507	64277	51326	114074	168617	33652	127822	126522
3.58139	71142	68955	39200	108992	122355	114056	114056	65935	101545	44632	44632	131347	122773	122773	162056	173001	60561	60561	133681	64548	28898	134828	28285	92791	110945	136109	57387	29689	53485	93193	104255	42722	59977	26067	62884	37269	61837	29241	43235	64375	60741	4506	55933	51670	124322	154515	22610	127408	125163
3.58464	15297	9512	30062	44026	45216	43392	43392	54420	48811	29559	29559	2064	10652	10652	70321	106992	59061	59061	108886	75764	36665	114122	25907	112814	154699	152033	56750	38481	53955	119174	133290	54833	63229	27605	72898	41804	50228	22150	43453	75056	53494	11553	49880	50922	17998	47196	27311	134995	119778
3.5879	72796	41006	49793	157349	149302	59955	59955	103016	94553	64137	64137	124185	111544	111544	123865	123232	59176	59176	83828	75652	50688	91970	21695	126775	143788	108800	58618	47446	55512	64478	102113	70739	66780	27594	81081	46364	40896	19849	42780	86500	48776	21872	46370	58689	169289	125112	41019	157120	107058
3.59116	69682	25695	58746	59012	117945	33250	33250	137493	165804	111810	111810	174220	112344	112344	108370	131853	59831	59831	81780	98177	62038	28481	12684	32307	55307	52512	64469	55991	61326	31801	73623	73642	66355	26690	50896	50737	36481	21018	41202	97534	44853	27986	45177	84958	206197	112779	52983	198219	88194
3.59442	23960	13188	70335	101204	114295	30720	30720	117059	103905	81954	81954	49203	44032	44032	22628	13800	25118	25118	72191	101277	91458	91791	11378	131497	225361	9126	75196	65181	76821	42498	47682	30218	62020	24643	101380	54714	35528	23750	38766	107200	39165	28538	45943	85696	86885	84209	62069	95044	68957
3.59767	87964	20600	84649	162705	105470	42082	42082	72871	45620	41992	41992	46013	52126	52126	73649	91749	58501	58501	73237	116612	116946	107001	8284	121245	207871	64627	91422	77301	104049	57805	45256	119179	114016	21144	137410	57988	34927	27849	35681	42771	31510	25888	48607	124501	144072	95965	70295	184295	52979
3.60093	107624	42496	100722	114607	87598	62028	62028	63556	50353	50118	50118	47006	43411	43411	45001	49923	55696	55696	70591	111804	145750	133863	9071	102859	171352	108472	113733	94587	138905	64850	42602	51507	31761	16739	26326	31846	33733	33669	32636	49977	25352	24617	53406	214429	299172	92039	78728	371109	41823
3.60419	41329	52876	61805	78195	69274	84851	84851	186770	353699	278927	278927	182427	161387	161387	121716	84339	51742	51742	68734	97011	96110	100233	14790	78273	115776	110575	103461	98932	98350	67420	46595	100987	99032	12737	96557	61005	32603	40708	31278	91451	27059	25677	60399	125493	131920	91093	86501	106379	67983
3.60745	149112	99336	127805	113355	51861	89489	89489	90545	109165	121725	121725	140322	146943	146943	131088	93063	47168	47168	67770	132447	118060	105519	22744	51407	40681	19239	16847	26311	49807	68971	51599	142081	154377	10511	235011	60201	31630	48652	34160	101829	41919	25180	60645	49625	36470	28576	30905	40639	51216
3.6107	162192	128554	135200	169141	37594	118730	118730	87566	20855	49325	49325	97795	111746	111746	130124	103259	42917	42917	66833	90037	78849	59432	30669	27393	46149	61526	84078	127403	189602	68961	54931	136707	142100	10889	253115	57603	29799	58004	42945	80295	72118	21142	78261	67930	55977	55047	62848	67788	67012
3.61396	166190	99604	75008	88373	28882	88577	88577	103355	138020	152903	152903	179167	195976	195976	122940	111521	40738	40738	64519	87225	74826	64824	37699	11953	55584	54781	56420	62446	74207	65116	56138	118338	118810	13306	137934	53058	26283	69159	57286	47694	34015	16843	62056	79374	92027	96233	90992	79450	67370
3.61722	160717	170875	135155	104521	26739	133533	133533	79432	105741	78462	78462	69048	72411	72411	86466	96081	42840	42840	60243	75314	64355	48393	24500	8975	39425	70538	102870	139217	177109	56601	54963	108154	90283	16283	118949	46627	17561	33408	72988	15702	109552	16774	96997	111762	107537	99090	94223	100959	115319
3.62047	58861	60263	56790	53221	29018	35706	35706	23503	41236	57981	57981	94881	116729	116729	95201	117812	50304	50304	55196	110187	95545	81282	50680	32690	82410	119210	134435	148771	160617	44669	51236	90134	62906	20465	74300	39153	18190	89023	98428	27570	105149	18866	85172	73993	64140	61315	71743	92672	118712
3.62373	69988	72260	68427	45523	32711	11929	11929	33278	99716	99612	99612	113074	233867	233867	77081	115927	62505	62505	51600	89076	84032	77672	57385	51467	33290	14021	11232	36476	65136	31741	46624	73993	41555	30621	116692	33562	20270	71807	56908	47334	43338	34087	43578	48500	58493	72478	89176	109101	133574
3.62699	110731	148109	130877	27079	36125	73639	73639	47275	22624	41613	41613	84605	122932	122932	57681	111262	78319	78319	49705	231167	196757	155114	63982	66785	57252	40254	31826	29368	27943	22474	17951	11486	7609	8055	12514	18844	24139	26409	26007	25638	27367	29770	30632	29818	29133	31176	38663	53051	73019
3.63025	92856	145082	129278	17755	38605	87951	87951	49351	51672	78560	78560	58446	52655	52655	38134	104337	96979	96979	46179	313403	189543	79758	70495	72846	62905	75262	69175	71820	59967	28889	53298	56614	19546	60915	36314	49095	41623	86038	93863	101274	106093	106162	100417	79065	71296	48005	23074	33832	73901
3.6335	77621	124628	125527	18632	40171	65563	65563	46596	45787	78206	78206	45520	106641	106641	19800	95832	118291	118291	37291	331731	124448	49336	77668	70105	60803	60679	46606	39144	40574	48793	62180	55712	14416	105999	20604	70829	56638	169113	177385	113471	166764	132787	97645	67142	45164	32988	29659	31858	35462
3.63676	65833	105288	119282	24445	41378	44469	44469	43151	33034	79000	79000	85845	53445	53445	11089	86642	142679	142679	22878	229007	112297	84848	86757	66709	56491	54543	18982	46855	49552	83993	81818	57917	12706	105531	66593	81692	68593	56141	44474	33409	23420	16218	14053	16293	20116	23688	25583	24814	21373
3.64002	57976	89316	111065	30024	43051	28907	28907	39779	26332	78490	78490	76844	21629	21629	24646	77781	108324	108324	7840	148982	162516	113175	98987	70769	50219	121332	111552	69515	60942	55401	45494	36829	14502	24062	18551	13004	11095	15039	20449	25364	30092	35245	41051	47318	12408	59761	67463	81724	16210
3.64328	54082	77210	101987	33832	45905	24203	24203	36775	32614	76362	76362	114465	35374	35374	42133	70327	168853	168853	5817	200887	197982	121126	114997	79762	46805	115306	89576	69223	73871	80775	79117	65565	17606	70385	69145	67481	62917	55047	45806	38085	35886	45137	66982	97067	16595	163977	128365	126650	39860
3.64653	31385	34365	37038	36088	44217	29492	29492	32981	23488	8109	8109	97604	50458	50458	59435	65698	209147	209147	20826	27439	22616	61252	90981	96206	51345	149289	69113	96206	85242	183118	115189	69296	20907	152238	147335	190601	119741	82649	85309	71992	43785	99988	106283	110583	41459	99388	90832	86431	50959
3.64979	54926	60639	87336	37650	55777	37273	37273	26774	38350	51109	51109	67050	56225	56225	76737	65933	72730	72730	48123	36099	34506	55096	99993	139692	77953	217567	53628	133685	93900	202494	120795	72543	24531	138321	159617	133831	104820	32471	42763	31812	18479	24968	39553	55404	65538	84221	95138	103838	54515
3.65305	33013	18785	2905	16512	32427	43732	43732	17740	38324	67641	67641	122271	56189	56189	95553	72966	84633	84633	44931	31644	27570	31655	38947	45694	50221	53091	42073	64847	79171	99692	123889	75321	28446	119222	166583	192688	141739	31896	46269	43256	37426	88715	103293	140146	87994	149529	120815	124727	59769
3.6563	23414	33204	51108	41164	66600	47774	47774	7365	42992	63498	63498	110177	54398	54398	117685	87272	146120	146120	115629	31171	122782	71384	121688	128022	139576	151529	37146	161805	103475	157525	125502	77688	32051	99551	125014	125296	120416	75267	87903	32792	37786	47422	53168	68560	86446	103095	118095	120649	66672
3.65956	73520	43020	87267	43538	69747	49457	49457	5159	48463	58626	58626	74996	52100	52100	85684	82356	79658	79658	72261	21638	45423	41523	57429	97912	165996	254370	39172	198102	105819	197689	126062	79587	34696	83040	57501	41078	47602	45283	38241	29896	37970	48278	62972	75791	81641	79960	74404	68421	60615
3.66282	92074	38704	89571	46510	70980	49369	49369	15588	49388	55339	55339	66153	48312	48312	125641	133195	262308	262308	370413	41536	271502	48540	174070	85331	12249	36832	42345	63163	55219	45810	39177	32986	25212	19127	19661	23792	28089	33141	38452	35900	39733	17133	28031	23511	23651	31210	45202	62846	76338
3.66608	89059	35742	60089	41995	27429	35213	35213	31672	48562	57411	57411	35674	43634	43634	66844	120627	178004	178004	243662	60309	203627	43430	111690	77632	58882	50992	43008	54592	59434	61911	62941	65565	36434	64203	89672	97891	105426	113702	122554	46641	40417	33870	93912	66170	50054	73386	118130	100990	80779
3.66933	142621	34918	88662	55315	67879	45599	45599	57628	59271	66992	66992	17684	42290	42290	90681	112778	132291	132291	141901	75702	109390	45590	81018	87953	101922	111705	42368	105882	96926	88486	78722	64923	35501	31920	21103	16903	19065	23737	24722	19230	17773	37898	68277	77834	134688	74714	120650	92790	87304
3.67259	126804	37041	84713	61423	57794	40300	40300	36277	28820	22356	22356	13690	12818	12818	33302	52807	69674	69674	85217	87261	88980	52908	88654	86141	83624	82249	43451	77776	86991	84464	75258	60781	32892	34706	28001	23154	20529	20221	18998	17536	22393	31178	35910	33300	29299	36272	50059	57050	51499
3.67585	29539	42329	60395	68130	43591	38307	38307	134916	121510	101422	101422	87464	66618	66618	150655	130791	117087	117087	86695	68547	60910	62766	76596	82647	91655	109202	50585	58435	106410	99730	113895	72840	28023	52946	97625	89944	97676	113219	131767	84571	25974	61944	94520	26543	117358	63740	106168	72736	84581
3.67911	69119	50235	52062	36684	19358	29616	29616	41102	74704	89132	89132	93041	88007	88007	90180	99996	113284	113284	137051	98315	153388	73551	166532	166554	165157	128398	71983	62649	103185	85603	104630	65535	20567	50897	131724	62235	68859	108843	126189	95864	22064	75024	84826	30526	146179	59570	131152	62385	109778
3.68236	168579	59839	64411	78843	30058	33712	33712	164159	171761	136983	136983	145857	156920	156920	168210	126211	90014	90014	54313	55815	64272	77291	93950	113612	136927	111389	111847	72629	99438	74835	96346	53937	12059	50709	115562	43512	29774	93611	102361	104540	18483	90376	74421	32109	149997	55857	131389	53767	108020
3.68562	148728	70178	56521	68649	63196	35323	35323	83742	96962	98344	98344	70403	37893	37893	67565	123725	173640	173640	94291	97935	187630	91458	130885	82008	94738	79415	65952	57476	55830	59780	66182	37301	15895	53721	97718	38600	73452	154904	84080	109603	15039	99734	67158	37769	40650	37800	59859	47957	98487
3.68888	65744	77250	48555	79663	114025	39958	39958	214983	163343	155494	155494	163045	158795	158795	107109	163356	213527	213527	64555	95345	246853	96126	133258	63416	39193	89026	191527	76906	94019	59836	97624	22842	35004	62361	80005	45900	57349	168233	80537	110516	12277	103184	63329	44992	48968	31138	20565	24847	30447
3.69213	80501	68166	40652	65526	72217	46861	46861	139840	138477	155842	155842	129916	108846	108846	53326	27007	14395	14395	35814	51400	66765	78316	85190	60638	21897	80470	140956	73274	93971	52769	115544	39277	59987	78684	63883	57794	46543	58769	30776	17339	10856	43739	57936	47854	68415	47058	86771	43456	62628
3.69539	70457	81104	32843	72567	105201	55057	55057	73131	35885	29326	29326	66569	90106	90106	115762	119065	121657	121657	43882	87984	168822	98137	108875	61607	28060	72573	170637	68314	95883	44534	67450	74301	87272	101527	50092	69706	43277	15629	17176	39491	10951	70570	58341	45255	66671	45028	38358	28020	21917
3.69865	52650	98567	24998	69243	157758	63880	63880	106676	77189	93049	93049	79007	76666	76666	75787	74205	75626	75626	46832	85314	114170	96316	100683	60937	38638	65087	205261	62132	93434	36042	62959	106678	113469	126519	38841	79754	47583	99251	82807	59002	12229	5966	39850	40256	108239	43826	75936	39802	31224
3.70191	42275	97738	16885	67226	154767	73044	73044	64566	56422	110887	110887	60923	53597	53597	37015	30372	28686	28686	30940	36016	44927	56296	74885	57541	56603	58311	241702	54456	106192	31094	198080	144178	89136	39386	30348	55718	56539	79312	88191	82297	14228	104345	63484	36272	94922	43707	60826	36517	34391
3.70516	36197	93031	8520	66180	132716	82339	82339	35704	48372	117744	117744	95111	93004	93004	81490	75625	71729	71729	44721	79854	86941	76310	90718	53949	72670	53750	192042	45779	112551	32646	186925	167093	145338	123873	25170	90062	67305	78322	79431	82680	16614	94121	77649	33286	112638	44777	47926	33273	44692
3.70842	30855	84924	4069	65314	108331	91375	91375	27333	47756	103539	103539	80228	70412	70412	37104	23899	14832	14832	7202	3012	1259	2518	784	4479	10043	14505	17970	23744	34234	37366	60166	72403	87317	107937	23955	94056	78284	175444	170451	98689	19252	123992	98790	28934	59629	38900	28992	31524	44387
3.71168	25242	74041	11785	64261	88521	99684	99684	27912	48045	87936	87936	66816	198241	198241	102401	186150	133346	133346	28214	113195	102558	15395	70948	56339	64437	53854	40384	30258	44743	46106	51978	61027	83735	111286	26829	93148	88592	194726	207958	120153	22129	188098	122610	22254	73179	50249	30996	32173	55545
3.71494	20436	55323	20935	63352	78118	107072	107072	25449	47751	70713	70713	54795	148332	148332	94604	164676	117480	117480	18958	87413	83273	42844	68125	47174	24694	12124	13176	11848	13370	23404	33297	39594	43129	46065	33210	62949	81490	101746	117114	124399	25348	126158	127282	14463	60616	54435	26218	35356	28519
3.71819	17883	46162	30015	63010	77068	80306	80306	19774	41814	52071	52071	44261	54527	54527	82680	181252	101765	101765	15562	161118	121395	100042	79087	54818	87410	74477	44797	22032	57029	38335	21481	20623	28243	29252	20381	4411	13499	24011	23303	20762	29163	62529	76286	7476	54303	59397	22423	41008	46892
3.72145	17743	31270	38878	62912	62685	58627	58627	12749	49314	33681	33681	35778	97901	97901	69096	184644	86316	86316	27367	146485	147379	145646	73961	48938	91915	117900	51931	22076	118988	116423	33853	139199	145607	100107	52768	71824	109363	127985	108300	81471	33796	33901	10113	3999	54165	64803	18996	48860	36920
3.72471	18627	21581	47173	62072	87022	129533	129533	8938	51567	23635	23635	30690	94380	94380	60480	185049	71683	71683	60552	242372	294957	206189	67008	43253	89613	54915	52108	26018	56817	65976	50483	98145	99435	88946	65224	61177	95064	90492	77994	65677	39114	64155	72789	8688	58570	69155	16347	58145	23749
3.72796	18941	26912	54013	59912	70331	99020	99020	21543	54198	34645	34645	30895	98400	98400	65057	122056	58170	58170	116642	287284	382437	239322	57643	40004	95545	149771	75870	33178	175097	111635	69973	48255	39752	36135	32418	27521	24474	28301	36559	42931	44707	41296	46874	16345	56165	59826	15267	67929	8217
3.73122	18013	42327	38516	33079	38216	46261	46261	43229	44146	44677	44677	37004	39762	39762	43474	48731	45778	45778	51122	51751	55413	58754	45727	37797	67227	85251	83202	43158	170382	199359	90333	113800	182495	88362	101573	53844	99628	98859	77912	62673	50510	51396	94229	24544	75962	76916	16102	77802	8142
3.73448	16879	60657	58770	54699	152895	173792	173792	68325	57097	76356	76356	47758	53084	53084	69405	139450	34548	34548	266537	335369	334949	246834	32716	34130	96031	133113	85270	57941	101277	140332	99293	102286	192506	93668	126849	75110	84364	105509	80097	64907	57256	59115	60444	32437	64181	66094	18829	66263	23444
3.73774	17765	44240	47698	52520	87551	138563	138563	92615	55143	93542	93542	61854	105899	105899	206689	155369	25036	25036	329543	352033	299666	225147	25196	29138	98834	99478	82860	80794	155486	184894	114211	89619	200085	99354	153660	114265	62337	117455	161499	143845	65870	60160	76144	40615	69769	56585	23135	31123	26945
3.74099	20521	41863	49474	48250	73340	112387	112387	112183	51536	104383	104383	78596	105124	105124	187047	133372	19003	19003	41526	41809	42563	44624	33948	26127	64242	72057	77187	94040	109452	126034	141760	75259	168870	103858	177041	163155	39533	100372	297563	325693	76055	52029	62937	50628	129389	72644	28815	114638	45649
3.74425	22185	57192	30836	15340	18705	39691	39691	56772	49198	98449	98449	97401	104083	104083	322653	162473	19158	19158	358845	299727	335731	160789	53742	28948	106331	70015	41132	31174	40200	62917	90521	57849	129843	106180	138585	141405	42693	83608	156477	157957	85732	42846	54495	63127	149636	70016	37672	130830	50775
3.74751	20706	57584	38543	33163	22003	18843	18843	29453	50968	66990	66990	73079	68264	68264	75037	84135	24870	24870	84488	88883	98081	101771	76866	40785	46482	69975	56840	187154	210604	221864	246860	39614	189698	105904	153447	109298	76579	68312	89100	84626	75812	35488	48322	64437	60852	56089	53854	56574	50926
3.75077	17374	105506	39477	41150	254946	228837	228837	119759	60273	89748	89748	110252	91580	91580	80424	73478	33033	33033	37477	26020	16208	13251	24555	41107	58981	39090	42763	110893	115447	110683	108348	45473	154586	103205	186665	188835	116447	56606	136673	120970	92982	28121	43004	68297	57302	43682	29319	20631	30369
3.75402	17962	131573	44341	64058	187504	172712	172712	104602	84112	72652	72652	149910	89479	89479	337220	207839	41848	41848	177942	194599	189028	84350	119921	107103	100377	21744	30817	38014	31814	58152	116509	87044	158953	98764	168650	300136	152342	52370	139922	176469	88377	18826	38516	99207	118903	75302	103229	84290	38395
3.75728	24629	125080	49666	89634	217204	195485	195485	83503	126046	54385	54385	14809	32930	32930	73598	79425	50417	50417	104433	120272	129647	66935	134903	160299	94650	46138	30805	228455	100622	138252	313610	141073	142625	93713	146079	163967	149864	58096	94860	100847	80253	9657	35205	104407	131169	80136	143300	155877	33812
3.76054	31416	114389	52812	28028	91166	171216	171216	59588	180211	40389	40389	154811	45764	45764	94067	108363	58161	58161	59901	64484	68552	52206	47521	41051	47764	59907	43354	76727	86158	129886	199705	193683	128450	89630	123853	278161	195460	69904	63612	55506	12999	9620	30119	26285	16515	19675	30431	34737	30077
3.76379	33501	60893	52861	83591	108158	148633	148633	36280	234805	37307	37307	142943	22898	22898	182632	200101	64718	64718	84480	193824	167589	42493	121059	132130	85762	117792	59270	177065	81275	127345	211827	182156	117437	88220	104780	85343	70029	58746	43871	44695	40657	16690	31778	37103	37306	34176	25972	18818	33576
3.76705	31331	66484	50370	56643	39806	56951	56951	17322	276656	44492	44492	123151	60347	60347	134466	181368	69991	69991	57157	34318	34696	43118	52868	56806	53973	48719	47186	49110	48254	40693	28183	20168	26227	35620	42926	52405	69019	89077	30677	77228	63344	24349	31245	93906	97600	88553	64584	75045	73205
3.77031	41069	69858	46646	66264	61794	66925	66925	12437	96781	54609	54609	99074	112463	112463	112465	97106	74208	74208	58071	54097	56038	56320	71001	74625	72484	67461	65153	69504	73152	86644	88846	85056	80518	80323	76989	78065	68679	59923	21359	83498	63935	32508	31585	85310	79325	88431	190840	136735	91777
3.77357	44705	48098	42698	71540	54417	127523	127523	22818	138516	63416	63416	75735	67472	67472	19267	5336	16097	16097	56105	75039	90775	79492	114963	148797	97290	181660	95861	73343	66958	114611	124494	102666	82388	70933	66784	80022	88423	88466	15889	81783	66446	39915	32981	76847	64492	87661	167540	125311	109144
3.77682	106863	57428	38604	79421	56008	132879	132879	34616	125976	69679	69679	50165	38706	38706	14631	18038	25526	25526	42211	60627	78717	88593	90037	98876	112373	203960	101914	56582	60926	100765	93317	209319	97644	101809	58448	76368	88125	82706	13304	67804	68035	44268	35504	61786	51756	46355	43815	36267	19948
3.78008	111226	55209	34000	65618	62248	107703	107703	35667	151259	73363	73363	52475	189497	189497	75128	67513	89174	89174	43644	96847	59593	40527	75711	124030	135420	182939	104681	52044	56559	85115	35497	71430	59447	53769	50546	45873	39496	34206	11352	31481	30030	26948	23349	21559	22444	23076	20171	14550	15990
3.78334	83944	58615	29093	56338	68813	65057	65057	53148	146597	74860	74860	54683	172622	172622	63383	42640	95398	95398	39161	53897	78540	103158	121397	137540	145373	148551	104464	53978	55318	71101	23701	69311	92678	89300	42134	186556	128900	67200	10180	63094	57561	42430	44072	61973	40568	92860	76339	110677	123457
3.7866	92374	64262	24961	50280	53425	41351	41351	38718	47356	57135	57135	59780	76252	76252	59640	22829	62569	62569	33429	79051	104416	122075	133741	123922	147946	150053	101871	56570	57987	62210	27730	113032	90215	73959	32857	205265	115289	58512	13374	55262	47267	38604	50387	55665	20869	39704	55618	110337	161630
3.78985	244175	68969	22565	44982	74820	72234	72234	51845	30225	25277	25277	20663	26873	26873	32287	9926	26894	26894	23888	21598	21335	27019	36968	50850	69896	93011	97631	57780	63892	61738	23727	94849	87786	54081	23915	142034	102076	49268	22218	49352	40151	30045	57958	60558	38100	87616	43416	101276	106871
3.79311	375656	74651	21479	39182	76084	19938	19938	61951	61812	72940	72940	66409	63706	63706	67744	20024	150209	150209	10796	17349	18008	61292	115473	72895	217531	257313	92315	59037	71404	69664	23787	83298	85591	32638	16057	84019	52227	39435	35606	48164	34007	10412	66339	61888	38800	117128	37434	108590	180553
3.79637	382005	92628	20632	33278	77298	81523	81523	71651	68870	73316	73316	66575	33608	33608	52737	38332	71551	71551	7951	74126	84975	125604	116958	68316	101803	96612	86150	62640	74498	70903	30072	70764	65859	18523	10054	50566	70114	29116	53524	52608	17407	25263	75642	65250	40276	122910	33830	105586	91688
3.79962	64001	61915	20293	28374	77066	58248	58248	87476	85423	75704	75704	64926	10619	10619	99369	55670	189632	189632	18927	130698	47721	106876	98281	70987	89798	90905	79146	67755	85189	93242	33068	67929	82354	28446	10559	173401	61816	18762	76270	61244	19792	77208	87432	71748	42375	122919	30084	64337	49064
3.80288	56795	89082	22383	24916	73905	36234	36234	112170	106112	80316	80316	62097	9027	9027	135671	69439	201996	201996	28071	198218	34278	283618	144049	75690	257915	85534	71443	70283	89225	99333	30234	60966	57347	46698	16733	95888	47409	9637	102901	71875	77102	140567	103821	82374	43971	105938	25699	31684	13047
3.80614	195355	145096	27773	22179	26516	28407	28407	83146	110544	86891	86891	59121	28130	28130	74804	61115	71409	71409	51594	220890	35591	255030	135982	82156	218854	39447	63580	66978	90322	105013	24624	54680	77409	63302	22255	97381	33064	7036	85287	81856	76418	70150	66792	68114	43256	75584	21299	79744	98670
3.8094	90867	66270	34747	19318	26669	38859	38859	45895	54389	55364	55364	55739	46894	46894	53641	52524	52095	52095	55803	65424	34117	99601	115027	96722	127632	63972	56507	58775	88222	93656	20286	49600	71942	74748	25710	68066	21343	12722	55868	50414	43158	34357	25079	16999	14425	22562	17314	58042	81502
3.81265	74737	73403	41512	16453	49505	62018	62018	104965	158256	104449	104449	58903	63467	63467	196365	136826	124728	124728	71880	58793	28090	44125	38327	33728	31403	32090	35424	40214	45172	49257	17729	45845	52374	50818	29388	45422	20267	18876	42898	46141	50536	54784	57887	59373	35649	40977	13218	44322	55063
3.81591	75916	119740	49048	14557	38233	70401	70401	102736	173360	114052	114052	64499	76099	76099	196089	184339	176299	176299	173704	176144	21332	175601	114246	174461	105153	103850	49294	44403	76706	87513	14470	43558	53155	88966	35768	84201	31714	23727	153495	102006	147590	140963	133306	124327	33690	9673	8311	56338	71454
3.81917	64832	393909	62506	14811	33329	89881	89881	104684	64796	60719	60719	32186	12979	12979	38654	54422	73204	73204	108785	112579	16069	88609	70160	50936	30794	18148	29818	33628	54683	60454	9436	43376	41343	55299	43224	40721	47440	26914	101241	102289	177144	207561	155351	149720	30402	20565	4498	76053	30809
3.82243	56584	94370	87386	17988	48825	95266	95266	173139	195431	124964	124964	89019	90743	90743	149542	135018	120862	120862	109946	116082	11578	134899	108702	169870	82645	98410	56471	17119	67534	59835	3585	46134	30041	28522	10419	46283	64028	28533	116166	98642	254494	282322	132452	148562	17950	42052	9122	87459	20161
3.82568	48215	184898	123804	23291	78062	94544	94544	91002	57196	63556	63556	93860	95674	95674	133042	138484	141823	141823	148182	149870	8241	115669	107237	128423	81448	87351	65289	51832	71329	46468	1775	52224	21578	81175	53784	122284	80308	29363	78828	90648	88793	87642	86976	87596	13871	54944	17149	117855	53728
3.82894	42225	230732	167136	28033	106883	70611	70611	64575	51783	53005	53005	80535	96640	96640	166697	209771	251329	251329	294160	169676	9326	96402	105231	160251	84144	71779	77568	92203	83913	37373	5986	61290	18466	79656	57000	138058	95759	31004	43715	78410	114753	103534	68459	82738	57599	59290	25951	126024	84043
3.8322	40193	166601	201616	29753	83616	73594	73594	93787	103764	94822	94822	59690	40135	40135	11624	4648	12609	12609	26379	27064	13212	23413	22356	20933	20033	23267	29642	36776	56344	34636	9774	72238	20361	82935	71748	144899	110207	35359	30374	59705	79153	88487	41154	101190	109593	56776	35257	97649	97024
3.83545	41796	114253	116980	32115	111775	63901	63901	74751	211165	92900	92900	174742	58833	58833	69660	70151	75271	75271	81736	84529	17222	56710	96287	97667	91208	29000	93227	88084	72812	37132	14041	83490	23945	89976	113726	148134	123645	43414	45631	47795	67335	52929	24722	30146	22539	20275	24859	31414	36481
3.83871	46596	79190	119860	49194	100821	49264	49264	41092	153561	105120	105120	140520	15657	15657	78859	54788	32673	32673	8145	21977	21344	40287	67695	78630	88682	5012	113380	127638	140838	42261	19136	93505	27066	97302	122719	94629	70951	54707	62744	39514	53466	98293	19177	67414	100435	41733	55179	87574	133671
3.84197	53311	62453	118172	84956	121194	35046	35046	19036	95847	85022	85022	65325	57183	57183	29948	11028	16898	16898	66693	78752	25612	35347	83505	185064	92763	18884	168767	151172	127774	47684	25069	67150	29026	101499	167829	148729	148012	67845	74794	45251	49322	165577	18290	51450	160990	36645	65809	63239	129246
3.84523	59380	58385	82577	78793	77160	23932	23932	7482	57508	52315	52315	42958	45300	45300	46158	41575	36689	36689	25991	17015	9872	14517	22088	27480	32076	37411	42213	44011	41856	37044	31607	25766	18451	16433	32400	57626	86004	81061	82414	60248	42518	178787	19486	39290	123254	39279	62230	39229	48543
3.84848	62682	58044	59908	52303	54890	22518	22518	8397	53935	125194	125194	126486	124265	124265	102923	94609	113251	113251	50858	81811	32059	62130	80610	116281	95812	63624	77127	60298	55951	58007	38625	70219	29777	68277	63747	57094	47041	32953	15984	5409	22133	40560	22487	32995	93556	49603	85177	17793	100955
3.85174	44635	46875	50238	53923	56517	31720	31720	16848	59549	84253	84253	99830	105410	105410	100097	86405	68106	68106	45194	49987	34355	65032	68522	67716	62698	55063	47605	43367	44356	50085	45649	64691	29432	71143	70468	66450	58641	48870	43211	49805	24896	95552	26099	36791	173197	64357	89697	2025	93106
3.855	61500	51660	98263	86343	74514	43898	43898	26247	63704	153889	153889	135085	258023	258023	137100	78966	74565	74565	51031	78066	36954	61875	53194	47540	44160	41823	40038	39519	41760	48924	55734	89919	29384	72490	184011	169885	196817	106292	89337	100610	21353	64885	30946	34503	29495	31363	40200	15608	73280
3.85826	43887	46705	62890	77476	94489	55598	55598	34825	67183	140748	140748	119456	100472	100472	6809	33347	61625	61625	57084	72659	39928	65995	52175	36840	23848	18336	23882	34154	42167	44279	40973	35217	25465	5910	43485	111393	195710	108692	88157	106024	21007	203920	38885	67210	130991	101803	78497	27462	95381
3.86151	59489	43393	104941	196851	118688	66468	66468	42264	76689	125358	125358	106269	115922	115922	78826	64716	52124	52124	29288	20520	13834	10637	17049	30161	46500	66014	89445	104915	143881	169712	109452	100240	33120	49175	258029	223051	235385	110120	86202	107180	20405	191084	49401	85001	114284	123963	64127	36221	137677
3.86477	59174	41799	91292	160590	116855	76645	76645	49319	99891	109976	109976	94152	193805	193805	145453	93259	89704	89704	56108	58907	45611	123133	168775	49520	109659	138111	182956	75454	207358	203526	153639	97753	38754	41786	188350	195514	208821	112596	84038	104715	17630	170455	60003	103461	107078	147108	49249	41782	30369
3.86803	58842	40489	84276	126343	108185	85095	85095	57067	140677	95585	95585	84425	143574	143574	143565	105853	113722	113722	55319	52347	47683	123929	127974	40476	102969	93248	88211	61781	86229	84383	81261	77625	48173	39114	72369	74331	77122	79769	81493	81204	12839	70867	61669	51623	41109	29283	15618	2603	14173
3.87129	58880	38968	77909	106858	95604	89828	89828	66252	195176	82546	82546	81506	101708	101708	137330	112887	119215	119215	57561	46849	48118	120159	147650	31581	127361	137825	108584	56644	230419	218125	195559	94845	61807	40718	88136	72575	59649	47303	35799	27900	7858	28204	32742	48189	81190	127950	39293	44218	133852
3.87454	60242	38434	70716	103771	82318	89730	89730	77337	239531	71169	71169	90823	69486	69486	120197	102708	90282	90282	59164	42877	45933	64153	66116	21717	74354	82530	82610	53555	140756	174801	214110	93903	79068	45029	106218	250277	201512	128350	77312	80673	4261	92902	88458	121718	87450	147707	41481	41937	128176
3.8778	30841	39538	49363	59978	70041	85157	85157	91026	153526	61770	61770	115119	53974	53974	106477	85568	57244	57244	45860	40607	41922	89240	104705	9756	128983	111767	65638	49847	89440	74297	75394	87611	98189	51006	96155	85274	72147	58897	45944	33386	597	20534	26048	33965	41882	50214	41911	37782	87298
3.88106	69919	46871	60446	91469	63783	51148	51148	40490	31886	33086	33086	41264	45275	45275	51439	58582	74427	74427	53451	39631	40344	107066	98980	15638	154714	87275	56557	45366	162384	123890	100003	88204	80708	58476	67170	61609	55815	48074	38081	26944	8893	20320	38010	60621	76202	111393	39987	32043	114329
3.88431	78025	56723	59357	112318	60289	78420	78420	130043	118931	48858	48858	41724	27824	27824	44608	63532	82765	82765	51461	39055	46186	116288	80907	49493	159134	56581	56144	41299	143468	184118	137332	95112	97012	67633	90521	91113	93819	98726	68368	66079	21356	40710	102999	157108	72324	184105	37734	25230	108842
3.88757	5576	18161	31846	45567	59293	77641	77641	155056	226035	44664	44664	235521	224365	224365	65048	84020	141831	141831	52089	38006	57890	129912	75934	97382	159573	26902	64564	38694	128538	227027	188556	95626	133318	78751	113076	109634	103585	93655	66500	65016	35091	26270	16877	42389	68164	101203	37783	18380	104971
3.89083	97999	80400	64333	110290	59186	88181	88181	133355	155627	41519	41519	188692	197570	197570	91726	80743	203731	203731	52830	36060	69103	46555	83732	150841	155567	36902	78497	36693	117771	194193	145201	94975	64282	42456	35896	38038	42038	46818	51990	55735	47692	26729	62028	65741	63570	65321	41468	13800	59305
3.89409	109783	89305	70829	142245	58799	67904	67904	55555	38587	34162	34162	32376	32674	32674	39681	47529	54483	54483	52757	33378	77739	144718	97519	205410	147086	75848	94624	32956	111614	114772	84093	64750	56197	58453	67549	77775	86038	91638	70327	79914	60338	28738	62553	47361	33025	20399	10802	10077	15340
3.89734	65295	60404	56254	53911	54152	61918	61918	67515	76409	38494	38494	73438	67247	67247	50004	40462	32680	32680	37366	30793	69418	98509	111613	183300	134935	117827	111716	25825	110281	174070	119877	90713	126455	104788	92988	88897	89087	90310	76980	90002	79343	33441	80644	63984	33827	20771	56365	21072	93424
3.9006	134996	92695	93938	172539	54704	148697	148697	124492	105946	38938	38938	116599	117890	117890	110134	102923	90149	90149	57216	29940	71605	119183	123083	214191	121191	157634	129451	15331	113227	164585	112359	87575	100593	89786	79920	70856	64574	63688	69470	80268	92049	38399	112749	139055	57449	37560	64569	28777	86533
3.90386	144791	86669	109924	127196	50683	77853	77853	67266	51135	40666	40666	32052	26908	26908	16893	18279	26266	26266	56969	32695	74611	111379	130598	169297	108668	153390	131682	2898	82660	66485	60189	59041	56668	51226	45135	41509	40347	39614	38856	39825	46841	42348	100546	144480	58335	16524	71510	36383	77964
3.90712	149749	76429	126655	185841	45733	299031	299031	222048	58730	43774	43774	123286	111633	111633	91301	85930	51287	51287	62927	39538	60476	64492	71984	82351	95523	111409	129181	12674	126994	153504	111830	78036	91403	178116	45514	163736	131373	116890	103311	110087	103246	44519	127320	152831	58865	4465	76147	42979	68309
3.91037	148628	63255	141403	179825	40382	308434	308434	204803	46951	48843	48843	87392	153341	153341	120709	109348	100863	100863	68636	49247	62076	79043	101050	105347	89039	112191	113666	30078	111337	108204	104686	72518	80774	97163	10617	98902	102537	107362	108973	117619	122264	44560	125847	120616	58491	14622	77669	47977	58476
3.91363	141500	48766	151472	165052	35120	309010	309010	183601	42274	57087	57087	49742	39316	39316	49762	57607	63506	63506	74398	60177	53636	66450	91896	94090	76123	101070	105857	51184	120251	131838	120707	68886	71369	200828	69762	219043	160195	151082	111182	128337	115176	42571	82180	87458	57320	24586	75515	51011	49893
3.91689	129491	34828	154965	143687	30364	222514	222514	162266	42321	48189	48189	26871	44876	44876	45241	50251	59749	59749	77023	70942	44560	56639	68856	56312	47106	52947	75339	75368	133039	151929	126101	69376	62724	148099	125283	102837	88620	87141	94417	103333	109566	38909	108314	93428	55578	31923	67568	51866	44523
3.92014	81099	23415	93233	100886	26534	116637	116637	114166	44465	80561	80561	14067	56593	56593	51101	135764	163478	163478	159229	80449	35990	49332	113337	23917	42463	85650	105801	99823	133984	137830	131512	75228	54384	111220	98385	84480	70352	56698	44305	35266	34135	33865	57966	74870	53288	36700	59731	50489	43782
3.9234	47020	16653	26016	18711	7956	13890	13890	17649	28191	36630	36630	8454	49882	49882	48978	98951	170798	170798	198530	87811	27700	44336	99476	13973	31158	78844	75508	72962	71821	71684	71999	73190	46120	82309	89638	96236	99981	99509	94380	84977	72324	27516	42921	28832	16956	12213	19028	29357	39340
3.92666	80256	16167	53301	36503	22962	31585	31585	44198	50536	83937	83937	6208	48118	48118	92851	53605	111267	111267	66488	48752	22496	41498	101620	22866	23752	153911	162056	133264	172287	148054	160035	99711	38119	74134	171971	148717	130182	127256	99909	151102	156162	19913	53294	55990	47069	42031	37744	43497	39923
3.92992	64727	20345	58820	51305	23123	52389	52389	59310	57546	80260	80260	4138	47311	47311	79912	20426	65884	65884	51616	44719	35973	35761	36708	32821	37507	52897	70233	101947	147473	141834	196792	115047	31376	14393	200510	212355	150498	91796	45530	17716	14487	11599	34464	45768	43809	45132	38901	42057	57436
3.93317	37674	26432	47630	46484	24032	79111	79111	139438	68697	191919	191919	4586	46117	46117	113580	10699	83131	83131	59063	48290	39296	34730	35417	39323	50420	78791	125839	127261	194974	133708	251455	133464	28371	43785	178155	138691	100237	75184	59552	48096	39234	6841	34166	43999	41270	49788	54471	45893	60593
3.93643	46156	33055	20168	22652	25246	75502	75502	135268	81151	121462	121462	11227	45267	45267	63938	19077	49801	49801	36173	30808	25047	16675	6137	12808	27038	39439	52855	76597	116266	124261	220568	160498	32079	90013	149918	202649	165997	106118	67669	36247	20000	13835	18703	18053	15995	16936	21433	25082	25743
3.93969	46669	39871	54412	30972	26472	26284	26284	19509	7830	4019	4019	7972	10095	10095	13544	14818	15539	15539	16507	17095	17446	17610	17924	18194	17571	15697	13481	11488	7960	10988	31913	63367	42357	125999	121937	142876	169123	97050	119579	86841	58473	24452	34131	35172	40109	48813	60576	66836	56454
3.94295	53722	47195	101187	26359	27600	81422	81422	76488	68095	64540	64540	24623	44105	44105	48637	31773	41798	41798	34667	29996	26163	24549	24962	25766	25376	24318	26943	35715	46129	55960	75069	118283	56932	153047	96819	98829	293528	91217	200805	230703	89641	35649	41366	49883	41466	73932	128508	78663	49111
3.9462	65390	55376	106502	24176	28695	71789	71789	67959	63896	62672	62672	32478	40198	40198	50065	36155	42981	42981	35120	31997	29926	29342	31072	35946	44390	56426	71595	51022	107977	95700	150093	172607	73998	173473	74169	85934	183630	88981	114959	79154	52029	39173	36876	36249	34775	33893	34055	34097	33363
3.94946	79441	64393	111991	24521	29914	119249	119249	119968	125799	128222	128222	45688	33830	33830	98280	38949	103612	103612	95714	43640	87942	42745	72641	71396	73655	77840	83878	54865	107378	89229	146152	164578	92188	189103	54683	95043	174531	90243	228650	194423	59549	57280	61764	68603	45979	103708	176685	96817	28856
3.95272	93828	74598	117394	27030	31379	240411	240411	245711	217087	178372	178372	62268	27836	27836	70764	41144	95808	95808	65758	32366	118647	40547	88919	70595	53278	42558	44314	55470	69118	81553	91050	96810	98908	98195	45249	92168	88408	86235	88851	100156	52882	66457	76537	82941	48299	124836	198727	102185	21415
3.95597	106931	87911	122788	31306	33072	294420	294420	244853	284743	132974	132974	67903	23059	23059	44635	44045	62912	62912	39695	27712	72676	37276	70618	66566	60718	54554	49351	45931	45153	47617	52799	59405	66256	72357	54287	78865	79110	78657	78391	78065	45821	73556	70586	66762	50268	60934	61027	65018	25292
3.95923	39879	53312	73042	37282	34811	168313	168313	167252	123370	90770	90770	36936	15239	15239	23979	29380	31855	31855	18271	34902	37703	33876	35301	34027	33958	34613	35182	35839	38091	44981	60827	88448	126751	171038	76790	111198	94362	103346	165462	55630	36957	77980	64895	60852	51449	65891	77952	105321	37101
3.96249	114228	133494	132464	45228	36337	167636	167636	152898	104226	75134	75134	20164	2285	2285	22286	41439	48170	48170	13626	50241	72743	32841	85852	91190	94415	94934	92660	87924	81590	74659	72641	75842	85327	98638	107697	108534	101548	106993	122740	18427	27337	79423	114082	107762	51174	107413	116388	103447	47816
3.96575	130535	163805	134713	55443	37442	182894	182894	146931	67609	52548	52548	102564	46360	46360	37088	58043	143073	143073	27226	69161	62539	37942	40130	23130	11571	15974	25680	33803	41906	55285	79637	116115	153184	205098	149053	104702	114115	110051	77898	10569	19527	77861	137425	125284	48811	128340	137114	99867	53062
3.969	116768	125732	129059	67841	38081	80088	80088	75812	98832	70864	70864	123823	92212	92212	52775	68315	104667	104667	40565	89614	45300	50523	64701	119913	74350	83126	98752	107801	182165	69578	158541	166878	129201	94175	63846	36421	14699	28351	38609	33083	15139	73458	126292	116727	44111	132041	138891	95155	52308
3.97226	20176	22465	31837	42983	38397	77338	77338	85548	94131	71718	71718	104361	108229	108229	65747	88067	88624	88624	51654	49444	34933	46188	56276	67799	64903	73928	84499	101219	93811	66864	64769	117661	149796	214331	272588	102929	137271	111983	27071	51112	13897	66525	26251	23067	37325	107870	152849	89583	48288
3.97552	134113	202850	112072	95463	38623	183055	183055	126539	106301	71358	71358	76728	78897	78897	75235	80732	77590	77590	60834	62554	29622	53586	53613	57537	54591	67913	74281	77806	91870	63375	95103	220203	143165	203950	272684	110481	144297	107722	49528	13915	18305	46152	68992	76615	29460	89725	130169	82784	44965
3.97878	69990	80072	82307	77061	38937	21591	21591	15647	72318	68625	68625	139327	146039	146039	81079	119918	102902	102902	67182	52126	26924	40777	44577	51611	41174	63120	66432	80925	108929	59648	75510	164441	134154	186991	229198	125382	147863	100035	73806	64299	18941	19598	44448	58622	24627	62360	66262	65087	44461
3.98203	139533	176168	76047	98568	39339	32926	32926	29657	46087	56256	56256	72781	77947	77947	76459	72852	75097	75097	74338	118487	24283	115032	113870	54854	28265	59035	59131	55879	49621	44577	40470	36889	33413	29916	26626	23823	21589	20004	19443	20499	23629	29105	37452	49699	31721	43781	89921	61969	47882
3.98529	73213	65453	70601	76190	39682	59261	59261	61327	67248	61205	61205	72637	77883	77883	70625	49874	39103	39103	79044	169219	20736	119372	181683	50598	18993	55760	52543	54247	100318	54016	35478	99283	104081	109877	113799	113091	106716	96121	84459	74376	49299	29359	27647	47144	46157	35994	48852	47128	58125
3.98855	106407	132341	83153	112576	39863	97244	97244	51368	115324	58061	58061	117613	109836	109836	78108	64086	38248	38248	32788	69895	18800	116613	160451	54215	13083	53217	46524	49121	105621	51113	23332	8062	31639	66015	97841	124840	142277	123302	124153	92823	53379	25893	51666	45373	28737	36113	54443	30587	75759
3.9918	68466	81494	104176	101397	40036	88071	88071	33750	78848	54392	54392	48900	74079	74079	72842	131463	124641	124641	74615	78135	22361	108222	188652	59455	7967	50847	40350	53020	92053	47765	25915	24221	47527	70912	89749	102022	105662	99294	83131	59064	30024	1114	30619	56777	77381	40379	49135	17623	96000
3.99506	168797	125307	99077	72086	40562	35790	35790	17009	36254	55514	55514	90255	105204	105204	70161	80644	43197	43197	79744	124802	29371	96677	158377	63242	3336	47926	33141	42282	33864	36061	37367	44362	59443	61451	60751	57410	51033	42102	33342	31084	41090	35596	87667	117804	105962	46538	48285	28164	113398
3.99832	117554	64523	23542	4524	18998	37735	37735	7892	56857	61948	61948	66274	66927	66927	60896	52434	39528	39528	26354	47464	35082	84657	96818	65638	8524	44089	24603	37653	24558	16268	15772	21100	27941	34748	41159	47121	52690	57975	63056	67851	49933	45373	73791	68821	59430	49631	50123	59840	88458
4.00158	175068	115494	135090	48285	42853	66918	66918	20186	44426	85890	85890	124841	76807	76807	95180	72754	90129	90129	105517	138286	36684	74210	143289	67647	18252	39688	15227	75471	126785	54705	72495	28287	37771	152642	142326	128664	113357	98945	88419	83688	38111	57247	88141	86012	79453	57877	56279	47367	38640
4.00483	168303	117085	128101	35724	43918	58915	58915	35801	33974	93357	93357	116239	65305	65305	128314	56233	80929	80929	113461	127147	36333	66240	126374	69809	29863	35810	6730	25345	33566	42441	46859	28937	24335	59145	69489	78608	86460	92993	95294	81350	27208	46235	15984	12898	36345	53169	62576	70656	72180
4.00809	133121	119584	115230	31522	45041	50345	50345	40995	6188	25406	25406	62734	59865	59865	97385	47405	69134	69134	93747	90945	49021	60487	68618	66041	43559	33821	9676	73494	104035	88200	116286	31659	14122	217332	278405	145843	222945	385028	126619	73026	62772	44676	41209	36311	27236	24731	31441	38765	42904
4.01135	125633	121504	99092	33447	46798	40250	40250	35753	28661	29294	29294	29531	31090	31090	37008	38050	37929	37929	41492	44867	46850	47272	48845	55085	59942	34556	21266	68257	104626	114447	136518	35555	13224	204084	301293	110118	249090	291753	117707	57676	126252	108991	166124	72351	37390	66456	67710	27289	21216
4.01461	49593	53925	67874	37078	48581	26950	26950	81628	38948	178517	178517	72737	45807	45807	264551	40554	43320	43320	118593	73753	52108	51543	89863	76515	79616	37658	34940	61731	82124	142383	152258	38581	20409	141442	132093	73513	103197	85343	72028	29877	86313	103405	115709	32208	25001	67409	84600	85231	69731
4.01786	41143	57518	63196	40370	47859	9021	9021	95411	45497	116256	116256	70712	39302	39302	326348	38637	37426	37426	179876	138119	86797	46203	50228	56927	66976	41654	49725	54536	60365	77312	80904	38331	28419	102620	106213	38794	101059	92214	79529	21175	46647	29472	13420	1868	13874	23799	30439	34132	37164
4.02112	70907	75378	44670	42521	41842	16050	16050	80173	49995	39886	39886	53153	35917	35917	164197	37150	40112	40112	115103	85384	59250	38805	23693	15994	22984	37404	52235	47231	40040	82699	88561	33584	35128	96451	94492	8081	83735	76545	68919	60556	50926	40123	29115	19162	11540	10014	15886	23229	29149
4.02438	39484	44782	26529	42800	31435	45721	45721	68783	49722	63236	63236	64896	33572	33572	90136	36210	49877	49877	142920	150580	155157	30670	63119	88962	160133	46963	82130	41035	23177	182994	135544	23976	39956	62268	177819	19543	126799	101246	79339	63380	55128	54576	59160	65675	71995	61650	80445	81854	81211
4.02763	96293	78273	9861	41131	30403	15114	15114	21755	43375	62158	62158	66562	29669	29669	139988	35434	62910	62910	179645	191247	204340	20630	53322	94494	183458	50401	99723	37711	18489	33700	46293	11100	42653	23055	145743	42288	163638	96254	153818	176344	189807	205881	149979	143569	100298	57174	93606	303467	261032
4.03089	115410	65573	6819	39218	51137	47174	47174	28175	31869	74323	74323	66625	25134	25134	120701	34160	76413	76413	52434	67947	128804	11737	43031	100899	207110	57944	116097	38046	30143	132082	38544	23327	43109	20197	157736	61684	123301	70799	154210	251658	234310	203283	165299	182299	118569	51883	92354	166774	144211
4.03415	115783	48999	19293	40329	78953	104939	104939	92526	18077	63905	63905	54599	24365	24365	49406	32781	56334	56334	71617	81088	91865	15103	32331	109766	132594	67387	127754	41098	46294	96932	9944	35208	41386	50474	128168	77973	90904	95612	149229	126739	100696	78855	62194	49111	37932	28472	21503	17764	17159
4.03741	87411	34979	30260	46618	102719	124470	124470	116326	9263	120425	120425	73190	28324	28324	118716	33618	79384	79384	40740	57100	95521	29413	21253	123102	195353	72168	131599	45742	62998	107277	36536	65350	37764	60484	66418	73282	72548	85761	92332	99513	107300	116790	130282	149304	172550	42377	74442	133656	222565
4.04066	100440	24309	39347	58392	116669	178186	178186	149374	17402	105429	105429	78321	31564	31564	120463	40532	59273	59273	11179	47259	84331	47280	10016	141807	161985	68471	127039	51500	79366	102151	72471	131616	32811	96525	111574	100452	70047	119139	127248	141173	99851	123061	218408	249405	249703	42591	59996	101753	162507
4.04392	90072	16953	46361	77147	118869	176546	176546	146450	29301	98388	98388	84600	31039	31039	46134	23983	28512	28512	86121	116100	121917	67018	5672	164778	121180	67977	116998	57697	94877	87416	78108	73622	27615	79582	88447	99441	77792	123308	123066	142986	70479	80958	151636	148392	141805	49322	45463	100960	86251
4.04718	79768	12556	51200	105221	111022	163215	163215	143747	39637	96295	96295	92571	38175	38175	54301	51953	60942	60942	92299	106268	60660	87376	17496	115692	96191	97269	85300	63125	60344	48824	37973	27111	15879	7700	15664	30984	52330	83709	115179	178714	56065	38621	266586	252227	286256	61863	26901	114293	96590
4.05044	70110	10782	54202	71922	69064	62960	62960	58048	42708	34331	34331	37571	58483	58483	134108	131517	141030	141030	84869	209410	34084	106831	32043	12051	19908	36166	44987	49610	50200	46359	39366	30764	20001	7652	17124	36115	55650	82763	107948	162223	54818	12464	262151	241116	412557	77802	12715	128961	121557
4.05369	61723	11179	56216	57463	47950	15757	15757	8611	48907	94350	94350	112990	130336	130336	204846	181001	146299	146299	75621	159386	37744	123874	49220	170520	136654	240990	100441	71822	133052	72404	107185	133241	33314	85435	74963	70206	71159	77244	87078	99271	63780	41185	134686	140630	142007	94927	66912	126502	106954
4.05695	55299	12983	47648	46889	69440	90779	90779	154463	46316	90992	90992	123318	122460	122460	76416	66939	77335	77335	66924	149159	37243	137428	70493	231188	159665	245501	100770	80987	109691	68763	97528	103378	44538	114113	111418	98294	110882	105767	92717	107135	80423	69865	169772	173315	172450	111516	146385	137953	91099
4.06021	51244	15415	61212	96381	58610	69966	69966	86136	40124	85712	85712	112540	112226	112226	112349	114975	120816	120816	59642	119411	29168	147006	97368	212190	169411	181759	99715	97576	70214	30893	5294	32994	55956	73995	87683	94780	102999	100070	83754	97764	105664	92559	123991	136429	149904	126107	169110	163622	78256
4.06346	49407	18179	63476	57941	49485	47817	47817	48131	32403	79063	79063	137051	176181	176181	187745	177174	141929	141929	54391	98959	23770	88422	90503	96424	105714	118290	96489	119911	146650	55795	84209	144665	72929	126689	102234	97506	114898	98688	74146	96507	98769	87863	77459	69089	65721	69164	77680	88906	66498
4.06672	49151	21524	69658	105838	41481	48288	48288	89262	24661	71715	71715	57864	41483	41483	36440	51261	69241	69241	51262	85436	26870	153935	167971	177876	155795	325851	91319	143278	137592	33078	86053	126357	88656	110472	98421	109216	116394	100135	64555	101017	154636	119854	136444	156021	154254	144776	130717	106478	51784
4.06998	49773	25561	74246	82279	33383	47687	47687	165839	17099	64296	64296	139162	112568	112568	69660	55068	44335	44335	35555	35503	30197	36201	35417	33794	32062	31659	33860	38095	42301	39874	46498	46819	44059	35429	27935	49596	92858	103332	55485	110763	211012	125503	130744	151245	118623	91261	70870	55626	33791
4.07324	45748	29764	65241	105969	24276	51458	51458	195682	9723	57253	57253	57340	81948	81948	80433	69849	61588	61588	43602	30445	17205	7583	9156	16536	23361	27663	28086	24176	18613	24842	47528	77316	107297	116951	93270	144818	128799	112100	47458	63202	42425	28430	25744	33138	44109	55863	68006	80817	18706
4.07649	52916	33613	83573	219931	15563	57100	57100	170721	5408	50554	50554	51955	52091	52091	17779	10981	10078	10078	17702	27960	24821	43115	52912	65337	78684	92832	74085	130815	99655	181872	133870	105266	132775	112968	91126	162813	144136	136510	42059	118628	110084	105449	103569	103472	104524	106534	109903	115592	22232
4.07975	55976	37584	89390	96143	10356	49272	49272	77905	7964	43592	43592	138950	186706	186706	237640	98745	84493	84493	52943	46600	22222	22545	18566	21133	25848	32047	40506	51002	62690	75017	87916	101494	115652	108995	87536	148853	149367	142885	42062	126601	129572	112539	150514	154982	101742	140847	126225	109889	38162
4.08301	60609	42955	96115	134919	10458	68990	68990	101457	10126	35613	35613	139792	128878	128878	236218	74600	112182	112182	53749	46802	20932	84652	108749	87999	69473	76540	75528	157098	144932	159843	141610	95811	83251	47867	22852	43944	77005	105655	49173	136272	135056	98570	97236	62306	21270	28819	71002	106356	57372
4.08627	68267	50314	102769	150449	26595	74513	74513	85467	9216	26395	26395	139306	87712	87712	203819	63139	146860	146860	52935	41341	17523	90712	187710	76794	65669	68887	76550	61279	42094	24467	15136	28721	51395	77488	69093	137889	170083	199618	63708	233204	148473	86206	181804	156168	91531	96680	79905	74232	76344
4.08952	81973	59120	108536	155535	60770	79426	79426	68558	6052	16979	16979	74349	53517	53517	154588	65011	178933	178933	51497	38894	13893	75620	166138	70217	70323	62358	73187	83713	78019	75897	75959	75861	78072	81547	53757	100324	113408	124911	86375	132731	111634	85511	104336	91558	80452	71705	30418	60560	57454
4.09278	104411	69523	114643	137520	107902	83524	83524	57996	2284	12376	12376	43991	58557	58557	135266	80177	199473	199473	52452	40310	19254	60708	112791	81565	56671	43662	43113	50145	60494	72382	84557	62402	104708	101446	36806	116565	115114	110854	104605	98438	81327	96748	101015	103707	79851	56157	10925	75105	73920
4.09604	129679	84056	125444	144730	159735	86999	86999	51035	1986	19059	19059	41021	42016	42016	70241	87586	104418	104418	57733	45611	30827	46019	51716	109880	86507	27743	58645	56605	49887	61234	82300	47918	109950	104420	19997	135806	165586	164274	149493	157832	60024	117066	149037	182199	75532	49238	27414	154856	128466
4.09929	170284	106463	146090	141153	128436	90490	90490	46110	7947	30467	30467	78752	67704	67704	67760	69318	77978	77978	66321	53999	44709	31708	18182	141235	91035	13644	61343	67318	123584	103476	88875	33325	79937	78144	13632	75233	73453	71011	67540	63096	46299	53397	48786	44239	39987	37031	33447	41134	50098
4.10255	31654	25041	18882	14654	13561	21116	21116	24654	15894	26641	26641	48275	74369	74369	146911	211120	212376	212376	79245	64082	65812	18539	68154	81998	58451	11058	42712	35572	26593	18324	14147	14542	16516	19619	25737	35592	48092	61932	76498	91673	36730	120345	64528	131044	65203	107246	36443	99907	114123
4.10581	233476	177694	213491	135227	244187	100088	100088	42117	23619	52175	52175	58613	81844	81844	152274	273074	197837	197837	103828	74693	99742	12030	108200	83797	62877	19433	44309	33938	70475	76870	55507	8590	41823	151434	95756	105070	181367	255769	197091	99193	28912	114947	31228	145198	58149	48320	41202	115344	97727
4.10907	101044	123229	146922	134193	179009	106466	106466	43709	28333	59662	59662	34625	72399	72399	71781	71283	73181	73181	80382	83214	84176	21253	76921	67058	52371	32590	7914	26474	66772	58655	43832	10021	22819	186678	164334	96323	150544	217841	181776	42990	22349	92978	57945	60354	19501	52811	51693	124396	81127
4.11232	76069	77759	80913	86172	93895	113415	113415	47929	28902	64013	64013	10449	47182	47182	13183	33057	63615	63615	114561	103372	146077	36507	153665	145578	84190	113975	112610	45707	87219	43595	35164	17944	20154	182071	176975	87136	125874	136139	119476	32598	17419	67982	65418	57990	57892	68394	70508	124497	74254
4.11558	171115	136090	103747	76689	54935	20771	20771	6333	17707	27716	27716	15688	53242	53242	68175	76358	84671	84671	105456	125554	156213	53410	209249	119558	91879	185872	322396	69677	67099	29638	28461	24474	34299	153380	142632	77852	108303	124450	120468	52794	14603	47175	117828	145555	75385	118110	96385	171972	78920
4.11884	31666	33335	32955	32996	34052	19721	19721	29944	27532	63716	63716	37728	154955	154955	207409	172710	109516	109516	76123	66581	58837	52213	48711	50665	58862	70958	83641	97018	48640	16198	22582	28897	50747	321618	326433	74200	95201	143786	89842	66019	14929	38031	107589	113855	100537	106790	126847	155439	88193
4.1221	103283	98924	85882	65084	43673	83626	83626	72357	32574	60732	60732	57273	257819	257819	229013	280519	89950	89950	208114	165962	117807	71656	57083	80346	131953	190737	230074	149919	35615	1038	16921	31412	65966	185544	150091	86655	83526	78896	68984	75046	18843	41937	98928	99011	96940	93854	91190	90203	91456
4.12535	28891	20352	18295	24402	32919	45575	45575	48076	44967	42834	42834	61770	88389	88389	167222	207562	75970	75970	226409	183690	125028	75016	86420	72267	156523	224856	255853	203466	35245	20796	11737	32360	79267	270027	215103	115859	72086	25071	35234	71906	24508	51963	112263	117545	124577	89086	116902	108718	98116
4.12861	66336	66200	71980	71197	53824	76181	76181	76514	72265	58960	58960	70923	73684	73684	102356	123698	70429	70429	143550	122889	90951	54893	24249	16887	32307	52803	75227	92723	48177	40757	8856	32196	90653	405905	447925	150963	61318	105177	59280	98039	30006	11467	27004	28003	26931	34812	42027	42136	37996
4.13187	30994	18813	63681	101532	44956	132552	132552	96884	133077	63442	63442	69111	58545	58545	74583	90786	74379	74379	133813	142640	147418	134970	142462	61817	114746	92218	67238	52471	67467	52196	11729	31656	100539	213842	208464	180598	52208	93363	60896	79568	35139	70008	74979	79132	79878	76239	67888	54822	37595
4.13512	161245	161073	75421	215411	37828	121121	121121	85824	61821	62535	62535	61734	62799	62799	73274	83060	85492	85492	129387	144591	153889	142464	116966	56942	102994	79112	59386	47433	43786	45384	19257	31673	55942	57775	57908	56353	45804	48568	41777	32440	20804	10583	19002	39833	66758	72831	132367	162679	94469
4.13838	134904	105656	68056	55972	33505	71896	71896	78506	80173	77019	77019	65821	58428	58428	46026	43361	43769	43769	53723	63444	79278	106263	96235	53183	194070	204020	250307	342238	113115	81127	28962	32952	118346	104177	83224	75164	43177	75928	66824	77335	47321	75381	49702	75516	75656	70901	85762	100361	93692
4.14164	48100	41253	31096	19320	13922	54886	54886	98283	223989	81661	81661	118331	226845	226845	187359	23856	115356	115356	138825	103256	75708	55018	45222	50296	63754	77693	89142	96769	99365	95887	39561	35691	51013	29172	15348	32835	44733	69896	74896	112483	52100	94749	34526	47449	7093	50115	103017	153545	95089
4.1449	68120	56805	66427	91731	35100	92280	92280	92100	122332	82875	82875	118888	144877	144877	143342	25601	129208	129208	97945	164608	156967	117667	81445	47593	166076	82382	120557	203900	164082	196381	50514	39911	136161	158601	147130	134099	49374	65850	89164	72990	53355	38131	22282	18115	32724	54526	79338	105564	98537
4.14815	18876	27399	40074	53397	39225	95375	95375	75407	162744	79907	79907	116188	92963	92963	106326	47371	126216	126216	38722	41983	30608	32311	42870	45022	70564	46713	96535	113000	136761	170380	62169	45848	144629	264152	155849	111915	55195	64464	124301	97640	52378	95847	19437	49568	121198	72854	134070	139613	103054
4.15141	84309	41354	59384	147540	43616	134836	134836	52341	82741	72744	72744	109859	79187	79187	89458	69697	126112	126112	5812	130370	122668	54613	89964	43203	135525	31791	89017	102651	60832	52286	75148	53867	151781	223369	135301	79997	60648	66125	167375	187873	53096	101416	26597	41251	116749	74652	126991	132653	107266
4.15467	81655	48358	56513	46473	31397	2137	2137	10830	29612	34351	34351	34541	31221	31221	24790	26564	32803	32803	40069	60780	68963	12072	78453	42761	77850	32050	69216	68407	80729	108240	88886	64126	156476	188224	123962	56029	64825	70532	117578	96168	55369	64148	37934	33760	35877	32560	32362	34525	38058
4.15793	21044	24469	33682	50920	50093	103697	103697	82241	70671	50584	50584	80937	67659	67659	44658	35242	25917	25917	11876	18917	31794	47493	65935	43751	106822	39804	71784	133662	136842	126255	100834	76479	71683	53849	39944	31696	29682	32683	39330	49180	51862	76031	50460	27131	118243	81043	139093	142099	112924
4.16118	177639	64781	58625	97476	52254	137668	137668	126922	20531	39228	39228	70977	53493	53493	112961	116950	108321	108321	91283	71385	49801	69111	63791	45608	61885	49579	58965	102993	131992	165825	107322	90763	152485	134356	106014	38319	67438	83431	70475	54395	35313	48520	51338	21416	56039	57385	58190	57747	55463
4.16444	188482	68999	55963	78598	53561	42210	42210	42797	34172	29555	29555	37570	37789	37789	41219	43443	46799	46799	62902	59597	52073	80543	84004	47561	113852	57216	48182	96795	216539	363202	105437	107176	140152	112018	94573	41540	65302	73301	74013	95358	20939	87249	75329	16828	176687	98579	144590	117767	88072
4.1677	183196	70796	43742	64765	53542	109320	109320	102253	53793	22909	22909	71405	30446	30446	77773	69814	61648	61648	48876	45677	44407	44098	44308	46437	53415	60933	41762	80753	129943	152059	94942	126149	118596	89720	82946	48043	60816	94714	224967	201972	62956	76093	88643	14142	271745	115291	206262	163251	118859
4.17096	161824	71279	30475	55239	52574	122533	122533	129988	63895	21474	21474	88959	26953	26953	66166	28858	15672	15672	58472	38963	61156	50121	35894	24924	27143	41235	39680	63450	98314	115460	79839	147373	87004	66981	72835	55063	54247	99901	169942	157267	119597	60298	106020	14846	220229	135883	193366	264024	161670
4.17421	83998	62628	44684	33258	30308	38786	38786	43921	51763	24723	24723	46729	22962	22962	50933	78811	98712	98712	141043	33604	147259	184616	147996	50884	61823	28382	24578	45515	74958	54383	68844	162461	46455	45329	64259	61477	46092	106321	88502	61979	43728	34356	31945	19451	39108	44849	51029	58389	67492
4.17747	52937	54355	55466	47446	54371	51059	51059	47503	37845	29065	29065	17524	12842	12842	32623	51978	74175	74175	118124	31340	146464	151419	150350	51020	80123	60633	52916	29646	83299	28002	49631	40978	15567	28085	56728	66887	37310	114408	44468	71516	114992	36109	88520	26865	78512	76895	78015	81505	86076
4.18073	66100	66832	167089	47712	57883	66164	66164	102065	85916	33341	33341	79055	8662	8662	48738	43457	34626	34626	21878	22997	25356	29297	36169	44734	53150	59563	69074	27897	88753	43032	78532	109378	59629	21738	51705	69847	30326	46099	9917	40703	52918	51791	74959	35983	100746	117127	136791	158433	178538
4.18398	123038	62783	219075	48768	61151	52712	52712	74212	88170	40398	40398	111218	2357	2357	41644	28525	36970	36970	103742	36203	153634	243133	209228	48234	54357	56221	101986	48110	140685	42061	85565	93588	81377	28696	51958	51676	30076	47916	37453	22853	6438	14166	11959	26732	101521	169945	130005	239658	270459
4.18724	107027	58179	86543	49314	56886	36026	36026	32286	36787	40360	40360	42696	2332	2332	20369	13614	21524	21524	66019	46987	121330	139522	144462	45385	44036	49659	106188	78196	152689	30445	85644	162442	152231	40153	57121	70959	39227	92756	52293	21828	56287	43340	35473	45051	71530	113294	108115	219105	271866
4.1905	106342	53677	95556	48620	67716	58994	58994	46269	50752	48543	48543	46899	3214	3214	63416	72450	59524	59524	92150	67157	92924	87824	75987	42259	41446	31857	47355	89578	147560	22002	78557	126127	182022	50971	63225	66605	54735	35544	25883	31086	38751	34022	28134	23247	20922	24596	33221	42920	52298
4.19376	84219	47829	18921	14647	31336	53763	53763	43788	51208	42048	42048	15736	7547	7547	43539	61987	55991	55991	102998	98581	59290	94485	76505	39237	43036	28850	146209	148978	165775	24490	66860	83591	195389	58843	66597	58505	74104	101325	60250	25783	26594	54412	81284	76554	121964	108080	59190	141836	137809
4.19701	57327	45032	70261	42233	78426	87845	87845	46714	75460	65716	65716	18068	14596	14596	85743	50607	52626	52626	177655	139495	36179	48318	102180	36110	67469	18048	63103	61967	63615	28681	53609	50419	58229	56751	53526	46192	60874	106540	69663	54336	91476	115985	171083	84986	106555	84490	36075	70690	76418
4.20027	83365	40774	92802	36819	70589	67177	67177	53569	79058	234590	234590	16874	19820	19820	73681	21580	50225	50225	110904	81235	35891	16293	27806	32406	61509	15809	120367	151948	151978	28821	40654	52380	172893	61223	58903	34314	123753	126939	74811	62811	87950	107406	141358	91420	63297	64489	22672	111468	117692
4.20353	37518	32490	34173	32338	34414	26616	26616	35682	72857	94697	94697	39824	21897	21897	52715	20393	47040	47040	102835	121027	50189	14610	108751	28406	116466	27366	121323	116315	112132	26043	28340	73849	110268	55346	47804	41982	115275	116421	75675	67061	84291	95317	112561	95261	45382	48231	30471	98190	87872
4.20679	72805	35831	47568	34569	89433	128610	128610	74449	74284	102825	102825	62449	34490	34490	47334	48512	49429	49429	127797	107254	65953	29619	59098	26304	40060	33462	28913	25744	23512	22991	16929	28629	32859	38135	35035	56607	69133	83167	73214	68123	78933	81870	95486	96218	48416	36197	45473	79717	61849
4.21004	68767	36738	34359	47902	106621	134729	134729	89367	71375	26940	26940	19937	32497	32497	40636	58331	49777	49777	53435	58098	65418	41832	67229	29444	93376	58883	91160	113066	94699	29812	10007	95838	74365	30692	29631	107146	120374	100359	71169	68899	74035	68248	85644	94385	57552	29257	57309	65052	51216
4.2133	65481	39799	27644	69614	143008	140850	140850	108918	68461	127459	127459	92154	76843	76843	45288	31442	22761	22761	42697	62410	82963	51134	73705	38500	139912	71672	51298	117549	89684	36031	14453	46085	40936	13654	39268	107517	122462	91437	72165	71005	71359	54849	81853	77527	65696	28008	63045	54602	50256
4.21656	63557	43953	19627	95078	92402	118346	118346	133254	65564	232287	232287	115773	205527	205527	131546	123301	57193	57193	108168	83157	67724	57821	74343	52654	104466	80390	24062	140775	99151	40988	22702	87080	10422	13943	54733	129046	149252	82739	75051	72570	70617	41811	80299	84260	70068	30692	61758	48467	51536
4.21981	63386	47810	12191	53389	69945	113270	113270	134169	62720	189529	189529	126956	241486	241486	207346	141630	72138	72138	90795	149837	93518	62401	63374	36874	40442	61692	10613	100965	114060	46306	30158	78716	16143	35927	67827	125415	130559	74069	77385	70998	70518	29330	79416	77415	69505	34577	53521	46535	52384
4.22307	38878	50315	9877	100676	108189	111642	111642	107628	60330	96471	96471	105585	103047	103047	158773	156385	100060	100060	47140	91063	98434	65687	106610	103072	87685	48719	9126	34813	39915	49246	36214	56577	37343	47383	43837	42415	42490	44203	48320	55206	65347	17633	79669	70567	64843	37916	39028	48646	54382
4.22633	29445	24685	11270	26711	31667	42610	42610	47614	55033	56365	56365	55868	63998	63998	120097	158172	140254	140254	16996	37783	110928	68477	109981	142377	135104	81424	16796	107297	117238	66878	40758	61397	52312	82374	77599	94318	77629	57597	49129	37214	26786	6822	13227	13565	18275	24545	19425	36759	42006
4.22959	63346	51650	13779	158999	326394	156763	156763	132240	20274	10376	10376	20030	15404	15404	15260	20878	23485	23485	24858	27571	37971	42026	45933	54158	65039	71637	25113	55938	47663	63654	43663	53604	61523	102704	74888	98144	84646	51961	70133	62499	53606	3261	37236	28733	18438	6764	3883	18858	31342
4.23284	60972	52554	17427	152149	175119	144748	144748	184263	63492	56075	56075	110373	107752	107752	119910	135337	156514	156514	71108	61394	173444	73635	102857	208020	179289	71518	29794	122189	120284	90671	45040	47427	66531	86127	68878	68892	74463	50934	110375	109837	71714	12970	92235	58744	45538	36348	28393	75792	82175
4.2361	58484	54688	20794	141153	207306	124934	124934	168489	68887	44069	44069	115424	189312	189312	278403	168401	261212	261212	95829	93499	220977	75486	93496	193980	153562	71620	31241	85195	76227	74603	45570	43538	68585	100070	60900	90234	106985	56607	112701	154029	78177	23138	99359	59481	40046	30495	52142	89183	82507
4.23936	56053	57466	22287	123332	124189	99377	99377	93236	75730	36843	36843	93722	213639	213639	262540	160994	271165	271165	113774	122856	221298	76476	82060	143967	129873	79196	32935	95682	89431	87793	46573	42154	68266	125884	52005	81540	89196	68976	183833	183166	96411	34944	108892	62731	37722	21711	72728	84342	70125
4.24262	52343	59394	21943	103357	146179	72412	72412	108869	82808	30795	30795	57305	51307	51307	30592	16990	2259	2259	25606	36544	44868	50273	52260	50474	45211	37610	29659	24417	24597	28173	30343	27752	19119	6805	17977	40334	61819	85945	105442	118780	125358	49783	119593	68361	40816	10283	88286	118461	69605
4.24587	45946	59247	21417	67378	31578	34911	34911	59413	82772	25587	25587	34753	26119	26119	80464	126872	172391	172391	129450	172929	248724	76882	63275	193584	138181	113728	35769	83948	105470	89572	56250	46080	45092	38666	34610	40828	44143	45512	42908	35805	27379	29721	49916	76245	47425	8681	97607	134274	123312
4.24913	37140	57421	19270	41385	70393	41463	41463	30077	98573	22089	22089	34181	89228	89228	67071	115687	145188	145188	128262	185886	185254	77422	63899	167638	124049	134992	30081	48250	89739	65398	41328	24679	30039	46776	27316	75836	67409	85179	80395	77957	92722	92249	161856	86293	54329	26130	100223	124836	84472
4.25239	28050	56296	27302	50253	76798	43737	43737	17468	105741	21923	21923	69449	75909	75909	42497	57638	75195	75195	122145	141928	157735	78776	73997	173684	114066	153952	20284	15575	98892	128153	80022	57061	105972	172892	21623	105220	79817	112859	57497	18367	20412	41562	58853	70818	60738	46509	75822	72807	69144
4.25564	20514	57932	34287	38901	78112	48028	48028	28137	15241	16066	16066	65713	79704	79704	44623	131263	98454	98454	112590	220564	235268	80946	90376	142549	109167	139266	12262	24357	95073	159090	95240	64155	144834	187858	18080	118256	89231	140955	186367	153719	124138	97428	73843	55645	48851	58237	79164	105537	133197
4.2589	13722	48941	39226	33095	42643	48979	48979	32720	65128	35146	35146	76053	76191	76191	58394	123515	85401	85401	101487	228074	177850	83529	108924	234277	110275	170022	12013	51988	74414	69048	73727	71448	100555	119438	17243	131944	94426	140632	230213	236069	202685	171189	203513	126571	77398	84952	77625	122470	115403
4.26216	10564	60398	50519	33914	62305	45223	45223	26925	129418	44527	44527	172522	111415	111415	73208	113212	83900	83900	92326	135578	123365	85851	126085	200025	117983	163577	30752	74855	93325	235926	124914	78861	147816	117468	19210	92977	95516	133484	222178	274757	175412	189339	316574	141151	88793	98278	71509	127435	93575
4.26542	21269	57707	60751	40367	56286	36567	36567	12780	97887	52807	52807	29060	28015	28015	23145	18928	16128	16128	24577	33490	42221	49586	55128	58564	59546	58062	55306	54454	60006	74683	97895	87353	159459	189850	23539	155041	93267	120300	141239	181949	141968	186608	177922	154994	101365	105509	75712	90990	77070
4.26867	36177	52446	66459	50715	52874	23390	23390	23503	69185	64018	64018	111204	124759	124759	87838	88664	80432	80432	96503	90258	57272	65739	55714	46332	38419	34453	36303	43466	54200	66483	78733	91013	105141	122847	29772	162193	88787	102355	87473	113767	108980	188882	179366	167509	115547	106404	91019	79907	127807
4.27193	48030	56224	69137	32526	50179	8012	8012	61397	148646	89254	89254	120189	95681	95681	37409	33422	65859	65859	111890	182875	52484	84074	130652	129037	181991	132844	140632	103413	99423	83557	73010	65644	58264	50461	37527	47717	57724	72087	69822	81479	81331	186394	266695	177938	134807	101908	112951	67232	224605
4.27519	59127	82619	141867	81444	47977	15567	15567	109420	143494	113945	113945	75142	65539	65539	64335	67409	75555	75555	90451	94874	58683	78598	89277	80745	72776	77348	104517	100569	104462	222663	146454	134329	220830	139579	46248	153061	77680	59388	73562	73864	61618	169271	215265	184856	165243	93772	137082	80175	162451
4.27845	52589	51732	56877	65417	47259	36711	36711	88689	82949	73576	73576	39984	90650	90650	94081	60664	75496	75496	151991	334000	67668	70523	79668	103047	70518	47675	35457	39486	53541	69460	84943	99561	112533	102104	55145	130182	72809	38642	84665	75689	51125	21698	13037	47601	80989	83909	137562	99506	126058
4.2817	38972	55025	87704	118181	48933	61790	61790	156087	85241	104846	104846	190130	151913	151913	89077	57065	75537	75537	169054	141655	74939	61350	70953	57646	47176	39381	34901	35220	41679	53609	68673	84831	101409	77260	63388	147342	68946	21787	98756	82569	38335	12252	53675	87986	110315	73758	120090	112306	106228
4.28496	30548	53385	76339	93910	53195	92457	92457	84358	55921	43733	43733	33640	37122	37122	47456	51871	53436	53436	41562	31617	28660	45458	83665	139086	204502	170249	321464	72835	92079	142375	206192	213229	71557	77704	70266	144644	65928	14898	110454	95274	56306	112173	56943	169094	223636	63960	104316	63146	39105
4.28822	90913	99218	111787	124576	59213	128469	128469	155911	57436	156013	156013	141649	120049	120049	112460	55807	71300	71300	102329	104706	77688	51125	109294	112530	117132	122353	127418	64264	79225	97224	150188	156095	87396	92331	75088	127694	63199	20743	115754	101435	65896	99815	31981	159403	276931	54393	176532	114829	84576
4.29147	59831	69819	67618	55796	44710	42418	42418	42571	40958	45229	45229	68040	83429	83429	112898	55245	66753	66753	87588	68656	58069	51230	59658	61550	62561	62414	60010	55167	49244	43591	38132	32370	27150	24493	25864	31130	38809	28642	56719	70685	76424	92636	33320	149096	148955	44414	112019	80842	46522
4.29473	231537	210941	191937	180096	71182	197048	197048	213415	59794	197726	197726	75864	64456	64456	140945	52604	60533	60533	138160	132918	65440	50317	114701	112013	110358	108132	104623	60499	54778	24605	98840	101039	104639	107599	74825	89182	55943	34600	106300	95589	87078	90326	44803	92664	52294	24206	22120	30901	36958
4.29799	365245	349937	178908	221009	76420	113812	113812	100250	67850	73082	73082	49228	31573	31573	128206	46437	51646	51646	151708	174539	53773	45272	144197	123948	101995	84669	83612	64912	57876	61216	250011	205659	203120	102023	68141	72176	50708	39072	88852	91904	97866	91732	55963	75267	67015	21134	51657	45740	41085
4.30125	138609	145121	138020	167107	82333	213554	213554	254180	70340	166670	166670	69058	21235	21235	172874	38119	38901	38901	88690	76702	38415	34811	43378	31500	21429	14743	10546	9786	12953	13693	8187	5845	14326	10913	19346	57799	44560	44127	59837	90681	108720	95886	64159	241933	211637	12320	68780	75036	53844
4.3045	164816	140031	98631	102552	88571	69100	69100	65764	67494	84675	84675	109859	57399	57399	204228	39486	23465	23465	104304	201698	20482	19790	121370	101956	88192	79797	70112	78612	89155	102242	116085	126076	187404	72440	45953	45328	37810	51410	37767	89546	119093	101601	67308	117620	99314	19412	58817	40403	27096
4.30776	167387	119557	70812	170841	99116	152765	152765	167032	61576	70117	70117	146155	98543	98543	190643	62997	19975	19975	49748	21009	10573	23221	73233	84736	45324	97160	61972	86056	95912	94929	95778	83837	106483	52056	38117	33967	30677	60685	74613	87013	128230	110053	64080	136345	97770	34698	57547	61930	50157
4.31102	86126	58530	62671	149349	109859	105097	105097	170565	54419	70858	70858	97679	80907	80907	68168	72428	39842	39842	73024	139664	33666	60193	91228	145315	17277	121504	51216	93417	78904	56148	40649	33637	34932	30028	38935	23715	23634	70664	90168	84761	109056	116434	54514	122343	138844	52138	227407	63639	46103
4.31428	22769	36085	44113	53494	60844	62582	62582	64821	46654	64837	64837	123315	171570	171570	280125	138783	64202	64202	81815	253135	68128	111131	62196	103986	46930	67150	37307	91662	117246	146825	77733	20285	128787	11959	46942	15944	18207	79070	72787	85486	125154	148206	39738	167440	112568	71032	228439	55651	42094
4.31753	27447	49856	76176	114272	118180	48654	48654	126846	38745	87593	87593	72882	58883	58883	65300	87227	85757	85757	105257	184447	110035	168270	62155	76530	59201	8546	28458	80720	106484	119842	63698	15717	101463	23302	57146	14576	17382	41536	29661	19515	11101	4226	4040	10852	18981	28252	38384	49009	38158
4.32079	47123	48088	49142	30350	43233	63368	63368	137509	32396	88694	88694	157755	130011	130011	76761	60909	52649	52649	47005	47002	47461	46565	43359	38364	33058	29869	28316	44813	62390	83510	76580	30199	76631	45145	66183	21106	23870	96595	227322	94444	164161	213143	3778	76995	80978	104939	102953	45067	32662
4.32405	51490	38402	61411	51775	45826	52158	52158	61727	30494	90044	90044	96561	94748	94748	83342	76780	72431	72431	74263	78581	82859	85875	87089	61548	84169	80485	28963	70606	65824	62250	60443	44402	63070	67176	72291	32496	39136	97769	107589	98733	137868	159267	20066	44400	74608	111400	59258	43001	25060
4.3273	49644	29882	102187	76006	78492	43795	43795	27376	15491	25085	25085	44657	53892	53892	58972	57313	74819	74819	174991	228614	220521	284385	110555	65438	126941	192565	27305	114503	113685	144437	112888	56299	66886	88461	75144	48972	64004	104104	186690	102752	128044	96059	38340	30011	24311	10111	2286	13678	17876
4.33056	50751	28137	49882	30263	14634	37929	37929	57574	43935	103869	103869	117401	213275	213275	46107	174969	102691	102691	34301	24580	48971	64001	70426	70224	74652	76030	29308	77224	78399	80892	84422	66153	82074	97723	76286	72383	97048	103888	122706	108782	181329	212182	52906	34492	57443	87510	42247	41268	15991
4.33382	56661	29286	78409	47863	30821	35962	35962	56144	56288	108883	108883	106646	132461	132461	41623	124150	90504	90504	111659	109535	107086	103343	97771	73492	81199	71236	39546	53464	48771	48821	53637	61717	71465	82360	78635	103019	118853	101456	132836	119755	180632	228538	62496	43136	44403	64656	76438	44636	22110
4.33708	25538	23812	28441	35138	54669	83818	83818	127333	69447	113499	113499	98446	124651	124651	43485	99326	75323	75323	140770	127780	128174	115867	87301	75078	53055	32503	34966	64381	102511	127636	147113	84105	112503	141537	84024	135189	118746	96810	96989	84640	68684	49825	29912	12806	17004	33990	50577	53424	35324
4.34033	67445	25242	81768	31813	110780	77288	77288	147777	81910	118570	118570	92516	91901	91901	48072	95867	59762	59762	237076	81690	157551	197749	70995	75751	114881	94294	68081	59222	58765	60483	61013	58455	52787	45501	38091	30858	23366	15855	10364	10798	16513	25280	37093	49905	14324	74309	99449	66337	52353
4.34359	42868	21302	50400	42719	62560	67787	67787	103016	95433	128983	128983	88981	136452	136452	53024	77525	46025	46025	218515	42214	128753	179082	57009	75891	102252	99624	80243	81431	102243	98700	112803	105354	109462	101572	90425	76534	60962	47255	43379	54093	73105	94232	64351	48809	20808	97273	110855	80920	63439
4.34685	64327	19145	65339	60438	72846	56826	56826	71323	115738	137925	137925	87964	116226	116226	57974	67187	35135	35135	192941	11197	110389	158092	49327	75645	89749	97425	86975	71201	100539	107666	111053	112382	110964	108371	103182	96033	87099	68844	64865	52160	38920	25993	16457	18531	29924	43204	55884	66834	75221
4.35011	42534	18596	41801	50312	63409	45657	45657	42716	138748	141473	141473	89089	97350	97350	63902	64547	26823	26823	73523	23316	72975	70035	49962	59238	51538	42843	33756	24525	14869	4495	7010	18219	29195	40837	55303	73896	95089	60458	96947	131662	121083	69016	57400	49802	53735	55498	59462	60269	57255
4.35336	79377	16937	105907	92769	80671	34194	34194	27397	22630	23498	23498	31853	34831	34831	38256	39568	20702	20702	41804	41948	42254	43227	45661	50473	58208	68648	80313	50460	101709	106458	105773	100142	82312	82388	75774	73277	74895	60689	86367	94980	105611	59961	55606	54232	98755	100238	81326	162728	131055
4.35662	81735	12934	85820	89682	85048	22358	22358	26067	102287	105665	105665	94476	63324	63324	81223	73689	17602	17602	73938	67559	85842	98075	63161	93131	95959	78751	68662	40758	116968	151912	107897	67572	64038	111749	147378	165722	147847	73473	124674	161013	101345	58030	55299	59182	96320	81605	66803	60714	58660
4.35988	35616	9367	48514	55505	62174	14689	14689	29110	67056	57352	57352	44908	48742	48742	91290	80685	18292	18292	107420	83452	80618	52233	25322	33716	66960	41569	55718	33907	131697	118887	102325	92406	45470	108679	121704	130091	121317	95948	120736	107025	88346	59595	38108	7590	28314	60238	53347	142767	171889
4.36313	77296	11639	92751	100058	99295	20826	20826	30354	89782	76647	76647	66671	38330	38330	100682	87271	21084	21084	97487	95150	86222	164959	67734	124320	92736	34314	31161	26332	29566	32984	33343	33156	31101	41751	45515	46378	45596	44231	41401	35472	25894	13382	1875	18202	38278	39070	42921	125141	159910
4.36639	70579	17142	83395	91838	105908	33835	33835	28291	123884	97969	97969	67368	36973	36973	104651	92749	24001	24001	90170	103063	80775	158415	64207	134247	131799	44760	37623	44635	82697	76280	69337	62496	29963	54420	55131	58823	64299	70202	75711	80730	85288	71879	55345	50622	84599	19365	36895	49200	26252
4.36965	60583	23273	63176	55800	49877	45769	45769	23480	48813	52180	52180	57287	47008	47008	42297	38358	26727	26727	85232	107519	72496	149278	57591	135925	168482	57518	32297	60805	109725	90299	84028	84807	41501	88561	88504	71955	64373	84924	79691	71955	63355	55632	49768	38973	47665	9205	34863	76955	89089
4.37291	33655	28480	25975	26176	27135	26941	26941	20895	26494	21111	21111	7932	4811	4811	40397	85628	30250	30250	82973	108653	61683	138477	48846	129013	85549	33936	3644	22501	37751	52412	64723	73288	56130	86584	85113	61125	28449	49501	122666	139511	112237	90701	49524	25876	96221	23312	34558	42208	30545
4.37616	39661	39774	57901	60226	113120	105666	105666	28014	89910	84123	84123	64257	48678	48678	30355	40398	36003	36003	83557	106605	49362	127133	40457	115750	180914	75474	24082	89775	71880	58645	40913	22210	12285	18213	32129	51981	49470	93040	110471	123569	119044	99766	44945	30952	85768	38624	33590	320491	292750
4.37942	44522	48941	51145	51383	56256	52012	52012	42939	46479	41448	41448	43755	45664	45664	48975	49508	44873	44873	40077	37016	36197	44409	38977	73016	92033	78375	22307	110734	79248	37542	124110	152845	80548	138580	164842	64100	50973	131411	127603	109618	124808	108249	40963	72667	88330	50476	30496	248965	208433
4.38268	59561	58197	45802	43446	75104	75952	75952	63666	93744	86092	86092	46048	46218	46218	120227	87782	56439	56439	91956	95975	22194	104113	49949	88222	161421	78164	22741	15336	44509	13925	118597	193824	87679	125134	119448	60514	57318	170455	124490	72163	40116	49015	40311	87748	98340	58231	24638	106367	106023
4.38594	74537	69422	42671	35887	101763	73585	73585	44619	98520	85633	85633	76023	119507	119507	95436	79578	69098	69098	98669	91822	9398	91193	68994	82499	174090	76479	24788	71642	46838	13083	43333	63726	89976	115058	78395	34593	66567	155253	275664	84749	128933	122815	45240	75213	78358	61993	15925	80080	61089
4.38919	84253	84001	42580	28389	94615	115279	115279	64156	49435	74918	74918	92280	175333	175333	125204	71640	81172	81172	106368	81373	16589	61668	84630	82918	117534	74312	27221	105154	50300	26619	63773	55679	55078	61147	70731	30250	77228	102255	111576	72668	125028	128028	54875	127990	117900	61548	4912	80231	32241
4.39245	87634	100080	45910	21087	39546	15954	15954	32577	56661	61089	61089	57525	53382	53382	42984	35909	28195	28195	22919	32061	34837	61874	103029	86662	166807	71575	28961	109079	41902	39748	101477	215935	76895	103527	77591	100463	74022	49134	26065	24206	49358	79542	66324	151885	118370	56074	9236	92727	34951
4.39571	85860	112720	52386	14955	103890	114280	114280	113739	55771	65832	65832	114646	138926	138926	135827	70786	103391	103391	108940	106716	54954	56014	99358	91315	84077	67633	29770	52269	33603	35683	36591	44080	54706	65322	74139	80764	85046	85540	80731	45977	87604	126194	77148	224015	112340	44873	23700	89156	38268
4.39896	80915	120478	61173	12590	122273	237257	237257	189264	36101	62933	62933	78068	82539	82539	82989	80553	77021	77021	69748	68244	69148	70781	76681	81515	86475	62076	30144	75537	27236	54182	88366	156584	40251	103848	95118	115464	105345	89803	105399	30652	80412	114015	86306	99120	84774	28188	38617	59984	42556
4.40222	74587	119611	70933	15596	104951	86844	86844	74918	15994	33111	33111	49113	71358	71358	121046	99707	124896	124896	130136	166519	103201	102440	140242	98283	148987	55017	30471	54940	22934	55096	83191	124921	32492	107564	105308	107416	109794	81151	88759	15314	54851	129073	94159	109995	82625	8077	45002	21448	12785
4.40548	68080	112030	79894	21004	146882	320970	320970	173724	9272	66189	66189	94902	80064	80064	73014	67245	58406	58406	44608	40237	36602	36788	44913	62823	90694	46826	30577	34385	19003	53387	79711	98485	61395	112654	111463	141001	121561	75617	75979	13744	27998	100811	87912	73327	58300	20967	38291	40172	47702
4.40874	61863	100650	86153	26305	142837	267290	267290	122859	29172	73104	73104	81012	78724	78724	85127	70021	57557	57557	40925	37859	37717	39240	41396	43940	47437	37772	30448	18420	14801	49450	78386	78227	105720	110169	104782	92191	75271	58236	44807	31718	27680	31333	29169	24441	17007	8736	3622	5564	9666
4.41199	55497	88722	88196	30545	128367	212655	212655	65339	49389	82251	82251	66396	49589	49589	90940	50612	22830	22830	10968	25185	37425	46842	54903	63925	74252	28287	31041	20324	11875	42423	79273	63788	152460	124476	109076	177894	124990	68996	48529	53946	61210	103227	93290	84335	15432	70078	67722	69242	70840
4.41525	47795	78566	85406	33467	107892	159762	159762	22647	66635	83131	83131	51704	46387	46387	74347	81226	86306	86306	82558	73343	59416	40603	19253	20273	45509	20424	34181	34598	12520	31374	81767	55031	134572	130454	104995	132828	122099	67507	38834	78289	101053	179417	123355	150350	28798	140890	66458	68168	71000
4.41851	37582	71091	78224	35103	86848	131313	131313	41959	79012	75442	75442	36932	32662	32662	10205	460	11213	11213	34091	44067	51635	56862	60399	62335	61873	19815	41812	49693	18076	17905	85180	51464	182353	136020	100580	107985	116670	69056	34183	98393	101088	103144	101077	96460	57698	127077	55286	60506	73005
4.42177	24872	66097	67840	35596	69418	111689	111689	63954	85722	49859	49859	21705	67224	67224	101808	100240	97579	97579	56376	68906	56412	46065	37310	28525	19191	10494	6254	9963	16469	17903	36042	47897	59204	69439	79272	68244	98592	75557	36306	102705	96179	89141	82939	77354	71846	66895	45297	56118	69928
4.42502	15272	62833	55569	35160	56741	104817	104817	71398	87308	118914	118914	6466	67276	67276	179849	136436	96846	96846	18542	25798	24998	31277	37531	41358	22168	40313	40357	38066	34766	30411	25774	22201	20499	20320	21366	24194	29129	35691	43599	53635	67635	87833	115752	114743	119306	229688	46456	55456	83285
4.42828	25441	60489	42444	34120	47245	93308	93308	42468	67941	98366	98366	12194	62459	62459	148363	138890	123422	123422	26732	36275	77057	91747	40031	45945	39009	53810	91905	90737	50035	59328	55985	41056	32172	32022	38939	50284	61684	67248	63559	53722	48679	60169	96713	105780	148235	310770	59196	57464	86309
4.43154	46164	58583	29391	32903	39081	112496	112496	62774	81041	81861	81861	27948	60703	60703	66961	64939	61408	61408	48325	36768	31090	19015	10510	34159	69363	67428	107358	103931	65007	77503	165835	58638	119715	94417	66810	50397	72883	69671	66700	71097	82677	91089	89052	91380	138069	228906	74300	60537	85847
4.43479	68100	57017	17690	31884	31766	118543	118543	56837	67106	49169	49169	24096	11892	11892	26322	41372	56311	56311	82274	51984	96328	98178	9870	48489	86844	79715	84797	98658	93728	88281	190650	60303	190539	123085	56370	36645	101733	60094	70549	114868	159898	131015	95210	80725	192679	278852	85599	63560	83760
4.43805	32498	25686	9026	15679	11881	4054	4054	2611	11503	16615	16615	27729	32480	32480	39092	42366	45077	45077	46825	58068	84217	117561	13149	63551	141158	89689	108872	85219	53519	30509	17433	11827	13978	21668	30692	25173	49144	58083	65857	71833	75748	77436	76671	64971	67518	59489	49234	36368	20369
4.44131	102648	53893	4676	30543	21578	123388	123388	43094	58824	64688	64688	76540	75764	75764	50424	36572	27066	27066	40606	51521	59364	62839	20404	54275	43086	29778	18019	15631	24714	37276	50182	61028	72143	80918	39330	19875	102111	107111	116238	136269	168266	129905	81916	52064	206620	201081	89537	73950	92244
4.44457	50462	50832	3985	29428	18981	123452	123452	35290	48691	50054	50054	101330	137595	137595	157167	151511	186448	186448	212144	101491	106430	110824	25087	103121	178548	113303	62349	137830	171230	64523	177562	60420	127460	78695	35872	18388	125973	150878	149052	146490	142293	129552	79000	44825	98636	87445	82840	88537	112321
4.44782	112182	45796	5168	27323	17559	120206	120206	29579	38835	73792	73792	83674	88509	88509	95953	102913	114160	114160	145360	106769	106764	106991	29356	120334	163478	137834	28408	135240	139599	43376	115580	58665	85704	69361	38354	17141	29709	32650	44097	57957	71143	82075	78505	42461	94639	92195	72031	80354	72166
4.45108	111669	38632	5289	24112	16845	92121	92121	27245	30009	107225	107225	138247	155828	155828	195597	121205	235655	235655	236276	100257	106301	103692	35723	131792	109559	74721	6843	49554	58571	21466	82387	55095	102913	110078	45017	14999	125305	131235	138322	129986	158494	115408	78801	43259	166849	72494	58573	104259	89702
4.45434	105986	29443	7079	20357	16454	68967	68967	27738	5133	18883	18883	46368	57739	57739	69556	79177	101082	101082	165553	89049	107822	99821	45426	135596	177609	157356	34392	113349	128998	4247	108450	49642	90854	88946	52047	12007	96358	206068	309975	124402	366705	98259	77775	46969	163055	52171	43697	83161	47756
4.4576	98769	18007	23805	17856	16261	83658	83658	30611	16148	45189	45189	66413	75197	75197	85526	86087	84616	84616	95925	99305	114861	94792	58885	131368	137386	117988	54486	69078	47797	15097	20406	9224	2379	13103	23047	9281	41557	59926	102851	122687	268136	75022	76336	53443	154028	45163	28234	255121	312370
4.46085	21294	3719	53474	20799	16391	73993	73993	35900	20518	230516	230516	216517	164764	164764	106492	76848	46851	46851	114760	126808	131832	88575	75053	120527	165595	141405	66175	77192	124733	26755	72480	41002	168970	179503	59515	8504	180006	220776	256602	122432	287787	52408	84173	61756	147367	50966	13457	65360	39039
4.46411	83682	16060	92592	32450	16990	61659	61659	43120	33310	162728	162728	154901	148788	148788	132920	65091	49247	49247	185080	196252	159954	81840	92517	106237	180086	170400	71620	59627	96641	35862	54845	48476	180626	160478	60203	8724	120977	132595	155564	122053	209887	51423	114244	71065	141092	64467	11644	97824	155026
4.46737	76567	40458	135194	51524	18369	58162	58162	51701	48125	182015	182015	194093	196646	196646	121691	55683	63145	63145	78508	59508	44616	33572	26191	21133	16443	11683	8370	7609	7797	8029	8460	8729	10280	15929	23656	7610	29977	29780	37935	51744	57682	45100	33617	81250	133497	81482	26782	370977	414035
4.47063	22588	23666	27985	32681	21322	42660	42660	60504	65814	151908	151908	173183	162254	162254	112242	49214	57180	57180	21336	20061	29580	41354	53116	65161	78693	95120	74272	42403	37706	49514	82499	99048	219892	211525	56641	5537	164280	150737	138788	118648	112622	95843	75511	49512	14119	35619	43682	170467	241507
4.47388	59853	32061	11961	58277	26770	82213	82213	75488	93274	128603	128603	98568	93597	93597	79596	46021	57501	57501	45162	56024	84698	75798	171548	83609	149007	176933	73351	45918	44890	53942	107438	102642	77746	61747	51830	7275	45598	45111	47907	58249	68763	64477	37883	58576	112033	122346	60366	339689	349671
4.47714	58115	74504	99440	119035	35561	99634	99634	92803	135646	219382	219382	151716	114100	114100	73214	46102	64060	64060	60245	57444	55392	54598	54149	52868	50629	48506	47801	48768	50398	51465	51737	52615	56174	62219	45802	12462	68457	87083	133035	111393	119201	184358	311905	120514	99595	143698	77372	128255	91212
4.4804	52301	93106	96352	115293	49202	113988	113988	112358	189534	201570	201570	183269	323036	323036	109944	49312	72408	72408	71567	56991	44707	36517	32031	28788	25379	22151	19699	18054	18188	23330	35153	52073	72195	95006	39797	17514	73722	63041	132853	106622	100389	193059	129729	68496	59359	95972	96329	132020	125159
4.48365	46153	121101	130102	132264	69391	122335	122335	129986	241090	181611	181611	143532	188320	188320	108329	55548	67246	67246	200740	150765	198185	103555	208409	93408	103198	99930	61375	66714	65272	59429	120181	139340	165657	194060	34472	21852	33784	39052	125474	101558	65241	18940	54483	92309	77626	123789	118553	109423	93902
4.48691	22685	17992	21157	30960	44293	76443	76443	93783	126634	138877	138877	112866	135290	135290	102456	64672	57351	57351	207898	108779	159850	112179	276729	93136	99262	88182	58108	71371	72692	60261	41945	8154	38564	66431	30067	27305	25647	31730	114895	97087	88908	105389	101547	99285	67447	105861	117065	133302	141185
4.49017	32959	89527	82541	87016	103289	117598	117598	139200	155457	137540	137540	92071	114760	114760	90096	76326	48115	48115	61755	49650	41409	44865	64625	89918	99990	82341	58332	76437	78609	59775	177070	144626	123358	117960	27780	36938	58851	22486	113522	94733	97161	112115	104999	96747	56847	81875	78362	79590	85387
4.49343	26568	38500	44019	49449	52457	46352	46352	44108	79397	116230	116230	79403	260249	260249	70409	89901	43279	43279	119490	21914	54268	91330	103336	84075	99615	80985	63583	84603	82789	56926	188941	249242	311128	199133	29583	52411	89751	15938	108194	96634	110737	91187	73804	63287	47266	54150	58861	64677	70420
4.49668	22355	126158	44521	72016	173756	90795	90795	97311	135199	99722	99722	72617	228480	228480	45421	104624	41599	41599	56319	38258	23517	11679	11009	17211	28215	49361	74137	98715	86442	51650	187037	237960	258245	183730	36861	73039	91054	24325	35266	25935	21624	18166	14833	12227	11299	11852	13295	16635	22127
4.49994	24669	98736	27835	60561	111146	73945	73945	62369	100843	93085	93085	69979	101727	101727	28388	109077	41050	41050	115416	22919	40545	101737	94683	70730	84793	83627	83845	83266	80057	44984	63463	51342	40573	39496	51341	72329	91974	34730	100950	120530	117102	107828	93927	77131	39755	46263	42981	52894	70237
4.5032	19729	14217	9537	10903	18868	40406	40406	25716	71289	79348	79348	70308	97388	97388	46952	132163	43821	43821	177126	14933	23604	90558	70347	70514	120567	88790	106383	150057	96255	37581	86771	168749	208084	135473	74375	119810	133648	40730	99124	142828	149678	152241	131621	107018	58690	63025	59889	74719	99947
4.50646	49944	43892	16885	15119	5132	16472	16472	6919	33545	37456	37456	43948	46533	46533	51791	54945	53533	53533	70928	20773	9720	76963	103653	79228	128657	91928	123867	183508	101148	28373	30652	127264	162869	103948	104149	121738	118267	44327	97420	125010	130497	135084	137115	103023	105297	123275	115169	71663	87884
4.50971	66412	30843	15895	45832	133167	39317	39317	30602	132091	130722	130722	77966	163005	163005	108906	132057	68995	68995	39438	31273	2616	28437	30925	34279	36827	38651	40555	42888	45220	20731	25010	47286	46145	43951	40563	36427	32963	32445	36621	44969	55327	65334	73105	72873	78545	76714	73309	69833	67535
4.51297	81982	15069	15761	42295	108211	36272	36272	44570	121586	131136	131136	84784	116565	116565	105484	104106	85771	85771	59048	42304	11830	58773	118387	112828	126059	86759	45964	35704	64039	37038	61767	47851	77812	34788	38814	40587	56754	55315	88180	97476	102237	103267	101806	41239	97599	97462	98952	72687	47105
4.51623	43941	4900	15419	39710	87701	34827	34827	50126	113509	121970	121970	93092	104515	104515	116245	127284	101042	101042	38339	53959	20954	58163	80835	66676	54992	45512	38012	32475	28920	27230	27145	28376	30610	16894	36177	39013	42681	48053	54889	62105	69934	82525	75591	13054	201276	258449	165386	74134	28803
4.51948	102303	12834	14502	39024	59011	34045	34045	50274	71161	67647	67647	66490	68483	68483	70203	72643	81141	81141	23819	66263	29115	61562	87423	138010	133399	105685	125183	124129	59694	22085	30819	43806	53431	43920	66582	65823	60775	54135	46642	36297	21024	6999	29059	22014	85211	108206	123376	74519	24090
4.52274	104063	22516	13731	41034	65715	34222	34222	47773	106311	153898	153898	117226	99415	99415	79863	76563	76673	76673	23538	78561	34760	66402	79271	99253	93218	81697	63048	37715	28233	66336	96259	85082	119395	74319	154293	97578	91514	66858	64303	163508	61743	109842	6433	44879	115702	122882	120441	74255	38173
4.526	69977	30784	13807	46093	62183	35486	35486	43908	107594	144086	144086	132252	107352	107352	72077	56604	48183	48183	32274	65081	37270	71470	72024	93839	90312	81417	62198	54329	44774	46005	55561	65810	72594	75590	76364	71078	73498	67980	58404	52493	47247	43758	40623	42412	47753	61974	95653	74406	55236
4.52926	89720	37811	14470	54023	61485	37112	37112	38818	107224	103279	103279	95138	92117	92117	84646	79822	73646	73646	40849	36944	21400	22590	50535	94316	113052	141285	23799	145484	29207	216052	86560	122437	125204	120734	85902	47471	91158	88944	58016	140928	112217	47540	77825	74638	119376	124397	89573	75426	67911
4.53251	76048	43628	15620	64315	61595	38182	38182	32643	102547	112904	112904	195899	79692	79692	104557	162422	208792	208792	48587	109414	42300	82196	46682	55988	45918	35314	15081	6181	9310	37942	62603	87232	110326	130548	57911	30369	97908	110967	63443	118694	126570	82037	105843	76445	204675	212064	80076	76992	74223
4.53577	60412	48107	18055	76414	60846	38629	38629	26027	94030	95231	95231	228104	66181	66181	92481	169548	280433	280433	55501	104966	45779	54969	33521	37713	40805	48669	45788	62680	27650	69231	70078	68773	65304	60459	51999	21402	50397	53189	61428	75538	94226	101347	118905	65386	148025	144072	72449	78894	74829
4.53903	44523	51797	22318	76389	59001	39425	39425	19764	57856	70849	70849	103050	53238	53238	82716	94273	73571	73571	42509	46752	43543	72113	24277	50950	93715	99059	68840	60161	48223	120702	65922	97433	105415	119827	60077	18908	52710	135178	82437	88046	117399	106094	113525	39263	144042	86221	49874	34325	25232
4.54229	30381	56547	28667	75491	57468	41335	41335	14355	72208	65414	65414	273647	40928	40928	76710	172240	416929	416929	59656	51181	34174	77376	18688	38004	80917	81184	82493	50198	60425	88891	59283	72158	96424	115776	67928	20996	45989	13799	81278	82331	101370	102130	89876	1899	160059	174646	59242	86134	67347
4.54554	22031	64488	38430	78053	58608	43601	43601	10176	41470	56319	56319	187726	29443	29443	75247	162781	169373	169373	34542	35241	52104	110338	15185	49909	118969	137292	86845	45577	61603	88671	54565	44162	69772	79427	75192	27550	95062	162984	99829	83049	84958	94218	52449	53369	139937	159159	54424	93008	63743
4.5488	24235	33480	22924	13338	7978	8997	8997	8129	31391	33768	33768	42040	19708	19708	44146	86878	134585	134585	46798	92565	96052	114433	13439	31160	6791	20459	28731	34178	40532	46578	50211	20216	51504	52273	54165	36938	59763	62931	66497	70505	73023	79653	18479	95707	108243	121533	51547	102106	62763
4.55206	32755	61644	56569	47873	36844	14927	14927	8994	16028	43679	43679	58146	14575	14575	83124	122464	161005	161005	35234	63112	149476	116444	13300	103932	117266	77302	72805	45486	35029	106322	55427	22514	75290	115417	98318	46842	52286	213106	113774	98819	68416	70732	49816	98350	118610	131315	50443	112573	65040
4.55531	41854	97860	85180	60351	40624	15215	15215	8766	11508	15620	15620	23895	17074	17074	37433	42263	47414	47414	18836	35686	70278	75663	13943	85390	87270	35409	55838	49860	32327	70878	61682	41435	70838	108028	108559	56138	25911	128587	117576	104949	70732	55274	64161	69355	90787	117735	50760	123137	69598
4.55857	49198	102596	105155	168714	104396	51275	51275	15065	49633	44807	44807	76120	24101	24101	66446	67636	79897	79897	4593	47996	51507	40030	15182	51512	75584	24851	32035	56872	58621	102733	71127	58839	68599	100815	95438	64923	2836	79427	72550	64481	55726	39955	42355	41123	44807	52802	52544	76264	74845
4.56183	53435	100696	112627	171926	117269	59106	59106	18741	85905	40581	40581	106243	32807	32807	95685	40899	156402	156402	35278	83094	116674	98375	17436	68841	60320	57628	29453	65877	75347	82571	82934	73055	68915	89789	86600	73364	21212	75671	73365	72245	72410	27946	75591	77407	78421	78063	56083	71664	65688
4.56509	53470	92125	111692	128321	120408	67283	67283	22559	68659	34472	34472	55814	42876	42876	96209	18035	100075	100075	72244	89302	85464	82294	20369	77530	75846	74313	72891	72102	72904	76148	81929	84323	70143	106701	118752	80787	38508	119328	149854	178083	90503	21200	159311	211342	117190	167516	61283	103733	53271
4.56834	48991	66168	80931	133963	128557	75041	75041	26464	148140	27256	27256	19533	55157	55157	95090	8868	64284	64284	112044	130886	113471	97337	22906	81628	81058	89187	107200	87806	145127	100056	112449	93072	68917	191558	236257	86189	52230	99081	158158	206820	93685	20368	161969	144924	96396	68643	50879	32761	14037
4.5716	41451	61296	95272	119868	126380	87525	87525	30495	166213	21657	21657	54496	71372	71372	91279	19384	43357	43357	149992	135625	150237	102010	24572	168952	76697	187439	204439	100053	135577	95535	68143	41632	32368	43906	59796	73595	62602	87760	92172	88725	82210	23508	71120	70251	72165	74919	73704	76131	71443
4.57486	35089	44081	86943	106003	120751	115567	115567	34606	77567	22513	22513	101535	93078	93078	82999	28517	26826	26826	180934	130148	112189	101474	26221	151300	71114	208969	251868	112411	157949	90335	153641	105143	72827	159490	173970	91974	68964	83373	158691	193839	88916	25239	142110	116669	74073	163959	79270	109284	58032
4.57812	35725	28989	85249	94174	102940	110622	110622	38485	108372	30429	30429	104786	109385	109385	70990	35338	11334	11334	136478	118976	80386	102668	28816	101046	66621	97494	91798	82719	70279	54574	37048	26988	41779	70963	104403	94932	70993	80296	148012	187576	81695	26902	94379	71443	46125	141332	83560	87256	40160
4.58137	43520	18005	75754	105621	110804	195936	195936	41667	149958	41564	41564	41119	40565	40565	64613	41026	10091	10091	124664	106254	57560	105268	31994	86486	63526	60230	50805	44580	41033	39242	38419	38234	38703	39816	41371	43208	45500	48755	53458	59576	66468	48465	80629	59284	11759	109866	85850	60987	18315
4.58463	53007	14118	57141	38690	84761	211435	211435	43825	131771	53594	53594	201857	171398	171398	80132	45556	19783	19783	104821	94526	45469	108566	36587	65258	62072	136814	134256	127903	118070	74205	91428	77086	63929	53330	46267	42951	43076	46498	53113	62256	55440	83074	92135	39631	31996	102999	85454	33032	12374
4.58789	48376	18286	72428	99516	108155	156987	156987	44837	119079	65318	65318	209383	185340	185340	116133	48006	26332	26332	2230	23121	36192	44556	47942	33839	60593	65261	69389	75240	90015	68013	162876	111322	252617	282581	276128	99076	70828	71084	155045	157198	32332	106055	95846	30614	76076	79056	73541	19247	47671
4.59114	55452	25279	20533	11531	15123	28324	28324	31359	34157	34652	34652	33120	31226	31226	27083	25773	23248	23248	10953	40097	45128	112940	70091	12918	63049	184446	187085	126992	99864	62259	50732	44243	46262	51295	53675	51571	49316	56792	81983	126081	19391	213763	150398	33990	118436	100910	86128	43009	90169
4.5944	33646	31708	53940	168877	115002	309149	309149	42043	131088	83496	83496	178792	165570	165570	124087	46499	33302	33302	17883	22572	44301	111516	99263	31287	64329	167855	252649	112364	86618	59246	172875	100731	66887	57908	66124	80959	63528	87847	141121	153721	56048	167712	158509	42614	153245	121706	105667	74283	100063
4.59766	48155	36506	47209	201495	126025	293784	293784	36760	152340	88432	88432	145483	88423	88423	38953	32624	23352	23352	24056	34653	38542	55729	68885	55299	65660	93152	91522	85286	72919	53083	33366	47419	86104	124011	83463	81229	67366	92631	94491	63728	44626	44746	55544	50951	74628	78387	78687	76760	73318
4.60092	34944	39846	41275	194449	144260	219500	219500	28252	177097	90637	90637	86594	75181	75181	63223	46696	34931	34931	33981	34002	30108	30339	33499	49450	67001	96419	116794	76309	75133	74039	149966	84611	141626	133180	56044	75010	95675	84523	81355	93692	125374	173335	159268	57438	181436	188094	203629	137699	180712
4.60417	20424	42252	34304	114350	111471	106594	106594	17495	97516	90416	90416	66321	60574	60574	40928	42075	34180	34180	93732	66322	25608	83472	131317	94721	68102	113253	152859	69820	75184	93348	172247	75978	208946	154241	47579	72809	148114	106077	314996	128701	175979	236440	150934	61906	126293	113753	108908	107141	105262
4.60743	8565	43696	26622	113079	123186	69549	69549	13267	113974	87402	87402	34812	51391	51391	201365	42356	34842	34842	102942	71639	27938	67024	59172	49590	68268	116130	182748	79205	80300	116707	173842	67444	152053	94324	46698	77230	146356	142283	146509	113331	183888	185967	138628	64443	149223	213389	185081	152414	121424
4.61069	13505	43633	21702	57151	46086	30691	30691	28386	33167	37659	37659	32286	40770	40770	57494	32240	38959	38959	87112	80463	29718	48765	121433	120377	66830	107796	93994	59137	51219	83596	120691	59308	104386	53019	48234	89170	154537	148398	141902	101816	130765	128395	124953	65121	120307	149421	160452	170963	78107
4.61395	26789	41906	23539	144033	221801	34584	34584	57919	213666	70138	70138	51899	42236	42236	35164	20798	42875	42875	34144	26228	19903	19799	26769	36821	47157	56648	65386	74316	84550	96707	110614	51873	71023	28145	50764	108184	149783	137593	121709	93142	89794	79430	75213	64039	81467	87946	94790	101180	36163
4.6172	40541	39376	32600	64317	99303	39110	39110	93732	150054	56808	56808	71079	88780	88780	100511	16921	58674	58674	106072	103005	15906	13031	62770	132129	60203	96736	204604	132194	165822	160856	136850	45300	49318	22166	39678	24654	12183	8459	18267	29790	40584	50523	60366	61359	71219	90182	96110	98567	81057
4.62046	52883	37595	50887	93647	61076	33513	33513	38382	34833	39783	39783	62946	79048	79048	77303	13598	72065	72065	172670	113210	14195	7221	38454	133032	56372	93017	162442	142698	138060	123054	102487	39476	31908	20976	56593	141619	193845	229274	242752	81279	103266	64773	99950	57198	59575	39306	33552	41316	53288
4.62372	62397	37801	81555	119745	96865	16684	16684	68668	77919	25442	25442	96083	151595	151595	38170	11408	89501	89501	148779	108381	38070	18531	23605	32283	31484	36328	43184	49249	52344	52034	50408	34176	14284	24736	29691	82519	147929	210581	256877	77118	77004	54906	98416	51454	60436	25514	14885	17802	22552
4.62697	68876	40063	124048	119547	76641	30481	30481	36756	17899	24665	24665	58419	69228	69228	52852	54988	65987	65987	33742	27494	42562	28824	19428	97160	45697	92283	96135	88396	84959	91484	109333	29412	5115	64595	66437	186387	120946	266699	244427	73642	58546	42689	12292	43695	62910	188705	219106	117005	209685
4.63023	73464	43242	173630	147765	137820	87223	87223	127348	13697	44817	44817	87379	106296	106296	132643	122872	133022	133022	111608	90137	60696	30861	20562	83800	38663	100670	191416	150260	138346	60641	168166	25600	21206	76131	65869	119723	75087	118928	114692	70569	46282	30850	49430	24601	1016	25118	46742	65016	79915
4.63349	35766	28101	21616	19153	24707	50921	50921	71538	143797	123055	123055	109201	271252	271252	215077	163758	115194	115194	92521	105937	115543	43330	22209	115383	33379	118647	123566	120069	79968	30042	112020	23327	36062	86081	52694	141895	44667	148873	145142	67827	36996	22995	88991	19870	62157	73692	88664	108145	127109
4.63675	80541	46851	261742	151117	62115	226293	226293	175711	165421	178751	178751	90414	81743	81743	74351	70200	68349	68349	79058	87266	92702	47836	23847	110969	34236	137142	144951	146810	19484	43685	125756	22915	50009	93110	26879	79898	31810	67474	61112	56957	29388	23007	64842	12106	56690	128701	153794	169182	169932
4.64	81968	47788	166052	134609	34306	91669	91669	77142	51522	38792	38792	12104	26994	26994	103332	155174	207879	207879	213773	287316	273526	50342	26684	126022	46509	108097	88991	73898	40458	49180	38679	24111	22951	21772	29388	35165	25478	87524	117308	64146	24232	31512	66343	31521	48978	354566	178077	190681	243760
4.64326	69598	49668	86366	95055	14478	116788	116788	76229	111453	98748	98748	40174	28500	28500	155222	216640	261406	261406	202935	256103	218826	50567	31957	104854	72779	64113	56522	56756	61839	69473	79057	26164	78554	114404	116382	33142	16866	79594	104492	63606	22632	44869	51589	61587	40211	322397	180988	170524	196523
4.64652	79358	49474	108457	130805	8582	205033	205033	24074	142726	242784	242784	164314	125929	125929	91807	116571	134113	134113	123875	104943	85186	48223	39248	35786	26254	27082	34199	42468	50910	59255	66752	28307	79047	86529	97309	79796	6586	67593	73587	63747	24635	60285	40571	97164	31632	113615	84758	59802	39164
4.64978	53618	40644	77961	107428	19863	252267	252267	26005	132229	303673	303673	194624	131481	131481	67526	84747	109042	109042	139844	139561	128658	43069	46263	74709	64985	60859	58911	56160	51555	46001	41832	30258	47333	57341	69591	82368	2881	90380	49636	64076	29110	76232	43225	44147	11709	50156	90155	120321	137569
4.65303	105990	22834	79931	71668	32010	62928	62928	57921	46494	33817	33817	18898	38058	38058	82965	102990	120212	120212	143801	149827	153363	35205	51047	170673	190002	213364	134870	191089	96761	153198	116027	32160	110921	147207	184671	128512	9077	97450	35802	52791	32716	13895	6057	23743	30676	61824	82602	105095	129431
4.65629	95511	44623	97762	96767	42662	137112	137112	77408	108305	194899	194899	122282	90247	90247	57590	49886	43134	43134	38368	40437	43445	25924	56171	87415	127976	176575	123031	187876	88708	154009	102101	33863	113786	97829	65045	44707	15279	27782	23043	18671	14436	10588	8313	9820	16866	28949	42729	53175	59668
4.65955	80185	82314	60554	85404	51444	86875	86875	85869	83570	79617	79617	69322	64702	64702	63988	66271	76150	76150	94196	102885	78003	20137	71027	117125	115059	111350	106502	101195	81354	92213	85546	34502	85600	82989	79107	73964	23457	61658	38428	49656	44209	41025	37509	33918	31709	34238	43067	56348	71736
4.6628	72237	52346	36328	25746	23375	35052	35052	41755	51107	52941	52941	49759	44798	44798	29033	19093	10789	10789	23740	33981	33165	25591	47784	43688	34369	20038	2349	20132	42803	65263	67309	33188	98455	110653	96521	69315	32511	40052	43641	64937	48712	143766	152846	137201	62597	94197	78541	73348	78780
4.66606	229937	224886	46229	70813	65543	31651	31651	83076	69608	97266	97266	75451	69799	69799	68286	62125	71742	71742	71614	70649	21276	38820	69985	74823	86002	105170	108722	113082	64928	113945	48144	29967	78938	183820	225064	107387	40664	116976	47288	66639	53119	164468	199476	266080	75656	142033	161598	115872	157343
4.66932	56172	56154	41695	73178	71900	13929	13929	77621	58019	150682	150682	219211	118203	118203	36901	33901	27201	27201	18608	23181	18387	16520	9773	6892	7218	5740	1358	5056	10644	13753	16599	24607	35629	42336	40981	43653	48069	96918	49289	69404	56620	181202	170132	121218	71289	32833	20496	24246	22688
4.67258	26652	38036	32637	87034	77619	5320	5320	73248	48088	128043	128043	61387	51044	51044	40521	60568	61628	61628	53051	45889	11580	37732	40732	48507	58956	50156	84281	27990	43495	54035	15754	21319	38851	186803	141550	95484	56455	72341	50279	41100	1893	32494	54834	71361	78818	91094	93046	90643	86320
4.67583	149570	106762	22243	104523	82206	21437	21437	73223	40709	106143	106143	103575	64111	64111	32682	30171	31342	31342	32713	32850	10620	29292	25441	21320	17291	13264	9373	6081	4712	8489	16851	16628	39427	52234	73070	94796	66304	55641	51038	79107	58509	174469	206175	172869	54724	136642	144848	116154	93650
4.67909	117506	120796	13722	121552	85308	33567	33567	78793	36681	86807	86807	136682	71821	71821	58818	69528	95639	95639	111568	108657	14272	86972	103679	45139	88183	25057	97375	62934	26231	43926	30520	14734	71636	148262	101061	99483	75703	58916	52172	83143	58639	142435	183057	168158	42429	126901	149861	100761	56902
4.68235	197880	225366	15199	134042	86796	41670	41670	87674	35990	73275	73275	105212	76111	76111	73109	65509	81566	81566	86724	88002	14859	91257	98973	31362	76529	19889	86787	96342	20697	95222	41907	21271	92832	185320	89475	109471	83165	76248	53903	81014	61142	93562	153726	139604	102327	88542	52109	13415	28019
4.68561	89110	95591	28856	108932	86676	49147	49147	82447	37651	53689	53689	53841	60867	60867	81888	57336	93030	93030	136409	86212	13558	92009	164182	25496	68180	16478	63716	122441	17034	146919	50483	33118	107315	182824	81549	122843	91212	94912	56005	67926	68878	38263	136866	186776	145772	93753	110546	50920	5656
4.68886	176864	133435	46989	138439	85027	57979	57979	56414	38501	35755	35755	36736	35137	35137	33594	39382	51605	51605	80159	80840	14062	89712	132146	29399	60436	15410	31848	140498	14968	191438	54635	47741	97128	99880	77887	131380	105758	107939	57941	42577	85012	37830	107579	93217	68554	53177	44800	38336	12487
4.69212	123143	104213	66141	131241	81990	65592	65592	75636	44872	41367	41367	33479	36452	36452	54053	50552	87876	87876	117980	76301	17712	84870	108087	37980	54392	19910	47605	150259	14489	132332	53456	68525	114111	134268	78776	136680	128905	112273	59059	27260	60912	46233	46713	57863	70846	81682	88995	56597	26361
4.69538	72486	66051	59099	52385	46986	40904	40904	38065	29420	27331	27331	28999	28182	28182	80833	55679	87220	87220	102736	71144	23516	77927	95441	46862	51282	30027	49588	52766	16247	38925	48696	99506	108377	163742	83560	143787	154724	107954	58786	60831	18614	31539	37322	30717	23706	24810	27266	25262	19702
4.69863	74672	90331	101189	107367	72617	65168	65168	93296	57146	68930	68930	52694	67267	67267	86970	64386	89881	89881	82785	65839	30180	69391	90778	54253	49679	40515	26896	21136	21108	42236	46580	70595	85228	99894	90670	125507	136521	97588	56855	124188	182747	135993	112979	241009	323960	285062	307334	105477	41367
4.70189	71702	99435	115509	94143	66899	61372	61372	81100	64843	139912	139912	156925	120915	120915	99491	74052	56664	56664	24011	21581	29529	40005	49213	55847	47222	56524	59738	56995	29490	64033	53651	105170	85063	147863	98270	113730	178518	84840	53646	176305	179784	138003	115633	176795	166773	154519	149465	117139	43534
4.70515	75050	112342	126959	81317	56505	20700	20700	44287	75012	100387	100387	111725	112801	112801	106988	86638	95287	95287	28513	58551	44683	50527	85263	62596	43459	71284	149588	107811	42267	153716	67390	115935	70090	63022	42688	37314	45273	56292	50657	76020	82784	84631	80656	72981	64647	54001	33642	13407	43569
4.70841	79987	109475	74384	42489	34710	60202	60202	49684	90392	161871	161871	141259	106019	106019	120763	113326	98197	98197	6403	55787	53940	42081	81628	63550	40022	90390	214347	80816	61473	156656	80759	209911	55544	132237	84400	35652	31394	31341	28750	37397	51516	64137	76562	91600	109812	131302	156526	109496	41998
4.71166	27351	28562	69564	58162	51052	47977	47977	48266	111159	163611	163611	123597	88368	88368	47575	39476	38960	38960	41903	51766	61227	35946	73615	62738	38769	97461	111844	51014	89084	127366	89185	190706	45653	124787	118108	59444	101069	54301	56569	219360	235931	109595	91579	83992	168579	238378	180880	94370	38879
4.71492	27030	24588	23774	24468	25882	27958	27958	28026	25840	23859	23859	20847	20912	20912	23601	24966	25776	25776	25596	24092	21089	16812	12667	12518	19857	32604	47837	22205	73182	78292	77757	72971	46616	54116	39976	24886	15066	19967	42236	84166	143763	98783	76637	60425	145829	336149	190141	75318	34485
4.71818	57166	62276	66005	38397	44585	63715	63715	107483	129680	138599	138599	74888	36763	36763	98857	72594	48518	48518	47140	38851	72341	36104	72288	64155	45975	75940	72458	16929	65340	61436	57486	54538	53862	56121	60919	67093	36087	47062	83207	95535	93418	76357	45128	46540	109375	178580	136045	54890	29615
4.72144	71233	57838	54471	29231	42782	100231	100231	111528	130232	120094	120094	49446	7680	7680	92150	86492	90881	90881	109027	31575	98741	41999	66193	74036	55725	58137	46132	35797	27969	22586	19014	16755	16731	21905	32772	46770	22966	47089	97975	163553	152356	72058	44421	42748	107048	178949	94353	36426	25219
4.72469	39487	51685	63340	21800	42015	107281	107281	114542	120679	92699	92699	33407	27796	27796	121109	178794	168343	168343	133520	24405	95225	49720	57221	45586	39374	42161	50063	58735	65674	69474	63921	65728	59057	50805	42901	38189	19913	47025	57171	66924	74317	56641	33745	45246	68013	60252	57027	26397	21862
4.72795	21199	25236	43032	20938	42138	201683	201683	209224	94605	63292	63292	39067	58604	58604	50120	24199	20197	20197	23220	16793	22730	25496	28820	30559	30301	29056	27897	26995	26043	25103	24667	25168	26608	28474	29889	29956	17070	23971	17738	11124	15107	31990	33855	49004	75429	134497	49430	30085	19645
4.73121	13690	13277	20256	29249	42834	92769	92769	115720	50834	36829	36829	55635	86462	86462	85223	255378	275487	275487	207437	10184	202381	66366	32120	60805	107324	157255	56324	84480	216512	77821	41660	119209	131229	126504	127067	78955	15133	48786	84717	78563	82042	25838	44352	51726	66092	120249	37650	39942	18638
4.73446	73551	123822	111991	42866	43928	78689	78689	77768	6083	25931	25931	70651	78857	78857	53597	91175	97891	97891	106724	15097	100327	73906	15927	74968	76118	82724	52533	89084	96158	84634	35220	89786	87707	87128	88682	81530	18737	46289	109023	85994	96206	11439	59157	52936	60326	85741	33361	49916	19204
4.73772	74457	121661	133619	60229	45508	193220	193220	207427	31160	38341	38341	80229	128637	128637	18123	122027	107768	107768	93325	29572	88630	80239	3765	72875	64918	56902	50267	47639	51604	62081	30238	92744	107390	118337	124588	86805	26208	41474	99004	76287	100711	13645	74101	52531	55995	53754	36667	58695	21969
4.74098	76764	175653	200206	82275	47686	234868	234868	183902	55516	55341	55341	83341	144027	144027	41046	77245	211559	211559	209365	47835	182078	85166	22883	113099	134676	135517	51371	86283	139876	102258	26892	137781	121584	182410	253734	92872	34175	33855	89226	77365	108282	32221	87384	50631	51270	22878	41848	65790	27633
4.74424	79547	97610	95837	93302	50491	93544	93544	92628	66199	69557	69557	80180	111849	111849	88950	62112	161111	161111	208562	70603	190980	88752	40661	86038	68615	58566	49849	60648	71382	87112	28888	129855	110931	173286	187270	97121	41241	23117	84566	85399	110970	53665	81156	48097	45669	16292	44995	41330	32855
4.74749	80762	92111	110365	135342	54244	111523	111523	126803	66555	79869	79869	28511	31856	31856	70185	62995	86129	86129	95592	101166	113266	91124	53308	74587	261568	102914	45603	73743	35817	116886	36511	21839	57250	81526	89956	90345	47636	18517	81573	72010	60249	49124	40985	38489	40280	42995	45729	75610	49597
4.75075	83462	110734	149351	170930	60035	65359	65359	100285	61736	86257	86257	59778	132726	132726	98657	54176	72041	72041	48824	43100	49190	70284	58626	61499	180803	71100	40187	65935	18776	119763	45222	169601	103212	117178	99454	86026	54245	38341	53217	47223	50988	66668	91506	48524	36973	67621	45039	83010	66409
4.75401	81526	67005	80863	80513	69555	38747	38747	77649	55638	88845	88845	47038	151747	151747	116728	34924	66422	66422	52776	42438	34890	30584	29382	30502	33125	36774	37921	46854	43969	63992	52227	87926	99626	111386	123907	101884	60089	68489	87080	31703	43956	115142	153423	54968	37022	86849	43628	98113	87790
4.75727	87316	41708	115313	96871	80624	27620	27620	45560	26143	16698	16698	24867	41921	41921	86077	12755	86222	86222	173291	174169	92079	91085	49135	53770	15050	20768	43405	50092	65123	79456	59381	82994	81535	78510	74587	71473	61284	81784	102851	103643	163524	130537	185253	65911	40609	99134	41661	125517	114786
4.76052	31993	27288	52158	65508	78079	23113	23113	49452	43254	83686	83686	39407	56767	56767	76846	14183	102416	102416	105331	104616	80046	89479	41616	89492	136836	25445	61794	43937	80464	89401	74204	138237	107985	126544	120210	95818	54571	113941	114530	96331	112658	109270	104429	79999	47452	99901	39638	135076	148006
4.76378	84878	12974	74713	100377	111738	23120	23120	46016	37007	77279	77279	49854	91887	91887	45161	32329	37754	37754	73149	90389	71523	88299	40483	105925	132005	24161	97523	41564	89866	63821	105395	192973	105692	159209	196285	70111	46911	131336	142078	84469	191413	140661	247019	96048	56759	96384	39189	198251	186179
4.76704	89280	7319	58299	89135	112426	26195	26195	48404	30788	70146	70146	64070	188460	188460	119568	61389	81591	81591	79492	85347	68064	88440	47316	104836	105264	28896	99508	46056	91192	51014	87343	84680	81344	78411	77409	26155	63801	84664	88475	69156	116552	135848	218226	114671	66940	79929	42647	281207	225437
4.7703	47254	21950	20555	18403	24374	28576	28576	53866	24319	64738	64738	78333	134266	134266	100375	72563	63829	63829	123674	150406	70999	90408	56600	129015	107345	35848	55958	32761	18147	25175	42031	59306	74479	86232	94802	50370	105896	112717	120768	52820	108767	121522	165336	138145	76084	55391	51408	267385	213166
4.77355	77851	33967	47514	130502	145015	29253	29253	59080	18030	64207	64207	90868	108456	108456	121289	104906	181694	181694	205092	202107	79829	94027	62817	90036	54559	30673	34174	51123	64084	79670	89309	96327	88847	104768	107644	110519	113847	90824	123621	41711	141828	113572	169592	167223	82717	26461	65236	181337	166272
4.77681	66618	42739	35691	49970	79284	29770	29770	60557	13490	70581	70581	100819	143142	143142	108573	114333	107755	107755	76915	63369	50497	39794	36431	44297	61320	51710	127175	109473	41410	191825	322643	103237	80569	117428	147546	145758	91125	66522	71945	44880	88695	92963	98790	106506	86127	2776	82999	132994	144469
4.78007	147173	50432	26886	810	10402	30950	30950	31985	9140	21847	21847	54454	71841	71841	96945	105899	104969	104969	85425	82487	108868	102327	55486	124962	193445	60676	279870	136843	30376	177855	137423	74509	70800	48394	25951	6648	13120	28405	41766	53151	62628	70405	76817	81939	85398	27997	91175	103850	130724
4.78332	40561	57192	45725	75319	75985	31525	31525	30113	9186	98518	98518	111810	55427	55427	85537	104183	114008	114008	58595	74779	90749	103351	41140	115124	130988	70055	137354	136930	44988	128954	120602	52411	59486	79130	64237	53171	48889	39959	58419	66481	73856	79104	81286	80515	78231	47465	78924	88498	109443
4.78658	153427	61362	44135	140247	82756	30354	30354	41872	6351	114525	114525	113020	43700	43700	74493	89901	173116	173116	142913	137600	145606	104591	21362	105460	200575	80194	197522	169413	65919	289211	270640	38210	46705	88477	114964	146973	147408	33980	41729	98372	132029	76469	109520	97600	74870	60218	80273	84685	93465
4.78984	19852	18959	19130	33176	56746	28526	28526	35298	3892	128726	128726	111872	56550	56550	64759	67864	60262	60262	56088	64228	88617	102261	8025	101995	199274	92460	134009	167518	83363	164567	86392	30541	19834	26038	23656	23595	27760	28481	21317	17490	13744	12628	11854	12168	14732	19944	28727	40739	54350
4.7931	71339	54076	32788	44976	35492	29573	29573	20359	3745	91223	91223	80415	70465	70465	57098	53016	72943	72943	69136	62998	54964	45665	31352	25185	16590	15055	22129	32180	42576	52396	61183	28334	17810	80118	83797	86272	88037	25527	7806	94692	98610	68979	69680	124444	47917	67138	155485	198561	254935
4.79635	133008	45539	22017	143750	18574	37478	37478	29970	7824	65203	65203	48459	41228	41228	35299	33387	41105	41105	103134	133249	183123	93888	56952	133872	189766	128594	28038	114784	84024	63328	52447	29340	3565	34869	31594	32380	36065	20690	13420	49775	58906	65254	39730	87780	42186	63175	149880	162876	277406
4.79961	32288	22573	10640	39432	9408	54235	54235	93947	14265	145869	145869	100614	84652	84652	45328	18651	88745	88745	50753	53035	65191	80175	79576	106178	116769	126151	19642	103443	104969	137688	138278	32219	12531	116214	89734	75119	85603	15489	21494	75215	57941	48366	21573	34729	54741	55927	81781	133050	229440
4.80287	49322	21779	856	67847	8750	78820	78820	81876	19333	89082	89082	91877	87596	87596	39420	12735	109062	109062	119500	143577	164457	89775	96588	204024	182823	172539	28069	76732	101675	110011	81441	36200	25449	52966	49013	44355	39184	10627	27287	20150	12167	4067	6407	15345	25412	37476	52122	69054	87740
4.80613	112140	19961	13542	121054	5142	42330	42330	33942	20387	104865	104865	94264	88889	88889	35814	13787	27864	27864	128685	199989	268294	89404	106395	241606	174697	188379	29239	52943	94455	105350	68478	41076	35970	99494	87558	51271	63273	8023	27487	17006	32887	45871	25971	169919	133727	37793	88648	126597	203111
4.80938	95209	54693	38503	140885	32313	150261	150261	302822	21458	119823	119823	93792	88774	88774	38953	15986	94275	94275	113610	110689	106957	86905	95800	92594	94766	104430	28742	32681	85812	81208	44100	46169	43317	148792	87913	41261	51882	11850	53668	65504	38884	12844	26170	54709	88376	30562	66130	126665	284955
4.81264	196667	102838	76472	181891	80740	185466	185466	244999	31756	107950	107950	95811	87819	87819	51389	18617	82142	82142	173893	220944	220348	79874	103950	190402	134586	162719	31033	15920	77714	81991	39806	50030	47085	146056	88527	31553	41538	20709	75148	151449	63605	23583	42837	17977	60936	27471	52612	126732	225889
4.8159	271067	153078	123027	117606	99558	80351	80351	67005	45522	44322	44322	45403	43900	43900	39761	30602	42926	42926	52254	62541	81285	67507	93161	184573	138005	171803	33574	8755	69827	104396	56562	41343	31965	35676	39533	25363	33133	31474	63542	78037	83664	20043	51249	127970	129580	29460	51384	97158	78210
4.81915	191454	183458	158443	122435	83296	22430	22430	10556	19740	24753	24753	32537	36403	36403	48632	56184	63455	63455	76686	83105	89211	50625	77201	99780	99213	96244	33340	19091	60454	65265	57835	47357	43825	63105	78567	24566	25828	42889	118534	230107	104251	32338	60898	164497	134507	34794	57491	56567	52607
4.82241	224034	219515	204164	160567	157573	119916	119916	109050	37769	111868	111868	115180	87239	87239	184379	123233	96164	96164	191081	155593	127750	31851	57503	78898	68503	59884	30314	31853	37319	32620	31601	33453	35794	36532	39167	28724	18361	56086	133187	226727	125657	56706	72247	151411	153506	41253	55018	34962	30512
4.82567	142148	110467	81800	61333	53413	67763	67763	79155	44095	117058	117058	123922	89544	89544	235348	196703	157743	157743	196911	204656	240162	22213	37812	203831	209110	92668	26231	44638	40537	114116	134596	29651	29899	103058	88395	35845	11688	74503	111794	125583	146277	92052	85450	135876	194392	47668	70780	114494	125652
4.82893	38974	32943	30228	28654	27624	28716	28716	30110	33932	36897	36897	41491	41455	41455	34935	28804	23071	23071	54590	95699	145846	38118	30381	148086	278376	79438	22683	57404	39130	94475	143176	30774	23177	97897	87755	43878	12454	100889	138306	147631	158338	136734	101301	117735	178777	53713	74934	109430	70181
4.83218	63261	77843	92687	77891	133766	196782	196782	165225	192097	183433	183433	132879	56227	56227	102196	136237	151874	151874	154189	159308	158798	63320	46202	98352	118406	78623	20135	51236	9885	40577	90937	47420	21883	94132	87815	51982	22312	81882	52841	31371	20176	21605	29728	38472	45520	50129	52563	53745	18194
4.83544	68471	72196	74398	53291	80226	96080	96080	106559	119128	115137	115137	83276	65524	65524	80492	102594	119676	119676	126707	118282	104998	87690	71552	54831	42791	41461	18480	65185	78980	51357	99405	68717	27610	91785	79906	60788	37556	32730	18977	15452	24625	36791	49156	61669	74800	65065	78819	94643	42521
4.8387	44548	36140	33665	34637	37012	36118	36118	38389	72850	109957	109957	148523	131228	131228	335839	334134	309863	309863	102509	110622	126055	92686	70026	55315	44282	34566	17918	27156	32765	34887	49947	59811	36468	80203	89199	71441	59145	103038	93021	59907	87299	81100	79566	68268	89694	70614	79187	84684	86196
4.84196	55238	79516	78699	23774	114493	121410	121410	98233	127543	125944	125944	116520	109314	109314	93474	86096	79660	79660	70979	68951	68203	68477	69624	71489	73760	76000	18825	78901	78874	22075	72629	65016	45034	43843	37494	40379	49787	59653	66244	48562	65293	58956	50478	40871	30552	19763	9390	6115	14225
4.84521	56471	81963	70051	21883	74515	160126	160126	107321	197450	188605	188605	148374	129854	129854	74239	70861	99332	99332	59896	62944	115182	126016	148817	96000	148311	109075	21228	72030	56710	11949	49927	57200	51276	83144	99437	99451	122265	149833	55556	48481	173123	167545	154119	59516	110070	81180	69519	59331	67002
4.84847	65498	89556	70757	25324	49528	114617	114617	120946	127827	127433	127433	126638	125861	125861	124956	130130	143885	143885	44526	39819	76375	126104	165454	97712	121463	118835	24957	115637	75400	4549	51540	53282	53515	49027	39540	33594	49799	82930	40970	53810	167484	165748	143487	60821	51840	8881	55780	43070	126433
4.85173	73289	96126	69085	29529	37821	82546	82546	88359	95428	99830	99830	113902	121835	121835	131309	130412	125323	125323	33240	18383	50302	68664	57945	47827	37628	26738	15054	6368	15928	1818	45985	61255	51136	80681	101335	111942	120863	127587	29225	58662	129806	125364	120096	62816	111932	89285	60311	24095	109797
4.85498	78445	102188	64369	32851	29220	131006	131006	127762	107764	103724	103724	81937	71671	71671	56595	52890	52128	52128	27150	10008	33624	82264	91417	95868	38825	118348	36725	134766	139313	2864	61155	91787	42648	80993	92190	86500	86167	91194	19915	60288	123889	127703	146218	64141	129897	91586	47624	7781	152455
4.85824	80848	110964	60501	35034	20049	206622	206622	139470	42804	102681	102681	65853	63433	63433	62407	60217	56697	56697	27663	25277	23963	55943	70279	85868	26318	109233	45377	110098	101805	3028	46073	61754	27857	41672	37933	37979	40186	43074	13727	47173	47958	48491	48940	48713	47094	43889	32757	25912	17022
4.8615	80391	125760	58986	36103	12772	205620	205620	135819	20379	86512	86512	65361	65725	65725	52952	62903	57596	57596	32469	40499	19189	48819	54097	59335	22049	67380	56295	72613	74568	3531	35084	75945	7165	75101	73497	72120	71834	64414	12805	52906	73376	51372	57886	46265	34259	24273	20100	23603	30703
4.86476	77396	147613	57794	36195	10829	190777	190777	128910	29963	91216	91216	73313	61235	61235	28632	74244	90589	90589	37742	52524	16443	96575	157916	101432	20794	176229	69584	149046	133134	5484	27427	69236	18164	92811	120439	121607	121465	29633	16501	44534	88929	36840	50016	33911	32027	42520	30838	60429	61621
4.86801	72800	108081	55309	35767	12794	128246	128246	116629	27088	91406	91406	105887	44236	44236	14430	68562	96507	96507	42159	60560	15970	96034	126130	104663	19279	142529	85013	126399	112885	8867	22685	63670	45777	32288	18078	10972	19849	21741	21594	33470	77480	42944	58289	65798	125826	89389	52060	103442	137570
4.87127	67762	75202	52896	35658	16201	65961	65961	60617	16223	29954	29954	11150	3748	3748	6840	9178	11583	11583	30616	53435	21344	98048	138509	107707	17086	154489	101914	113109	95360	12784	20886	59980	72989	81587	81816	80132	76347	35062	27418	21791	40562	25973	10818	18601	41902	67383	75557	114188	128165
4.87453	63079	74891	54180	36772	20512	112226	112226	83902	8970	121371	121371	138286	34650	34650	26375	49948	70845	70845	52262	64874	32811	86069	80366	83560	16370	114343	119105	79621	78378	15936	21342	44339	20384	62114	103879	136400	151285	48128	35773	19132	149788	80267	71661	64530	82720	92844	97576	138445	118176
4.87779	58871	151988	61136	39593	24700	179044	179044	61094	10531	104095	104095	113462	34939	34939	41234	44550	43347	43347	42233	47843	48754	64233	75345	90472	17415	126820	134805	45086	58947	17673	22757	64260	115264	65456	125536	125758	121879	59566	48079	32780	87659	80142	74950	61235	88763	99078	115895	130523	107534
4.88104	54766	106206	70734	43982	27664	158201	158201	37565	13835	92041	92041	185969	36314	36314	53096	44334	39209	39209	35377	35915	36396	33236	27751	23362	18127	20277	18453	16906	17019	18659	24464	37156	47319	54171	67937	92393	126532	69350	62837	53001	186922	121983	77550	56678	149343	108183	103163	76326	62560
4.8843	50372	101556	77553	49516	29190	137831	137831	17086	21053	88234	88234	214597	37557	37557	62659	45038	21758	21758	40923	25505	11902	14774	29284	44788	17872	71890	80679	33987	40104	19875	26426	67431	59072	44496	47575	45521	44731	43787	41927	39603	38467	40430	46392	51566	68337	80868	90840	96658	84009
4.88756	45628	113195	80047	56331	29942	119598	119598	12441	30935	94493	94493	101565	36924	36924	70519	43009	4838	4838	72128	85443	82904	76621	75699	74623	17473	92264	110978	41216	31933	20741	28463	122157	130510	37239	90141	72002	57835	47918	41672	38481	38068	40569	47166	44738	84227	117766	133711	102365	71340
4.89081	40804	143638	89573	66144	30714	103623	103623	24658	39294	86954	86954	62266	33946	33946	34316	30708	16174	16174	15688	10403	14724	22951	34832	55347	17089	120661	131748	47961	37581	19692	30106	136036	104665	32457	65627	60750	60690	63257	66875	69299	69113	66818	63973	32885	58670	55484	53044	53973	58966
4.89407	36148	111018	127213	82150	31724	88750	88750	36597	44430	131033	131033	253306	29554	29554	84305	46657	35224	35224	21284	38667	56224	72266	40556	105348	16027	133856	106886	54830	46921	16583	17508	64826	99547	29664	120559	114921	108053	88631	95964	86074	75323	68627	67512	15785	65630	59563	61817	47086	49261
4.89733	31547	45959	25697	10581	31284	73823	73823	46356	47678	156200	156200	218632	23632	23632	88014	68884	54307	54307	218813	215083	204368	66423	19753	124283	14066	144734	78210	61579	54541	14073	32692	121957	114364	28167	98913	91857	85759	80622	75983	71163	65854	60809	58140	29381	70945	90871	90402	66819	47173
4.90059	26723	67391	85438	72171	33449	23599	23599	13819	51407	83628	83628	150904	14593	14593	88852	100991	72922	72922	258484	247426	217090	68013	15663	116774	11338	125634	60927	67893	75622	14963	36124	116090	78335	27418	73999	115149	124835	109104	213467	197157	189677	221432	58906	69427	146397	98639	42919	47612	56718
4.90384	22138	58890	205437	174389	34256	47012	47012	57399	56173	77152	77152	50906	17641	17641	16945	6939	4533	4533	33567	49323	67919	97333	39087	104981	7475	111726	76536	74444	120678	16981	43779	178793	102431	27219	44815	70452	97600	121529	139358	149117	150811	145668	55610	113870	97946	74079	49239	27206	22371
4.9071	20245	54576	335055	207038	35612	43085	43085	58274	60396	110894	110894	78234	46477	46477	73241	74080	74457	74457	72951	70874	68644	67641	69493	75469	2731	100530	117901	82315	154347	17597	57981	187015	158389	27598	185348	182732	132024	146843	174787	169084	159693	145351	55234	98201	65307	29491	25035	62742	99154
4.91036	24736	50892	66644	78691	37858	50476	50476	56959	40145	29459	29459	15630	7995	7995	7649	8592	10406	10406	29576	34915	36604	53496	97428	73309	5947	94424	178350	92022	234882	19259	79666	109030	59360	26691	11402	9387	14616	20604	23273	21819	18058	14568	12685	13469	18557	27052	37176	48321	60646
4.91362	37017	47028	73000	84297	40907	65034	65034	54695	61742	88455	88455	66417	54382	54382	32471	25800	25396	25396	41424	54420	70575	90476	114169	57876	12104	88763	202288	103651	194123	29505	106864	112249	103547	29644	163432	138204	113164	177959	260333	180265	164913	207832	69481	140650	84425	72327	41620	16766	19729
4.91687	58168	43629	71383	69445	44322	54623	54623	46101	25655	18778	18778	31704	43702	43702	66454	76289	85297	85297	103880	115290	128777	143840	158934	47187	17252	84427	173597	117540	149367	53122	134322	91266	127218	30830	113138	104872	94151	91064	85443	79729	73127	65102	55697	46693	44007	54630	76320	102519	128031
4.92013	89918	40989	212462	197058	47635	94866	94866	51054	53005	55518	55518	34925	28929	28929	15203	8466	6553	6553	12217	12215	13128	17850	23811	27894	22775	27802	32914	60879	114554	90582	156667	62696	134707	32023	61118	91781	72777	147999	67724	15541	18412	24243	29628	42428	53338	56927	54902	52241	52015
4.92339	46463	38446	60382	68638	50648	82663	82663	51356	48035	51071	51071	29761	24875	24875	30315	35867	40740	40740	52107	62617	71883	73524	66030	48067	30519	59811	75284	129844	227776	139634	166423	43519	108627	33155	42995	81154	53004	148307	172855	140784	122064	127347	122225	119337	59283	146360	181132	154900	175216
4.92664	118002	35178	132626	106715	53551	105617	105617	54524	52379	133839	133839	61912	106380	106380	117710	83731	130877	130877	68891	239611	206080	381314	389604	53917	38856	78779	212772	139968	76281	30474	28523	32006	76369	33849	67634	70402	38606	119394	138725	149252	110979	232456	166874	103415	63915	228421	180631	138441	170614
4.9299	80820	31039	71592	63199	54817	41360	41360	35858	21090	17468	17468	21197	19826	19826	21912	33514	47813	47813	65651	76165	119279	202857	310893	58277	43983	79329	509519	180815	177186	239816	126422	24306	46713	33604	70284	59587	32693	91892	70008	85518	81107	82310	85969	80958	68921	116732	148011	122307	160497
4.93316	143058	26490	67264	35763	61609	92231	92231	73193	103396	100339	100339	35045	72389	72389	62897	47296	59694	59694	60866	62689	65349	69013	73898	59229	44076	81444	109423	123413	139698	157727	98978	18719	23864	32255	111099	51101	34748	78628	21537	174832	114117	171460	179644	66993	72370	235471	141213	108087	146944
4.93642	102844	21936	70327	32594	68353	80462	80462	90056	111563	81530	81530	25712	72952	72952	117303	43507	140575	140575	80695	125302	118016	110694	104042	55836	42388	85512	97769	103258	111285	121335	56726	16238	25428	30220	123334	45886	40182	86296	14209	172423	131036	167887	170670	58916	78185	170500	117274	96884	123198
4.93967	109333	17310	66523	38578	76844	68169	68169	111581	138885	47314	47314	21957	47182	47182	72814	40419	52249	52249	9444	14925	38368	61173	81646	47710	45083	91648	118169	112816	94785	77743	31972	17890	39048	28498	131773	42957	45637	105294	31085	166129	138641	117224	101478	53216	83202	79257	77709	77714	79307
4.94293	234184	12345	57200	43946	85313	56689	56689	135411	99407	43984	43984	24654	35506	35506	29872	25424	23432	23432	22924	29956	42594	57099	71279	34930	51329	99355	121798	123196	85802	89054	51728	23058	50145	29045	137385	41681	50096	125522	47691	101317	68246	35589	21771	48394	89581	126343	69879	85326	104276
4.94619	157794	7076	50964	49577	91263	46576	46576	157704	169271	66311	66311	30712	29068	29068	107914	31696	87533	87533	17574	7124	27338	43849	56460	18884	55968	71092	69991	66537	61049	54223	47084	30585	36103	33856	34047	36192	39768	44529	50404	57351	65381	74600	85148	44672	110089	123775	48613	85230	93115
4.94945	106130	2053	50766	54781	92864	38061	38061	129866	130887	91238	91238	37263	28285	28285	103978	30219	216389	216389	92495	172389	108175	39010	61725	15528	66700	114112	169544	131422	90819	90970	69351	39348	39785	35057	37231	43778	52452	61519	69249	74356	76628	76803	75671	42576	70673	68680	32441	77055	84050
4.9527	81272	3465	51165	57086	79750	31405	31405	92762	123265	112741	112741	43005	30104	30104	95748	30400	364371	364371	91885	150482	98319	33903	44041	39494	78232	49392	43279	48832	56169	59099	56403	48666	45465	41929	39949	39905	42044	45318	48475	50870	51790	50123	45248	38216	32427	32666	31891	51467	63344
4.95596	38658	8045	43401	48162	54136	26819	26819	83263	112575	129708	129708	47354	31928	31928	82562	30013	317580	317580	88847	129250	90387	34248	41986	35493	33195	77737	117192	136030	83057	77165	109342	58789	67266	82133	72040	20226	42978	82374	100839	113219	114728	61193	105090	41546	91461	86794	49818	83161	71357
4.95922	16873	12926	41383	52179	78818	24144	24144	88744	66180	54189	54189	32945	25762	25762	21406	22130	23823	23823	31998	41028	53614	35693	47962	107695	197868	111025	93828	140322	73670	56687	128818	70409	65907	47728	99094	69817	35576	157118	111269	156265	152228	55235	129233	40595	96236	79716	63092	46568	33266
4.96247	18547	18560	34392	46924	74583	22645	22645	123042	70869	90687	90687	50679	32006	32006	15973	27443	79181	79181	76881	99126	89818	35223	55183	146720	296483	100687	76292	143691	68466	44098	85477	55454	28621	9459	23597	43090	31375	72508	81331	86110	86941	59329	78872	38781	68819	70031	77733	90286	64683
4.96573	13233	25228	29143	38743	10068	21232	21232	118912	58421	150935	150935	49424	31438	31438	39906	27942	44567	44567	31081	39264	47187	33515	59466	68856	76310	82683	64191	89976	65809	33509	86354	79485	55930	61175	54325	51366	38725	55650	58615	60128	61518	63235	60262	36564	20182	63009	137521	162208	63844
4.96899	16036	33042	27186	32004	40211	19156	19156	30636	49057	63388	63388	46323	32046	32046	37540	29147	72976	72976	33089	14645	8769	19545	29619	37902	44813	50400	54532	57345	55060	24552	62009	62908	48390	66978	72473	80081	66421	91322	88845	78393	60261	37143	18393	29415	51609	71597	87884	100752	65023
4.97225	24053	42228	30694	47131	70121	16733	16733	82149	58115	128530	128530	41589	34665	34665	38925	29185	62606	62606	59624	112833	120093	36812	56230	214681	198481	71662	64515	108486	28526	24892	51069	73217	38977	84206	114854	116674	111174	137090	121297	83496	71111	62244	48376	33216	43565	49025	55939	62401	66923
4.9755	9475	39279	39859	83746	73886	15209	15209	74712	65778	129717	129717	35481	39425	39425	52079	27624	116478	116478	59961	133434	131444	44362	51440	161312	133113	75745	75556	78694	31735	36638	90873	108488	26822	68248	100901	125941	163841	203296	171663	49045	32155	72556	35920	32902	47541	53575	58473	62314	65260
4.97876	33458	57627	51928	44999	35865	14941	14941	9241	18396	26856	26856	28291	45666	45666	55949	26112	56996	56996	49823	43806	37608	34396	38394	50220	67291	83838	90852	133206	94334	51676	223548	145483	12141	55359	83700	130409	213103	262417	175771	14859	35705	42821	19456	34218	211917	206809	253519	166982	79088
4.98202	28164	16770	6192	3861	12019	14684	14684	38328	57568	69027	69027	20344	52722	52722	62400	25997	118391	118391	74849	115345	76119	40767	15989	19054	34039	48522	62120	74493	85717	65872	108438	121187	10323	49967	64883	127960	179607	183511	172782	17279	61099	87314	34970	37752	137675	169898	265812	147273	85132
4.98528	103142	104105	76459	79964	60218	14505	14505	74875	88542	80822	80822	11972	62481	62481	61489	25352	105163	105163	65781	58528	50148	48797	38209	54288	51052	45394	40210	35333	28422	18507	9151	14768	28663	45116	48480	87306	110994	132952	150259	44609	81612	85723	58955	43856	85798	87436	82185	86698	90514
4.98853	117947	91206	70723	63991	72856	17039	17039	77837	92593	62300	62300	3569	81007	81007	58287	23844	147555	147555	98178	213798	155443	85244	42717	88367	46401	84378	84468	87441	93015	90081	106325	111596	49968	57581	42127	98199	102644	83959	57052	49664	94500	84115	80216	52916	58303	139946	211265	108096	94566
4.99179	55293	39944	33747	29138	22245	15734	15734	23651	34086	31994	31994	5683	113184	113184	54022	34921	166924	166924	108972	307025	168237	94224	55090	94170	32043	82663	87516	83121	83527	88105	91919	91221	75368	64069	49664	66201	56014	45618	42901	55463	82741	83706	96234	65544	41214	129866	165114	103643	96653
4.99505	157673	142123	102575	152804	154722	26892	26892	85553	96024	27941	27941	14650	39059	39059	23138	24280	30685	30685	51096	63751	77536	91712	73163	116875	15336	72786	129852	101706	109721	88962	43401	44499	58438	70489	63736	48388	186960	149163	86280	93199	105751	85387	106020	82111	23706	119240	115860	111559	96063
4.9983	27532	46724	60120	68500	73018	28856	28856	67362	51142	18677	18677	24327	22782	22782	39569	68343	89352	89352	124527	209304	179228	105488	95464	185933	3000	60737	142585	100336	217283	109944	3784	104769	66386	68787	77613	32670	150236	132104	60023	98579	104765	89324	109523	102080	8385	93114	73624	78301	76584
5.00156	66643	67787	65424	60155	53410	30648	30648	30945	15431	9981	9981	7153	8430	8430	9619	9455	9860	9860	14490	18329	22841	28592	36355	45953	17579	52270	78371	90124	101199	107060	22725	112876	106043	80482	70503	37167	36126	57564	38665	99465	100578	94822	107550	123854	17016	94242	53965	136815	84312
5.00482	98845	95436	90972	73437	82991	35817	35817	64943	52893	38705	38705	46551	55398	55398	19318	133596	168341	168341	128699	232910	176083	92501	144467	179097	25025	57786	102132	94225	91352	100201	33346	189616	204364	82323	95921	52752	109519	123075	23901	96559	93922	100599	101614	101007	29250	79063	63571	44772	7692
5.00808	53554	57967	68726	54884	95697	41227	41227	103745	97268	54248	54248	60234	251001	251001	14166	159475	134267	134267	117479	118282	121188	75292	122678	115547	25520	80335	46891	48544	17780	53026	37644	202914	214335	81280	99693	70554	112484	130101	18496	90749	85627	105270	93552	127306	38147	64522	77424	87172	57183
5.01133	13239	18223	26074	33677	40011	39146	39146	52464	62201	68603	68603	74908	90169	90169	16996	149556	188861	188861	121371	207911	147763	54891	166677	262466	21506	117312	40690	104450	22688	76422	41629	61761	83678	77147	100375	89206	129841	144141	22471	83206	76505	107761	84956	71071	19643	25462	53835	76492	37706
5.01459	98858	60457	82778	28910	55602	26976	26976	93901	82618	79026	79026	76947	77833	77833	27142	101906	119273	119273	115112	156593	123871	42462	153826	258922	14338	169301	140065	148347	18446	79419	46356	283593	180588	69548	98593	109521	157863	164073	29099	75286	67191	107473	76679	93978	56345	60936	111316	136801	14286
5.01785	17441	28565	39511	23212	57859	35060	35060	74337	76815	74933	74933	66347	61392	61392	40035	45011	38594	38594	30360	27117	22134	16779	16001	25843	3488	96544	158275	228767	12079	74132	50232	225589	149862	57663	95012	133932	94475	62274	34724	40984	58074	96256	68809	179569	66486	75565	118754	126773	17863
5.02111	79931	46915	81053	25744	57681	38075	38075	35476	37364	39839	39839	47807	50037	50037	47161	44002	40231	40231	31534	34736	47879	70830	72888	161429	15347	297716	335395	243238	5788	66124	52678	154258	65910	34442	75879	103501	117083	124648	38593	63136	49377	98285	61195	95327	74340	66465	49041	32407	25354
5.02436	56462	47478	83027	34149	51669	133918	133918	118728	90349	78571	78571	64104	62901	62901	55496	72385	72022	72022	62521	37208	32490	36158	13370	74568	37543	195976	240960	239149	17347	53963	54654	102784	61345	18357	50250	49310	44828	42098	40374	41033	37007	30972	25170	21186	20306	24094	31812	41330	52060
5.02762	53641	49980	85635	45048	43300	81159	81159	72919	76419	83387	83387	93996	74918	74918	66814	71334	59481	59481	53921	22300	23152	86482	49659	82087	61465	41406	19189	39307	24713	41511	57678	69032	133670	12264	79220	94527	79806	69753	39465	60755	34124	54103	48024	43220	36689	29889	23388	18506	16923
5.03088	58285	53145	87715	55978	36412	181237	181237	200538	160285	142153	142153	137898	75312	75312	103520	165977	137337	137337	77313	32301	45729	40390	13021	16389	43355	70045	96077	121066	23459	39314	62464	60051	142850	40976	73690	211795	198811	185906	35938	67710	28366	70349	43626	103684	84433	112019	105563	87359	99215
5.03414	59111	56229	88297	65994	31871	211576	211576	194206	158119	144177	144177	119647	79778	79778	87671	77391	68129	68129	52491	45470	39431	36535	40387	53253	75001	104820	141098	172710	16774	47624	67909	87514	146845	70049	67958	68414	21259	61624	31261	78632	24842	60727	40471	84128	88376	127030	102804	86487	140228
5.03739	54182	51300	18480	47695	28121	141180	141180	161264	148652	149995	149995	103248	87246	87246	164434	145649	118053	118053	72079	45960	21756	9038	24670	41466	56021	68116	77605	84364	14650	53952	71764	86294	81537	75636	61036	67767	71703	83653	26062	94482	24690	52086	37575	68449	92763	119620	95258	60809	16770
5.04065	47378	61652	85615	94220	24045	47948	47948	92237	133299	147401	147401	76067	97395	97395	130065	108941	92372	92372	72468	66414	60880	54903	48122	40761	33911	29924	31205	37196	19551	53150	59331	62670	62656	59449	51700	44894	33700	20732	11586	20584	28854	44298	34620	55832	96958	107711	88553	98471	135777
5.04391	43487	64630	86075	113899	19914	79742	79742	60781	12393	17089	17089	54859	93835	93835	128677	140071	91187	91187	155283	84993	109407	105179	137329	114759	117867	110604	108949	86203	24415	62897	70444	148891	143877	123890	40051	105088	93778	85513	4851	72417	37444	36822	32831	28179	9339	13257	38841	65908	92113
5.04716	42835	68150	90070	139071	16577	91488	91488	170895	65590	54327	54327	57682	115551	115551	221890	239866	73623	73623	244356	91630	109687	87075	190421	118720	113791	189418	139661	63200	30000	79032	67235	114377	111513	112804	31742	125940	86963	61163	37920	143126	49878	29424	33916	39831	45631	24857	10667	16083	28164
5.05042	42183	72109	96174	153122	14587	75950	75950	61719	79088	113310	113310	79512	121174	121174	317692	238692	53206	53206	223315	95600	105184	69112	108889	98457	88432	77777	66769	48399	34394	45803	49373	56787	64233	69103	40337	67504	60390	39726	31137	9465	16140	22986	37519	37798	101637	68107	78474	103655	89593
5.05368	39823	62723	44117	64920	13782	74418	74418	137447	66444	98783	98783	102642	135739	135739	256404	172841	30334	30334	22961	72614	97770	53877	133178	118922	98785	86060	70713	45742	31703	17236	16910	31040	48704	67014	64279	97960	63089	22939	136935	196466	82279	19552	41492	39590	126556	60388	48856	23870	12625
5.05694	36645	54665	53733	55106	13417	66019	66019	72112	56758	79052	79052	65184	95384	95384	189772	113898	8485	8485	189997	94159	89574	45621	104182	90258	75382	60685	47046	34275	21877	10419	8673	19887	33413	48150	63952	80806	60811	8748	136903	154026	100467	20039	45019	44427	158067	56928	76022	118091	101667
5.06019	10294	14278	17251	17545	12719	25948	25948	36514	47936	80845	80845	129302	225238	225238	156720	70481	25154	25154	352426	91159	82793	46306	134523	126512	88252	142840	112630	59082	90189	75065	66211	63970	65876	68131	67747	64324	60510	7185	74559	95083	119630	22871	51120	52162	184128	56776	72569	131814	103257
5.06345	34793	65715	67693	69840	11362	61311	61311	88958	38674	79229	79229	123573	129092	129092	88629	44008	53161	53161	312327	90951	79532	51863	117125	123315	85763	70045	5018	24885	25043	17354	23864	30719	29064	25180	29868	39075	45348	18731	53684	61197	68801	27706	66067	66856	97391	58253	65821	126736	103414
5.06671	36791	82422	78041	46102	9520	56924	56924	57419	22109	7189	7189	33883	50396	50396	45255	29485	81066	81066	104855	98019	81328	57626	101331	118850	82960	175406	115734	63815	148270	119587	99663	88451	83562	81838	80786	79400	55471	27400	84406	95394	111910	36229	93655	96708	164577	59848	55057	94623	61155
5.06997	38643	76296	65974	48812	7553	55339	55339	72467	21243	81052	81052	69484	59119	59119	33203	21902	46006	46006	159926	116853	88588	61407	88313	113691	77564	170987	114272	60875	169773	100589	60725	45719	49290	62875	76526	85040	52162	31818	96647	102723	105867	48752	91442	74206	53917	33951	17510	12230	19844
5.07322	38341	60664	25005	24725	5527	54743	54743	63562	15346	84643	84643	94792	71520	71520	29330	19474	125801	125801	120263	149786	100921	61828	78692	108278	68069	169412	110952	56180	104261	45738	48845	67370	73409	70615	64510	56875	47186	33402	27761	24931	25906	26836	26660	25932	25274	25228	26394	28975	32592
5.07648	34605	49667	52680	60090	3134	49779	49779	47678	11263	47270	47270	41681	35581	35581	18591	19947	69532	69532	83183	176026	118138	57329	72951	102997	54461	173445	106073	51556	221308	189446	160523	137602	81924	105399	91664	64691	52588	35301	57548	56052	56881	59982	65678	74648	87751	57749	48226	107551	96154
5.07974	27340	35201	55048	64981	494	52037	52037	52958	8799	84879	84879	91551	85602	85602	4531	21182	54025	54025	43732	40762	40628	43951	50303	58197	37938	73265	83046	48453	116993	134157	140276	121841	61212	114197	97633	48577	51829	39133	63884	54872	45144	37264	35083	39670	49334	54138	75269	112830	92881
5.08299	19894	35075	60456	59075	3537	50722	50722	50561	10594	82427	82427	87499	125510	125510	6770	22197	107125	107125	89666	87260	77583	40853	53290	40225	19754	21034	29179	45136	60761	76156	91754	135456	52427	199579	168450	31038	47822	43616	109961	128336	95396	79182	69109	58259	50618	49500	59229	65663	69773
5.08625	24645	52221	65977	52550	7281	50258	50258	49057	17070	78225	78225	65197	57557	57557	12887	21905	80359	80359	84095	87945	92558	53632	85732	92707	4237	166992	97500	47968	269220	181902	40651	222517	53908	162474	128701	14599	44329	46166	41815	36827	33096	32370	35438	41553	47628	44601	49294	46664	45165
5.08951	42905	73882	70546	46609	11076	50191	50191	47531	25313	72518	72518	73327	68696	68696	17763	19881	48307	48307	53074	51688	48715	46268	47035	53210	22738	82177	102283	49159	140582	96589	5376	207034	57100	130898	148922	15791	46963	50264	86727	196269	57580	142601	112502	80164	46184	12872	21598	48869	69753
5.09277	12754	11467	10024	10357	11275	10166	10166	9245	11424	13878	13878	17641	20298	20298	25894	17641	42479	42479	72063	97464	127053	119318	122166	95010	44319	187733	110787	50009	35212	51239	41080	52435	49867	51863	55479	37208	52638	54932	64984	66521	67756	68896	70070	70964	70969	39455	66967	63121	58249
5.09602	58172	89399	76709	33971	19475	48260	48260	44210	48603	55846	55846	61898	74226	74226	35146	17192	47088	47088	133322	277430	273784	148755	146419	99476	62837	187200	121140	49861	40702	35908	65256	75841	55782	93972	99741	67613	51700	68235	71451	98875	97336	96496	96571	97434	98536	42331	98371	96159	63913
5.09928	28899	32533	42074	27356	24440	47020	47020	44043	75123	43600	43600	55106	58392	58392	42238	17695	25342	25342	93648	81610	76053	74796	74721	74007	72458	70613	69086	48468	69789	20311	77066	81067	52227	86287	87837	89166	40270	92832	71975	90419	115540	132647	126919	147535	202703	49662	158167	86831	54133
5.10254	36165	40838	43980	21963	30084	45304	45304	43092	34733	28712	28712	19142	12358	12358	8910	14965	7802	7802	29045	31176	56643	101918	153450	115092	79297	235203	141979	45909	73559	1090	86478	93424	47130	86709	83590	82771	43148	93052	78611	48274	136579	156286	86241	93052	204810	60981	147446	72944	43369
5.1058	92998	121071	77315	18904	36864	48742	48742	40596	67322	14438	14438	35605	42932	42932	53647	14090	9566	9566	110793	119691	119448	127918	139555	126362	78287	145047	132963	42353	70577	20374	63281	85484	40249	109007	96518	193692	89153	204473	90383	17320	130888	124786	61008	61367	75689	62712	50725	40380	32669
5.10905	81043	101551	77184	18593	45392	51351	51351	50865	14688	11597	11597	22337	44815	44815	53171	11208	20413	20413	43030	46194	57074	73935	93691	113488	73538	143579	149937	37845	79066	31320	87877	64727	27010	17035	66140	119039	152468	219010	107254	40662	116484	252538	49055	51898	129780	90381	63175	51019	24821
5.11231	57180	59438	78234	20373	55718	54238	54238	53332	269334	41157	41157	7586	63634	63634	71072	14424	28715	28715	72112	76877	82646	68670	52607	34624	17306	17623	36024	32309	75326	33774	82910	90805	24059	115831	69973	85505	59789	28547	12534	46488	78815	102222	41418	48726	82873	45482	15479	44354	25409
5.11557	58512	88453	60425	23024	11494	49530	49530	55205	67486	61553	61553	12576	15485	15485	31284	24474	34426	34426	66279	72156	147208	83591	148366	125745	44602	54226	50849	25763	93504	32763	74355	68993	18942	124035	56815	117950	109938	103976	103146	108222	83853	139310	33872	44467	243580	135540	101562	40231	35297
5.11882	30180	34405	37656	25608	40180	37018	37018	34120	30459	32455	32455	30972	58763	58763	85821	34651	37775	37775	85111	67065	50684	45772	53224	63891	59406	35912	80566	18495	83803	33124	64034	49428	20586	119125	47454	125731	128288	125971	109357	72125	43545	101345	28715	42575	238604	156234	94702	37777	49554
5.12208	39836	59554	64473	27743	73278	64844	64844	56849	102889	110214	110214	49833	112030	112030	107286	38711	39065	39065	88144	77448	69843	44131	76129	92005	114212	38132	168416	10965	90793	34067	55218	33926	29576	137274	45853	140763	120677	89068	56780	27432	22471	49833	28046	44744	225888	173474	90545	35892	65217
5.12534	35983	64198	68956	29449	67278	64496	64496	56733	78585	90171	90171	67635	123798	123798	134660	37437	38626	38626	198351	90829	78313	36126	114941	173382	178526	49849	220181	3593	85781	32585	51186	25203	42933	147023	52698	78689	58563	65298	84106	101421	70435	78509	29129	46855	103885	94830	89334	33733	80910
5.1286	36913	92452	61073	30906	90169	72423	72423	56647	156860	170433	170433	83256	129356	129356	145882	57158	36707	36707	188830	94315	67207	36699	86582	85432	91132	63493	188580	4366	82279	28238	53315	23964	58435	158080	64381	72692	155734	166532	174803	178247	81540	75355	28937	45708	110961	83273	50275	11016	40058
5.13185	41154	52348	81116	32333	87886	75357	75357	58124	100055	258401	258401	95859	135913	135913	207358	115050	33427	33427	228011	94283	58924	41981	64148	49997	22229	8546	21154	11785	40052	22908	44215	27387	39807	37180	35991	37305	41392	47702	55425	63853	72358	75098	27251	41913	95665	96082	92749	30188	74014
5.13511	46434	117628	100117	34017	83822	77739	77739	63551	55109	169411	169411	66815	48675	48675	39561	44694	28862	28862	63009	72391	51483	48090	50752	102467	115479	77990	147330	18976	64809	18562	66790	32008	90500	78164	76334	79464	54346	83436	83048	80781	75791	67949	25136	37589	38679	29021	18886	8961	6674
5.13837	36275	31827	41424	36320	78040	79610	79610	75300	30125	203160	203160	109517	131273	131273	152310	119978	23145	23145	73238	77580	44669	53331	47962	81299	74260	64606	53338	25120	29173	15465	12003	14990	21308	27039	31502	34472	35830	35962	35752	35831	36037	35997	22841	33165	38150	40057	42484	39160	53842
5.14163	52752	101354	95131	39596	75183	80690	80690	94920	26553	180188	180188	109983	122180	122180	294526	309021	16522	16522	220937	76825	40243	57169	53036	134374	171570	67141	138740	29566	30092	12641	48268	34416	28506	28112	28876	28864	29600	34968	46478	62013	79348	75196	19460	27226	111534	98585	122668	49895	114882
5.14488	42738	52559	71316	44058	72123	80476	80476	122572	31335	212059	212059	107611	109005	109005	69589	48070	9608	9608	37291	30543	23340	18704	17929	19491	20895	20612	18724	16661	15568	9525	15765	18515	24182	34120	50844	74606	38728	86063	144936	150801	143590	71491	14202	19134	46281	28668	18771	13994	14375
5.14814	46336	71191	66250	49728	57078	49119	49119	46769	39018	55221	55221	70091	76256	76256	80100	76925	6675	6675	53679	44265	34713	25079	15483	6182	6218	17659	31289	33429	20053	6269	83418	39605	163554	97555	105076	91731	28942	74040	129992	100897	85798	69527	7249	10131	101729	50187	126690	76821	112917
5.1514	38503	59213	68825	56437	68837	75044	75044	103120	49412	124184	124184	112261	76484	76484	146167	130790	13851	13851	77482	46648	49854	46828	38264	32698	32297	36534	43524	33158	35601	3066	78589	40543	91288	76089	90485	79863	19239	35706	6838	21285	44625	60480	3074	2023	62477	53963	44570	35946	29555
5.15465	29064	155456	78488	63852	67870	70454	70454	76838	38026	20931	20931	22072	38291	38291	69320	82560	24638	24638	103970	51933	58100	55713	86211	84244	85116	87918	24085	30756	54388	1578	90597	41148	76152	65287	49803	35195	14039	46497	111337	136208	146359	78690	11509	8575	63447	41027	29970	27503	26801
5.15791	20077	150495	73896	71470	66964	66339	66339	67698	55519	48901	48901	40201	35712	35712	20604	13108	12736	12736	33791	47551	60755	52624	80435	84165	87621	85342	7092	25853	54726	5254	30677	32792	47876	68900	91763	63812	13961	29299	155981	154768	144187	89531	22119	22487	48854	36231	42461	58381	75531
5.16117	16045	58649	58727	63735	66392	65240	65240	126832	79134	133427	133427	172828	50026	50026	114627	92977	50175	50175	72193	80981	78436	49619	101826	85934	102506	134173	23470	20375	87357	8994	156380	41857	203675	81599	89801	51560	16632	14024	161976	168850	119642	86069	34388	41719	79397	127452	175660	118759	91002
5.16443	20780	62650	63298	63376	64826	69189	69189	99171	88553	125235	125235	145130	54120	54120	112376	113058	63940	63940	124411	124153	87417	47725	109473	91764	89994	331206	39296	21019	95147	11249	77502	33711	38697	57451	68378	39308	19094	8179	82403	86146	90769	96588	48131	64072	74357	132981	141903	119351	102268
5.16768	29516	33489	15788	21893	41502	74455	74455	84443	89802	86106	86106	70261	59943	59943	44432	47516	60486	60486	105819	133616	94559	48368	117334	99614	79745	215508	51265	32983	96886	12692	76001	43857	43003	55232	76713	26866	19192	19944	139557	155119	153149	120643	62729	85863	69579	40201	17727	35548	64723
5.17094	38306	35984	35450	40865	54278	85408	85408	105963	114164	115219	115219	132052	68676	68676	37557	23274	30572	30572	56145	63342	65992	52772	48047	19953	26976	81944	59281	55146	96827	17025	219330	44940	142275	76549	56044	15380	2241	24107	44025	61917	76982	88786	77443	103301	64944	106512	102567	93599	80662
5.1742	46048	113920	62311	92679	82218	68110	68110	65915	66751	66307	66307	59482	54813	54813	48213	54487	61087	61087	79385	98877	108567	61257	136093	113043	56215	273044	64128	88262	101040	24217	152935	45678	125317	70810	88512	14327	16557	37539	20740	6262	10906	22239	32039	39888	45024	46622	44361	38554	29824
5.17746	27113	23284	21776	23769	29090	41818	41818	47001	61097	71215	71215	81232	76934	76934	49362	77865	99282	99282	105024	166951	119306	73119	148163	115650	44375	271732	66824	132549	115766	28904	126663	45732	112656	66116	107133	27865	18393	85668	106369	119894	138137	104241	104270	118111	55766	57932	70233	124871	89057
5.18071	58486	181018	65090	97445	111357	78967	78967	87749	123497	116582	116582	147588	78971	78971	71273	65708	61118	61118	24643	15583	18946	32470	51302	74057	33920	128035	67957	179081	148619	29370	85937	45692	101107	62254	114956	47382	20289	112399	116304	118713	109569	89287	80353	61121	39441	14605	10682	37894	66587
5.18397	63159	88705	69818	72442	64240	48396	48396	42809	41861	45310	45310	53771	58544	58544	74660	62809	97679	97679	95091	116982	116318	102557	106639	100427	25192	94836	67737	103731	110873	43129	62255	49006	94974	58213	119402	72797	24223	108537	102281	94311	85621	73443	78556	89490	45192	29018	52546	230053	205122
5.18723	25770	20984	17681	18952	26407	50060	50060	62194	82950	90718	90718	98526	72131	72131	93460	76800	88000	88000	80836	77626	77863	82821	90703	100335	21060	40208	66526	270806	287631	86660	52077	60438	92622	53311	169535	105047	38149	104621	82656	73827	71488	58625	65924	62147	39130	64404	69851	77691	89078
5.19048	39226	42059	50693	61729	73313	52622	52622	106210	73249	132408	132408	143824	57239	57239	135355	95643	87574	87574	90285	88868	113803	105821	99247	88609	26388	17032	65141	63283	55844	48432	41736	36674	35191	41246	56695	78355	62717	119888	110094	119489	97753	45487	92637	75508	33343	48365	46269	56557	77380
5.19374	65364	62182	60839	61608	64376	45636	45636	84746	60825	130651	130651	132137	47852	47852	139717	111300	78835	78835	89328	96329	74200	50456	50321	61326	38088	22478	64731	89374	88804	86107	49678	76380	69191	42107	49725	38758	28025	17743	8332	4104	7049	8546	18174	40343	29037	103799	134390	157682	170913
5.197	68337	112274	117702	105444	80883	45058	45058	87932	63362	78247	78247	75727	73992	73992	65719	59207	52598	52598	51678	62748	80065	101055	123914	58152	51429	31100	66496	224289	234593	240926	50161	118384	85523	36238	145569	200722	120820	169485	100492	67760	61259	21633	83060	68042	27358	114798	122000	135866	155795
5.20026	66868	159728	136343	111254	75605	52251	52251	57783	66285	69162	69162	67847	64448	64448	56644	54089	53567	53567	60654	68224	77828	88330	98354	42364	64728	43472	71463	173101	206857	248328	49833	126920	83394	28423	128708	221680	143055	201489	92232	43059	36629	9531	77762	61630	28732	115090	123391	141080	163835
5.20351	63138	75596	65592	55088	44423	22921	22921	13206	17979	28621	28621	52707	65706	65706	94135	110790	77134	77134	83244	162599	159635	145496	104996	27745	69290	42969	20465	4870	11639	22311	34778	49284	63396	17074	94252	126622	155632	183851	82661	34764	18179	7551	89711	55999	32722	121734	81123	57121	44828
5.20677	56241	93994	142361	127458	102324	81117	81117	63757	37419	25378	25378	87259	132930	132930	69585	103168	87539	87539	78116	43121	8966	56472	106040	15559	88633	57973	93347	261740	268531	267599	49601	113331	82269	6695	84564	110144	117970	152609	72972	64723	52387	20911	115533	51637	38524	112213	137318	125117	115496
5.21003	47177	62363	106690	112770	112270	86607	86607	62603	8316	25481	25481	66316	77802	77802	45635	77596	68348	68348	42758	32236	33553	48932	71418	10430	96698	55765	110318	223405	254234	277983	48872	96235	83110	19018	58642	138283	150055	133496	64587	128456	104398	35505	146268	49386	45423	100276	164336	167400	107333
5.21329	41159	39715	166577	137880	108602	66135	66135	59765	59966	61175	61175	59470	56172	56172	29719	46169	44805	44805	44569	44695	44371	43441	42232	15560	44608	51283	66401	83732	101068	114452	45668	78539	85591	36251	45381	57192	53873	58525	59373	73848	81023	50912	94083	49519	53036	87661	118302	123088	84293
5.21654	30837	25276	36063	41823	54712	92489	92489	110485	73256	132409	132409	67745	80698	80698	29857	20681	17808	17808	33751	39396	41818	42976	43016	22119	29476	40551	81996	134930	186580	149839	39750	64573	90258	57029	66459	30019	105617	90421	58876	82820	84231	68453	91537	51138	61427	76664	146188	149744	61158
5.2198	18814	16195	60354	87386	112181	108355	108355	149518	71736	142629	142629	72847	118548	118548	41402	86426	93706	93706	56193	126340	93985	178040	117943	27246	91774	46345	170296	148038	99201	72855	32338	56097	96771	88695	102259	35702	99268	84303	62517	122923	115377	89388	101412	53077	71004	69945	99184	116232	38687
5.22306	48814	11372	68665	78721	87880	92784	92784	106714	71685	110106	110106	88268	108492	108492	55618	95661	128637	128637	48993	172970	45758	168017	108529	31773	81660	43912	184445	170122	105305	51914	24978	52049	98253	94383	97433	69570	81655	82507	67772	223332	270630	113306	212249	55759	82236	69335	186614	119469	18020
5.22631	88568	11371	82126	99592	103059	53494	53494	29443	28891	50327	50327	90829	108844	108844	69685	96652	170656	170656	41386	154992	44561	162600	97124	36881	69486	39587	191268	134140	65889	30071	18933	50638	108964	190648	150741	91847	66851	86425	72250	136802	111992	90776	74316	61378	80208	74463	138921	107843	6043
5.22957	93845	13436	61126	83298	125592	40947	40947	138754	74740	141875	141875	139042	91838	91838	82775	72335	62651	62651	35984	138889	77600	157523	84786	42753	57003	34066	139093	101339	58104	26705	16803	50916	111012	184016	149785	101894	55756	93195	74641	224092	224034	159071	179911	70558	109786	83000	161557	98905	18323
5.23283	91955	15252	56592	68512	100881	26143	26143	138138	77722	222738	222738	185660	67450	67450	94744	74143	53589	53589	34362	134144	107236	150449	72810	50052	46773	29482	125408	80381	73564	40679	21833	52503	92029	104847	115953	102178	47790	100310	74368	167388	184154	173576	147655	79914	124637	92176	154392	92951	30159
5.23609	23411	16885	54927	56348	76351	42766	42766	109225	81671	186676	186676	152795	53043	53043	81239	65524	52231	52231	29831	20676	12983	7314	8509	15833	24380	28788	40964	50303	61699	62994	31843	55101	110684	143497	98694	94943	41138	106528	71188	335301	191114	178365	108505	85236	111065	99768	92264	80346	38933
5.23934	73443	18462	50403	46783	54830	66124	66124	95874	86024	138499	138499	141676	45712	45712	76405	64385	59738	59738	34657	72820	79200	85630	62606	79932	46566	33437	123970	86625	139826	87301	43624	58541	119925	179460	60681	81485	34378	111652	65335	317479	155097	171954	68781	87607	148094	105788	145696	90093	44889
5.2426	61774	19259	44812	39264	38212	85542	85542	101162	89698	88420	88420	70604	33550	33550	10258	16351	25049	25049	35202	35548	35056	35214	35828	35884	34776	32568	29628	26253	22912	21670	26736	39315	56658	75448	25326	62935	27683	107450	58049	91410	81364	68988	44006	36334	28144	27024	22066	43760	48818
5.24586	50846	18821	41549	33457	27567	99582	99582	107825	91867	55530	55530	143364	43897	43897	134559	59011	104861	104861	110989	207574	119474	117112	88394	82352	57688	40537	30290	28568	34999	44445	53493	61591	69487	77911	9594	42358	22839	118370	52597	148265	95632	129981	55259	128770	148272	112456	137668	99015	52452
5.24912	37818	18086	24337	29494	22866	89388	89388	91210	55392	35698	35698	96381	46388	46388	140332	51567	97046	97046	130103	121982	103989	108699	99765	89167	79000	36097	66891	73407	104498	161118	89718	74902	225348	208911	24460	31344	22274	119132	55581	67329	74682	93401	81093	77854	76194	78650	84800	93166	58667
5.25237	31746	18682	43455	27634	22408	114660	114660	144259	94314	82186	82186	64033	49739	49739	45778	44545	43876	43876	43671	46096	51924	61639	74779	89882	96461	42746	106485	98768	103411	83971	62877	47709	43797	45836	35122	41310	26676	22705	11455	10514	23914	38558	52544	66385	80069	91342	97339	99180	70489
5.25563	23101	20602	45239	27482	24180	89481	89481	74407	45237	33202	33202	20853	25207	25207	49402	41678	86857	86857	140402	171452	69046	103241	145786	126772	109881	91256	88033	43552	43299	72199	95104	89294	112531	112373	42752	71389	34528	108814	103043	35744	52556	66785	118925	139454	82168	103713	61062	4593	58610
5.25889	15330	22685	46496	27682	27408	76079	76079	111712	102583	97652	97652	122662	57917	57917	132663	38415	95857	95857	118797	125743	53067	96785	150399	100262	122190	164357	103572	82266	191332	171429	149963	95344	112822	98744	48485	73765	44189	52636	48827	54292	51819	59097	126460	178666	51877	109514	159225	160471	116962
5.26214	9018	25837	47943	27381	32063	124600	124600	118752	49199	25875	25875	42614	52852	52852	65276	35828	73942	73942	80313	84475	40287	88249	94101	66024	85817	77541	68095	58684	50233	43323	38240	35033	33355	32332	30950	28762	26167	23838	21766	19206	15690	11673	8239	6254	6051	8088	12081	16868	21595
5.2654	5323	33133	50605	28502	37949	128609	128609	168255	106586	81590	81590	74209	62724	62724	89563	34089	94429	94429	85189	76140	32573	54480	45867	36728	46878	55983	66872	66539	85920	91930	94795	94173	89910	82114	48589	58655	46776	40729	45458	58658	64247	44071	102722	110826	78316	110198	100716	85528	65915
5.26866	6144	45175	54241	34443	44458	133257	133257	199409	101090	69627	69627	60368	55552	55552	63203	33486	71130	71130	79837	66141	30656	66271	95641	40652	142605	156743	106000	60597	102875	117005	93383	77386	69147	63581	45039	51862	48009	45757	43799	41644	39914	39342	40816	43606	47277	51397	56043	61796	69414
5.27192	9378	58813	56820	44394	51065	137457	137457	103764	48524	33697	33697	13387	15619	15619	24682	31658	40840	40840	60906	47163	32577	53862	65494	64152	142294	268168	106374	55948	61377	171520	103995	65042	31853	54517	46645	91164	80250	89988	121427	130020	87697	38115	86930	192739	151949	134257	261125	273226	273872
5.27517	13058	69962	56215	55557	57941	139125	139125	178748	75749	44879	44879	49369	54253	54253	44887	35337	82756	82756	186214	54047	35436	41218	40451	71459	30680	38052	70835	52992	26672	103793	70676	72490	118997	106300	60083	74172	58217	46597	44981	55205	72815	36654	66060	141148	164517	148709	202788	214374	219438
5.27843	16892	75285	53235	70598	65776	91724	91724	49447	60204	33066	33066	48672	48613	48613	80337	37069	76502	76502	62453	72268	37343	29699	30768	49486	21674	52389	104002	52437	7589	39629	57890	55427	270277	215179	87927	100587	60615	40437	42195	55539	69376	33357	42676	92395	103912	115579	121590	124142	141449
5.28169	20955	72806	54754	97992	74624	88496	88496	64225	40981	22643	22643	46991	41736	41736	66880	39284	70037	70037	97843	88346	37360	22047	35339	97720	91726	87685	68701	47754	27520	32855	53785	39128	108217	138871	128865	87654	77048	81101	188763	180815	163985	30573	25778	114676	95188	68066	70972	87596	104543
5.28495	25363	62096	69299	141051	83391	103087	103087	192338	34111	14384	14384	51871	33962	33962	86724	42540	64155	64155	60165	59684	35115	20197	40127	76121	69027	79003	79506	59583	44612	71269	63853	35241	47206	35133	28341	50346	69836	84047	163543	186381	196513	36003	46232	94811	147999	129819	120138	120387	123276
5.2882	30132	44261	67294	58976	58056	72815	72815	84662	25542	8610	8610	53615	26564	26564	90393	47752	59616	59616	131160	97481	30629	21349	17935	42605	61017	56118	78086	64941	56908	62263	49127	36122	31466	44848	71130	29505	64898	90153	149812	193648	218908	64221	84959	136238	172350	176261	165238	157576	156022
5.29146	35060	21900	79911	83075	86394	39842	39842	92605	20450	5368	5368	54691	21750	21750	5241	27654	56992	56992	110261	87385	24323	22487	35530	97682	85605	51457	56221	50117	53254	63993	78918	76811	112428	83343	141356	29731	65299	99573	138285	174323	186848	119557	123971	202291	154611	188269	180226	173399	169793
5.29472	39651	4323	143278	145458	108839	18891	18891	111767	18588	4638	4638	54928	21456	21456	91848	68498	56544	56544	138150	67249	17524	23438	28356	91291	113223	51516	63614	73679	77555	83329	93090	103864	115762	35046	130735	65411	69746	113629	108584	109342	127186	153520	155304	187269	136282	169007	145610	119662	96154
5.29797	43210	22680	153382	164821	121307	39605	39605	91939	18504	5362	5362	54470	24951	24951	88579	85737	58153	58153	138077	40923	14735	23810	19058	74418	65470	44746	55679	67551	71067	75005	79788	84515	87694	11457	95140	108254	74259	134761	131959	166422	202691	199630	173743	166486	119385	120457	101579	87379	77247
5.30123	45110	36280	73763	66960	56176	36124	36124	30979	18514	6736	6736	53838	29751	29751	82107	107188	61381	61381	114275	33946	21775	21647	7387	37903	41968	36293	43995	47855	51637	51701	48380	45523	45145	20087	38439	29241	20866	16174	23050	54485	105636	167883	177166	278650	104917	303028	57370	130377	138039
5.30449	45100	41976	135536	200725	141519	75805	75805	90344	17773	9232	9232	53940	33874	33874	71745	127547	65646	65646	16971	9292	27366	16353	11034	36448	29090	20391	15174	19844	30694	42395	52338	59292	63238	30460	63455	58846	50818	41961	38915	49768	76828	119095	166979	232521	93059	275823	29241	49614	141014
5.30775	43415	41788	105078	129799	148513	81215	81215	98747	16045	13233	13233	55811	36555	36555	58749	152808	70385	70385	110922	108391	53742	13832	29725	47238	98836	35509	101301	118386	124636	128132	126707	118155	101110	39012	46890	28858	46840	76134	103114	125449	142958	155902	147950	169911	83504	174407	78537	65053	160128
5.311	38579	40744	56103	66084	74686	81038	81038	94762	13282	18523	18523	59987	39309	39309	52370	169297	75076	75076	91916	151999	75247	20578	49946	30846	122826	42826	122147	123518	119438	115429	110953	105034	96678	43863	67538	77680	61021	154995	201093	122373	217962	271857	127426	208458	75743	108465	64692	33756	29359
5.31426	10984	5076	12455	19872	25759	35649	35649	39022	10008	24825	24825	33808	26510	26510	8681	10029	24532	24532	73970	157709	99697	29876	70520	13917	89670	52586	137352	128238	74569	50511	57262	70117	82713	43049	44307	119576	52041	111121	91263	63746	38794	43217	69224	92426	69265	75452	105363	98748	92436
5.31752	34382	43081	62250	117356	177690	70401	70401	72009	9431	32012	32012	36575	36155	36155	34501	32380	30145	30145	27162	26017	24538	22515	19918	16679	12529	7335	5062	12839	23888	36557	51134	68655	89411	37113	34493	136792	41953	103720	63178	14856	37648	79619	107737	124849	63674	42718	115714	117111	107040
5.32078	15457	14891	15028	16388	18668	22657	22657	23057	15277	21664	21664	42880	64208	64208	122438	153055	83565	83565	131698	157576	116215	73306	75903	36860	55477	75642	146376	316710	313142	285071	236881	176430	113208	28443	14813	27243	31117	57330	61404	60530	55940	48715	39912	30762	23336	21095	25651	34544	45673
5.32403	32672	31329	71790	121727	110769	47649	47649	83958	25228	47902	47902	87107	92366	92366	102641	105992	83230	83230	97302	86866	71362	48404	15660	27093	73813	89030	141560	192682	196911	180180	147425	107522	72040	18871	17873	72845	20370	101569	114237	92963	95946	114226	105176	89054	54264	23454	120221	162865	203391
5.32729	35014	23100	84857	135319	145486	36399	36399	119102	37545	55461	55461	93005	124839	124839	144116	111196	81572	81572	79703	62426	45679	32654	30513	41685	59252	78849	98588	117120	132922	144033	148173	143229	127963	8457	14456	31418	7907	42101	70423	84124	87096	84159	98923	80972	50264	20544	66664	51092	34553
5.33055	38709	24525	99939	104082	94962	29507	29507	96738	51970	62134	62134	97645	137247	137247	164617	86874	79491	79491	172831	147649	128180	113616	103139	96154	91956	89540	87714	85428	82122	77794	72720	67163	61402	7694	16291	48939	15253	49055	50594	52289	53955	55364	56109	57581	46808	18269	108055	141411	221233
5.33381	42937	44248	115927	128016	182513	29910	29910	78872	68770	68014	68014	100526	134604	134604	143268	67045	78113	78113	153139	158431	183698	208125	235815	254831	184013	118664	109116	224439	224074	130393	159488	137436	121462	22773	21598	86005	25213	63795	50504	37294	29512	38459	69238	79147	44133	16289	100138	122729	187684
5.33706	47765	83016	130911	110637	241269	39152	39152	66972	88105	73605	73605	91978	94955	94955	86726	53670	75345	75345	70234	70846	73685	78006	84551	100658	140017	118929	96856	144735	218583	110559	151789	315557	256979	39562	29098	130696	36719	57896	67054	48610	40537	45848	65411	78027	42521	15620	95088	100965	140078
5.34032	54199	137420	140686	83665	199307	52719	52719	132238	109424	79519	79519	86990	80353	80353	67767	47349	64604	64604	68621	72095	77073	83673	91308	99205	107049	114888	84901	83157	141534	96009	143432	165916	171640	56389	34805	157063	48124	46002	74868	47249	88913	24677	47812	25200	3637	16443	54449	79415	122055
5.34358	63572	198430	139615	49997	104788	29137	29137	42139	48117	51414	51414	53997	48250	48250	31233	22158	13158	13158	17674	25602	31764	36099	38330	37920	36159	38312	49194	54502	82499	83708	97455	91877	78667	61977	35699	48295	56421	34801	60392	40028	74540	7754	40879	59876	42690	16628	57981	63053	96712
5.34683	66651	86231	99519	14301	104016	71038	71038	68445	79185	95728	95728	94214	72177	72177	78522	51360	91607	91607	81710	57808	49942	53783	61612	68781	73667	76276	62272	52456	68194	68357	62942	57351	51745	46080	33356	35891	32377	24684	27409	24593	21656	19507	18244	16633	14151	12988	15129	17614	18064
5.35009	93499	117334	90784	23454	49078	24133	24133	29899	53034	63503	63503	77783	51370	51370	76586	57538	59229	59229	34551	30237	39106	55368	49916	90963	105565	91203	54616	56529	45722	70304	124995	184464	168354	114346	32791	159915	75291	22768	53302	30293	57706	32379	6074	31724	24984	12099	15362	11778	8514
5.35335	98597	97266	45992	53510	93127	87413	87413	82783	76834	81840	81840	83396	36639	36639	90953	64482	59902	59902	33491	55537	78262	94584	57567	102550	95844	82415	53817	66008	32650	70254	101276	110746	116833	119496	33894	118575	80613	30605	45062	28920	119487	46591	23540	66419	45007	11376	142871	103117	101055
5.35661	57887	69162	3965	75593	95242	100489	100489	93428	100153	136674	136674	75188	33062	33062	105418	71442	69879	69879	40229	40259	36994	31496	25032	16992	7484	7396	17601	26918	23407	39760	42793	43057	40801	37490	29954	40360	51410	41940	36921	30035	122724	78754	45604	63652	45501	13112	88058	62481	59183
5.35986	145507	174134	49157	87251	146859	159704	159704	175271	145120	180808	180808	66484	40936	40936	96515	77828	81419	81419	72270	67338	61266	53541	43813	31680	18856	6417	13226	28220	22657	59077	73988	88493	103152	118954	17162	139613	83762	54568	31502	33155	137638	134170	83426	60756	48093	16007	69667	108603	100858
5.36312	96255	102958	82826	88236	132273	181932	181932	224269	120352	233740	233740	61371	54639	54639	136348	83089	104207	104207	57067	38771	20798	7057	15672	29829	44594	60322	76812	93815	31471	83203	103136	178833	110606	155353	5946	115611	81624	68035	27963	37560	145322	203018	141534	58570	55703	20452	221199	177021	93592
5.36638	151948	73430	100640	80726	123717	118884	118884	100127	77286	70229	70229	59319	54200	54200	41864	34539	27228	27228	19804	25904	37247	51615	69742	64281	92506	68511	113480	130678	41135	90962	104682	65524	32182	24089	20587	49175	55117	59574	25392	42472	80157	83440	88988	57717	71098	26764	245716	181664	84761
5.36964	59566	19910	72710	69109	78324	81842	81842	82132	66561	81806	81806	74048	63997	63997	30159	7989	15978	15978	61211	70655	91268	99373	105020	72157	78866	71688	128943	133243	47990	98655	118440	232575	82211	116029	26430	49580	78334	73298	24979	31814	46304	49643	46646	44055	44090	33884	45555	47267	52286
5.37289	122078	20347	94009	59101	117841	215270	215270	191095	52474	120496	120496	81524	65068	65068	49705	56424	70192	70192	105284	67758	140102	105385	118497	72275	83634	77178	193387	163774	52639	104885	140250	161894	71567	88736	35034	22502	84988	84711	27101	30081	13434	44093	74151	60874	110918	40709	116367	112183	63566
5.37615	98122	33919	79360	55616	125635	49802	49802	47223	55611	68512	68512	81067	86153	86153	94046	82538	104587	104587	102920	65733	141804	108983	119876	74189	93345	85298	228190	177479	56315	109077	167931	149972	72670	66502	83174	52590	73597	51109	27770	19337	41520	68810	93902	65735	127984	47030	135352	115326	52742
5.37941	71965	33197	48629	36134	25124	13735	13735	26635	69850	122371	122371	225706	169197	169197	146345	73948	113013	113013	102248	64484	113909	112368	105558	79243	100997	96185	132309	160483	58465	111391	203513	230438	90495	58182	161961	94885	119093	114689	31518	45004	40782	45221	54756	68521	82833	53115	111727	78275	42710
5.38266	52117	26947	49207	66592	136647	46156	46156	155377	88039	170195	170195	157172	147213	147213	127432	61593	108984	108984	96816	64149	73601	77720	66662	58375	58637	75331	116117	172170	57424	112530	230711	201394	119063	62922	251609	130243	109191	65990	32645	54260	64673	76360	85019	88131	88457	58803	85270	46715	33617
5.38592	37885	24855	28301	23591	20698	8788	8788	21457	30477	36943	36943	48354	53386	53386	60852	46693	56029	56029	39721	23382	8586	49000	102052	84260	105636	123778	248307	148209	52721	113826	160084	127929	104329	70983	84419	82924	82923	82854	34832	69633	43528	99873	101241	98699	99248	63213	152611	35802	25391
5.38918	31821	27608	24166	48269	46252	35173	35173	62462	96932	115416	115416	154825	175659	175659	79033	31951	95620	95620	114774	67448	24358	125255	125387	83274	101885	111559	87095	68092	46052	35292	22799	15022	11350	10838	12364	13563	14196	17621	25386	35996	17863	77964	117800	136254	204776	65205	115194	45773	18249
5.39244	31862	29558	16128	75314	182815	38094	38094	99729	95090	101723	101723	104274	97774	97774	57782	23488	60079	60079	58796	61262	33772	59546	52536	41012	25536	7432	13884	34642	40144	74291	91767	107160	120001	80070	134157	132842	124709	108886	48200	74565	29893	63780	69067	74204	76587	63986	72460	57427	12854
5.39569	35301	28806	15141	68340	182878	27652	27652	83027	193211	203222	203222	138428	176090	176090	45571	28166	74503	74503	134997	76737	43769	81262	63230	49922	41414	36531	33519	26910	28216	25835	25016	26876	31659	39032	48564	59708	71860	84829	59364	93423	53343	84482	145519	196568	127417	59567	37070	65123	9872
5.39895	40395	26794	18768	57169	64610	19141	19141	67594	113753	120073	120073	120188	114832	114832	44483	39917	61593	61593	98276	83232	48438	45551	27973	61202	60527	170288	127922	21295	46750	146269	137108	78711	187624	82744	134366	71289	15569	34138	71749	109226	71432	70491	99158	215199	81547	53270	19247	69437	9081
5.40221	45580	25765	22196	44111	54708	20764	20764	49767	45886	47029	47029	65427	82529	82529	49413	52023	47520	47520	128021	90511	48799	66945	63412	83547	36847	155931	118119	49228	70022	159248	102520	68986	172853	82819	138277	96628	76195	59151	54913	60173	69103	62599	66603	90073	47062	48261	31146	70990	9269
5.40547	49553	26341	23362	32458	148901	21261	21261	46183	66925	49000	49000	19270	11268	11268	54712	62226	34477	34477	163717	97980	46229	84435	104535	82553	9274	122726	100993	68497	73988	63450	53563	45501	40391	38016	37606	39092	42650	47894	54275	61798	71022	61915	48351	111803	40228	48723	47456	69542	9084
5.40872	51751	26984	21330	26591	92857	17276	17276	34889	41373	45772	45772	46647	43748	43748	39696	38144	24749	24749	28770	26383	24352	21890	19039	16510	14619	12931	11422	11617	15525	23531	35453	50976	69174	79662	95134	62182	82799	65875	111904	144273	81982	60207	39800	156611	51196	56040	60011	65210	7357
5.41198	52198	26341	15618	28768	110385	16938	16938	44978	126202	84552	84552	59674	62056	62056	58515	71101	18435	18435	96228	103211	35196	16779	68609	68516	54862	157755	80063	81544	163867	193686	61929	71158	111920	77226	83590	51231	71329	59099	57587	45072	32496	20966	11436	4014	5168	12879	21589	30822	3597
5.41524	50782	24839	6187	35056	94524	23755	23755	49412	247648	89018	89018	170337	356675	356675	56551	78516	14173	14173	156002	110373	28164	21376	52623	59659	86280	122989	62220	82033	75784	66738	57305	67417	73253	75017	75176	43564	63756	57179	98272	106699	57873	39120	32220	124926	68425	80345	70849	54771	3512
5.41849	46764	23111	6586	25531	52000	30329	30329	54426	219899	57211	57211	163455	281720	281720	52486	80592	13799	13799	121226	106949	21312	56696	48446	50672	39078	50877	43686	81858	166823	211573	53648	76154	79614	73240	66311	38393	46973	37242	27626	18566	11952	8900	9043	11018	13481	15510	16811	17679	10353
5.42175	39213	19181	21487	45428	25732	35051	35051	58698	141850	45310	45310	110119	96373	96373	46637	48140	20122	20122	13507	6577	7094	12425	15700	18507	22388	28297	25114	81739	141902	217226	51778	74110	68108	71756	66445	35499	61890	70176	65289	51699	19149	19482	33023	61158	66065	74185	64601	56841	18457
5.42501	28535	11387	36747	47451	54255	33733	33733	61282	95915	41798	41798	98706	94285	94285	39060	72014	29720	29720	47723	43997	14970	49894	58736	39687	84036	98464	14209	82738	106679	179571	53895	68159	58989	70403	74084	35015	67669	80180	108411	106565	15242	17837	36086	105533	98531	115015	58010	64329	29727
5.42827	20878	19661	49900	47655	83479	59385	59385	63133	67057	39080	39080	35183	42615	42615	30016	58533	38935	38935	39361	42057	20938	80067	91552	39465	158552	158405	27506	87164	72793	214861	63492	58595	51591	69246	78615	36869	77349	84979	70650	55020	36582	15884	28679	68782	113577	124014	52195	74032	47475
5.43152	29523	45396	56965	46611	82747	82872	82872	63181	91394	38543	38543	126794	128694	128694	20992	82005	49270	49270	105806	44818	31237	101626	107223	39403	149727	162841	47790	97235	56663	132754	84098	45252	45941	33443	15661	20259	38183	57267	75472	92371	61866	29934	45566	113351	130078	130220	50297	84827	72627
5.43478	42107	43131	47221	44900	56187	55988	55988	51959	46780	41073	41073	64031	105186	105186	16183	81956	73017	73017	97601	39082	43734	123417	89151	36758	51955	50101	54441	60817	62759	70372	73064	26760	42981	68944	68146	44929	67585	58937	65117	89428	85806	35668	45804	123720	123886	99750	54419	66992	62821
5.43804	47755	40417	34539	30930	29078	29832	29832	33842	48379	43836	43836	78143	106054	106054	19795	82459	123548	123548	90633	57924	57521	66337	60283	31039	50850	52467	55644	55769	51875	47032	45821	14861	43548	55883	54252	49685	88990	98699	210293	94568	107809	37743	40634	139505	169058	106476	56350	45670	48511
5.4413	81570	129330	47876	42927	77138	149848	149848	54902	32284	44554	44554	104591	80923	80923	28368	58970	54035	54035	43870	38318	34165	33961	39315	23347	61548	72398	84397	108416	77501	161781	199840	50747	47366	74491	61088	54687	133727	92459	161648	93265	117088	40288	33048	103092	93531	83125	72649	61528	50866
5.44455	64170	116335	37166	44995	72673	156831	156831	50064	21839	43302	43302	109352	97564	97564	38301	71814	73223	73223	79629	106317	84819	119829	166028	14881	110135	276229	126580	177566	74200	147658	160299	104159	55144	80483	64757	60030	116025	79512	136696	90711	143471	51570	28391	178760	207593	84953	89218	218692	172219
5.44781	24221	27248	29528	34647	37787	40813	40813	40210	21168	26731	26731	11854	6781	6781	14861	20686	26490	26490	45617	59399	73465	87044	102050	6103	91862	189216	143050	192957	65177	135575	246836	165770	71155	88755	72118	65148	151905	59631	144359	86675	114936	77246	32647	104909	115938	60295	101674	210225	175127
5.45107	87437	99820	30497	58484	65632	107031	107031	40866	27316	38536	38536	92302	86447	86447	52020	91276	155393	155393	77257	93454	81351	76249	79109	6765	72968	129138	153407	175926	52557	125596	190233	170945	99543	98938	82954	63165	48153	33836	30323	24008	20471	21163	25083	31813	41675	52543	60704	64356	65964
5.45432	79206	71659	38725	68717	64862	38238	38238	28967	34342	35443	35443	83812	91220	91220	50822	95679	383521	383521	80872	110490	61490	25250	22109	18814	50947	68479	82332	91261	37756	101538	104816	104164	96786	81813	60862	37517	18364	4286	35790	49206	58598	63568	64696	63382	61306	59691	58911	58658	58399
5.45758	40278	45003	48354	76486	66830	86282	86282	37582	39893	32123	32123	68035	55331	55331	35513	27600	20423	20423	14880	18328	23513	30394	38576	32520	40755	52927	56809	69671	21513	110604	165990	246003	181779	121655	110706	62737	135523	26237	112079	72136	81027	65457	62051	64208	63575	57519	50359	47849	47722
5.46084	59142	25068	56181	58474	49012	40575	40575	38898	42945	29651	29651	64430	70312	70312	55254	50609	49171	49171	46735	43997	41323	38628	35521	34617	39373	54834	76619	112026	4459	104762	121149	331671	219784	131686	123011	51882	118002	54780	88369	66982	119401	101604	99608	97301	106351	117708	134987	153630	110793
5.4641	49942	13923	61984	86993	79412	43115	43115	41328	42791	29349	29349	53201	85493	85493	59823	44688	29844	29844	14704	22554	32455	41361	48810	55029	56175	66290	74512	87778	12832	99400	87853	164365	170899	138790	130469	37401	100715	78842	66880	61007	125196	121263	116100	53034	94871	75247	59419	75608	99949
5.46735	41652	10285	67137	80569	88837	32900	32900	43894	39229	31732	31732	38057	37664	37664	38856	41672	46252	46252	58003	26086	51135	69692	72225	74017	73861	71049	66283	60895	28949	47397	38519	34340	43004	65179	103013	26450	96222	96651	46602	54717	198922	412498	347485	19186	149573	117781	90628	88735	92977
5.47061	34189	11109	72336	66553	97662	28145	28145	45817	33176	36126	36126	33357	67717	67717	144663	115456	81199	81199	90063	59637	35577	98563	95742	90830	84201	71847	70576	63486	43067	45703	40114	43900	62757	100774	122674	32991	115370	107377	28717	49568	193484	290445	216707	26397	81863	39178	17651	12595	9950
5.47387	27905	12929	76810	47063	102368	24861	24861	46652	28598	41342	41342	25582	54441	54441	166178	84488	49964	49964	152272	95655	35988	167250	168728	144079	133768	74226	100281	81131	54693	51118	41762	33778	27903	35227	62739	50975	151576	111201	18840	46839	180443	270174	242788	42067	165349	132645	107788	93234	87564
5.47713	23846	13304	81114	26898	90486	21699	21699	37216	35271	46482	46482	20034	40556	40556	178173	144402	187886	187886	82014	110323	54841	182926	259386	171273	182604	78314	274632	139820	63921	70149	81083	126929	109686	94019	77470	60350	44835	33814	24831	37631	47933	56964	63756	48573	75330	73712	57421	23041	35164
5.48038	23527	12835	90097	18539	88396	19340	19340	45126	23671	8253	8253	17859	27443	27443	90006	94056	93390	93390	78732	65277	48394	29311	10088	7380	19524	24734	21113	7839	16543	48116	84264	122608	110874	91210	74174	80314	225519	103319	38795	55108	134330	225144	240750	47681	125862	136316	116652	89643	67623
5.48364	27710	14993	109003	28731	71746	18766	18766	21482	33724	42870	42870	17911	18078	18078	103338	116835	116305	116305	142469	143524	109309	132869	121526	106613	88462	67450	44520	24823	30689	47785	87348	97692	69245	66131	61580	85224	183676	95384	55062	79915	108120	203956	188324	42655	99526	126802	105530	86137	79735
5.4869	35708	20573	135455	39639	58898	20407	20407	42411	144163	68991	68991	17919	17423	17423	104440	122939	103430	103430	138331	149819	134844	113998	90614	68632	52663	47037	51181	59699	68533	34640	81367	76790	36583	40197	51231	76136	75614	81363	72603	119792	89795	137128	130259	35999	76030	118078	99435	80468	74645
5.49015	46531	27789	111113	45605	52731	23944	23944	42215	79532	82176	82176	17682	23626	23626	49802	52740	64221	64221	93880	105031	111731	113952	112386	108081	102164	81183	89156	82989	76978	19847	64410	57787	14309	19807	37775	33291	34084	42540	58722	82341	89462	88267	85737	28958	58322	110854	101204	74932	72523
5.49341	57469	37572	64911	46824	59788	28518	28518	42685	28666	25314	25314	19042	30908	30908	142300	162445	69919	69919	88670	185730	153062	117250	85439	62916	50634	44508	39967	35441	31369	6160	26119	24368	2904	22562	23018	23975	24835	25595	27629	32912	40685	46760	47277	21817	49296	105862	108985	71197	66839
5.49667	74453	52715	77320	45012	59788	33256	33256	38010	33428	31812	31812	24284	29136	29136	42242	51301	48663	48663	67710	120963	182425	192995	139483	121244	125319	76664	170754	212535	83306	17778	92780	42210	8654	23525	17560	17735	24318	33242	38756	40627	41452	40578	45505	14404	50769	61805	69223	68862	62338
5.49993	67563	55344	46166	39336	34996	34431	34431	36455	39728	40134	40134	34419	31617	31617	15540	6021	10889	10889	41419	58498	75366	90493	101831	94592	101651	75640	82496	68719	59467	36442	54002	49803	15783	26725	10064	23101	53057	49926	127968	172247	163265	46213	42759	6536	59371	104046	123740	66374	64731
5.50318	100438	81714	65126	37855	34729	12045	12045	21875	51404	67738	67738	48700	38726	38726	121878	125663	19584	19584	48297	57723	149320	149334	119055	72706	82155	76999	134649	236085	80564	55644	109389	84085	22447	52563	15338	67910	85030	41814	121534	137983	153653	72564	45335	1674	70043	107275	124523	62878	80776
5.50644	39539	29654	52488	32809	69454	47042	47042	58255	205554	187941	187941	65825	34567	34567	66813	51828	15908	15908	34753	39466	46407	53444	59538	57414	66125	64739	59138	49045	34402	15487	13042	40687	25810	79665	28974	69147	102575	36931	86142	57044	31104	36486	49502	9605	80126	113518	120230	59116	116073
5.5097	48444	65095	71476	26526	59456	51966	51966	62643	131645	96780	96780	31581	16276	16276	47990	68752	19668	19668	50846	99970	163197	91129	102443	49114	54994	89794	71598	40218	26347	46110	72870	99696	23077	84138	45136	73184	81142	36192	159510	106892	46058	15011	52659	16767	88870	120995	112062	57166	107180
5.51296	144361	156252	50481	19720	49958	35863	35863	34516	51774	58575	58575	57569	22246	22246	33857	39935	30308	30308	48634	75697	203297	60104	96455	46967	47561	56738	16517	20352	32242	35269	33874	31020	14360	28019	34290	46095	61039	39003	95100	111389	124548	132596	54464	23270	96285	100911	85688	59612	73076
5.51621	101075	77995	37321	13673	40967	59249	59249	59812	57599	55005	55005	51998	22531	22531	87834	116538	44064	44064	44324	75149	128547	29734	92978	49149	45069	110629	109986	268443	66133	153965	23364	176158	6053	84418	76994	75250	68870	43156	220243	297156	226489	193559	56093	30462	57172	39405	43815	59482	75166
5.51947	132646	91743	29062	9271	32390	60093	60093	70331	205437	183047	183047	126361	39084	39084	62243	52694	47935	47935	41276	34838	27126	5044	36560	53310	47270	118535	110930	253576	65885	181566	30583	161088	10095	80925	37459	46348	74013	45916	90636	89829	88146	85870	57871	39931	85317	92656	79958	83837	130000
5.52273	135027	148000	23761	7112	24651	58222	58222	68898	98671	92681	92681	86328	68450	68450	82441	82041	68699	68699	46424	93330	26994	26279	99286	57409	52702	121559	113371	182637	68270	159595	67015	123749	18726	75076	76706	63262	52821	46052	47127	50612	55125	58579	58261	51240	53914	47341	39666	34128	36422
5.52598	122580	131641	21382	8184	18188	24307	24307	22875	41997	51974	51974	68832	79161	79161	108982	90206	77411	77411	51424	127509	70658	48614	110148	60816	33676	8665	6379	11368	13723	17484	22655	28818	36246	44362	51809	57532	61133	45552	59964	52591	39791	29942	46865	61654	120335	166809	64313	124281	240845
5.52924	108456	112198	21626	10198	13065	45264	45264	56139	89916	117862	117862	174523	137956	137956	178887	78029	84453	84453	52655	70467	55149	42529	31530	19078	3782	19156	41162	61367	74263	90430	98544	100700	95350	58932	67117	51679	38546	28873	30689	45303	61509	75319	49661	69289	128560	222411	60204	141411	502876
5.5325	95138	92880	23700	10489	9440	35010	35010	47337	146609	234714	234714	263257	163610	163610	207888	67712	90723	90723	48612	152838	109190	79668	152597	71219	77311	94283	120448	150897	75466	176914	103799	116409	176085	51208	143309	182278	109851	54326	103436	76350	52768	42095	42569	78676	110570	138050	58362	151451	174917
5.53576	70353	56232	27107	14961	7855	25727	25727	32676	45728	49339	49339	47754	43914	43914	34320	33130	42191	42191	43928	116025	112374	87359	174123	79394	87519	76948	124382	148331	75176	154643	95916	112568	258646	45401	121510	246665	115798	63548	186888	214246	186308	142592	36778	62691	44774	30236	17803	10572	7885
5.53901	80365	65787	31120	32429	8096	23615	23615	44275	81334	73316	73316	50007	39809	39809	38426	44859	52232	52232	46903	67190	70581	75430	82582	86433	98047	59377	119226	123259	73651	129130	85382	109775	173274	43017	79660	235877	120550	82835	181420	196123	181437	165705	33643	96179	78087	70515	59551	75275	80374
5.54227	81281	60584	34779	59341	9319	29360	29360	50517	168692	111356	111356	74165	79981	79981	78684	61713	59911	59911	47619	36113	19993	11689	30372	58050	93131	43895	139237	181350	71341	145635	75779	107561	79358	37054	5507	23824	40822	51085	56051	58526	63324	76568	33270	146389	202062	179303	62658	126490	237621
5.54553	86740	60323	37706	89973	11779	35922	35922	56073	153654	217262	217262	75064	55741	55741	48494	36790	22982	22982	16259	25795	41617	61229	80994	95253	118450	32330	145817	199211	68967	150462	67776	105403	258779	54981	41407	151093	127474	176828	189881	162476	161807	160032	35742	247200	288585	157160	68936	104843	185419
5.54879	66303	58770	40459	100231	16051	39108	39108	58067	130024	249176	249176	103641	99207	99207	63714	63466	67356	67356	50608	60834	53483	46010	39134	35475	39342	26102	67901	87627	67433	133677	59983	102454	218636	71228	100814	100447	130242	235749	199793	152211	145797	156567	40723	247891	248412	134279	80026	82760	164219
5.55204	88565	69039	43958	94000	21475	37935	37935	55593	101352	204116	204116	120757	96547	96547	57211	91396	90238	90238	33445	130146	42507	55076	58643	31605	68878	25522	140724	211003	67482	141155	51542	97945	134943	90267	46135	22660	54652	93795	129794	144868	126411	150745	46885	210174	204294	110981	96082	65065	146084
5.5553	110041	76209	48568	97955	26307	32890	32890	48922	70846	100142	100142	136606	111986	111986	50590	107712	83217	83217	17779	95524	52255	38378	46894	40235	34717	28675	25290	24694	28725	37103	43622	63964	79488	93564	104129	55810	109475	103595	92876	78811	63432	49146	38318	32143	29482	28248	27798	28781	31261
5.55856	121299	85162	53951	47076	22951	22262	22262	28761	19922	9579	9579	33478	52984	52984	45972	126161	75146	75146	27524	276178	99275	20300	118547	228494	246970	33110	105356	167054	72513	112788	38818	61598	35384	12338	16379	35148	52394	67494	80501	92084	87689	116935	60562	152338	173450	55870	131624	53763	157578
5.56181	128299	95512	57295	20728	8932	14644	14644	27868	15620	55441	55441	46153	34929	34929	7674	20765	39872	39872	80453	113214	132419	9832	97823	120905	92462	37462	18686	16129	41080	55359	39547	59726	57961	55779	51708	46917	48877	63038	84491	110550	77648	105859	71234	151280	267024	18988	142019	56124	148437
5.56507	91431	82598	67107	94058	50059	5391	5391	16885	17565	40972	40972	179998	182784	182784	38333	16354	38032	38032	63098	71689	78885	27134	81745	87547	90191	41192	61548	102872	78860	104928	46663	71215	118382	114910	103993	43273	60539	36992	33165	76082	79961	85053	87687	103231	218739	24818	141994	59584	135494
5.56833	103700	81331	60583	43782	36298	13321	13321	8130	36819	11318	11318	191614	213960	213960	35231	177193	55436	55436	39076	15002	16614	16147	15358	21124	28178	33036	36649	41244	47780	55616	58261	62051	81408	92043	102731	33150	108028	93943	66705	31789	30865	66486	102098	81620	124253	72080	92286	63274	40879
5.57159	86082	66818	59623	59765	75086	25937	25937	9014	53380	16195	16195	111227	108649	108649	32600	140316	57119	57119	160429	155201	145347	75060	70111	94124	80796	45485	40969	139328	80755	107933	69765	48902	106490	307459	158393	26221	101915	41768	12069	25230	29390	26444	23880	23792	23631	22354	20915	20317	20920
5.57484	23536	26557	30853	36199	42007	37684	37684	17425	65969	37307	37307	76971	84953	84953	29255	96566	63412	63412	68713	58391	49910	44307	42949	46574	54427	45336	39190	87015	80387	111174	77093	32090	100315	97513	73205	22678	73061	31785	106222	55502	120003	102989	122464	107153	113768	129835	74127	70843	70090
5.5781	18493	15913	12157	8770	7208	6265	6265	5615	12191	18117	18117	31656	40066	40066	24837	94340	71767	71767	141507	132573	109366	76136	40312	18042	31591	43415	40210	59558	64289	68695	70987	16435	72882	77189	81504	21195	84428	22673	155083	65842	162321	166258	205569	132898	180279	171706	42543	73946	44334
5.58136	64133	40138	24061	22042	28263	32418	32418	29798	40368	61964	61964	132099	167971	167971	22659	175892	79639	79639	57558	26324	33747	46105	49415	46440	40873	34075	25916	17256	12209	15691	23196	20385	38323	44103	47907	21331	49946	18892	46880	43874	40246	36571	33530	31841	32338	35963	32820	54238	25741
5.58462	63300	65818	67273	35029	62076	51499	51499	30106	65049	80687	80687	119706	138545	138545	28901	142871	85082	85082	90643	101841	119730	131942	115509	126909	113637	34822	46530	65226	51195	41509	39360	44214	52139	60255	66494	22347	60616	17939	34261	66737	118055	169478	210694	188662	193268	157664	53394	78193	22613
5.58787	11603	10497	9786	7963	6125	50946	50946	27653	82978	91805	91805	157660	131070	131070	43680	60240	51060	51060	42785	46671	55499	65956	75991	85544	82744	28933	48665	150179	85067	170637	164661	85172	106706	112504	100531	23617	84240	24249	61245	47549	33394	18833	5519	14611	30667	46806	62491	77362	28648
5.59113	135230	124101	162182	22245	137438	83677	83677	24359	51483	55411	55411	76773	86102	86102	63489	94969	84721	84721	81471	58866	51430	103045	142750	133317	60576	23736	48899	171063	92352	152881	113292	92080	81222	71735	61540	25959	46946	29623	41543	38624	34829	30475	25589	19659	12412	6696	13003	25079	35367
5.59439	118591	107621	144305	30978	100248	93128	93128	20483	60356	48861	48861	35631	37379	37379	58505	69724	76191	76191	85794	93348	55355	97129	90018	80328	43654	22799	47547	43896	34597	28232	24785	22672	22141	24788	29881	29947	39100	30834	44823	46941	47530	45739	41583	36115	31649	32234	40935	56123	41955
5.59764	97708	86685	123937	56948	68400	108289	108289	25510	81980	120995	120995	162994	146752	146752	106955	74721	71203	71203	101655	78788	50965	103828	121345	113367	28483	28741	45074	146142	112002	240280	225070	204239	180968	157935	136822	33921	103019	30578	83033	78997	78413	80145	82928	85758	41912	43765	90894	91789	47173
5.6009	73270	63936	106758	88814	50359	131021	131021	54951	82468	146037	146037	143638	120551	120551	84761	58119	62020	62020	67230	58340	63259	89645	101476	103583	17810	39478	41748	133257	120183	165794	163546	156641	145360	130196	111839	35647	69969	30553	34420	30284	39470	54566	71043	87449	20005	33928	115111	114619	48675
5.60416	46033	43478	95089	89311	46569	4016	4016	7502	26578	32119	32119	38640	44149	44149	63700	44230	52466	52466	103135	49001	60461	130848	147762	91141	19832	52262	38168	121591	124628	116353	116743	120321	122945	124366	125261	35033	96734	28150	103492	173312	124627	116183	273492	172865	74712	33180	112831	130248	45570
5.60742	17037	31368	77973	67506	47060	6846	6846	19383	68441	88392	88392	117041	126784	126784	136856	33330	43325	43325	93208	50747	52697	91860	131403	79036	29771	65364	35818	112355	124339	129548	149783	147683	143316	137312	130568	35308	86164	22571	75552	135210	146795	63215	246273	128579	121059	35324	107227	147450	39592
5.61067	15211	29179	76902	148156	45387	146189	146189	140038	79896	132392	132392	123685	115639	115639	91308	26482	35539	35539	35694	28608	24501	21855	20024	20365	25151	34405	36647	59594	72831	55665	95548	103222	107556	108171	104739	39947	74233	22497	53192	46785	63496	44153	145518	76357	155287	36746	99277	164231	34066
5.61393	46360	33305	64385	141470	42105	206133	206133	223247	73909	138513	138513	103995	98915	98915	97906	24439	30112	30112	90750	65101	56180	29158	53415	41458	31903	31445	41650	62650	87616	40837	43893	189312	218419	96782	137026	47119	61730	32948	36535	103299	91586	56672	85968	36984	88857	35841	88601	85819	31765
5.61719	78255	53698	50060	121637	40847	200110	200110	253351	63877	90848	90848	51805	49351	49351	52373	26044	27505	27505	70918	71154	56581	28320	63541	55937	46984	36554	27734	26028	34701	49114	32862	79663	92131	74631	106353	52629	49684	43155	23413	43877	34513	44015	57906	65997	65344	32452	41058	23212	12466
5.62045	109630	95943	39164	93327	43229	114730	114730	67452	21008	18256	18256	23594	24565	24565	21981	22608	24235	24235	23109	21163	20485	20799	20519	19107	17439	16431	15828	15041	14460	15307	18572	24541	32876	42744	53532	58254	39856	51650	15670	139277	134399	85726	115702	121535	112389	27958	58256	48637	43296
5.6237	24739	30132	32881	34626	37126	42613	42613	44359	35485	58383	58383	76159	76034	76034	73805	31694	27743	27743	93732	95476	43404	58054	116400	70369	55691	89023	71763	143213	89886	48131	53348	71911	58466	45785	6769	25052	35132	47027	20230	62036	66924	69782	72350	76653	83976	24797	74865	121892	55958
5.62696	104693	102151	58513	36998	47251	77514	77514	76970	28462	72752	72752	52451	37562	37562	35642	32564	28095	28095	126623	103994	36978	69310	138348	88248	50069	79210	82335	160645	84871	41637	49915	103834	60999	96438	60351	120643	37696	120286	34493	94753	78255	72132	85885	109482	128613	25402	78420	110114	69283
5.63022	86371	84699	80413	21056	47041	30813	30813	16229	37691	54946	54946	78594	73107	73107	49557	31560	27499	27499	51454	77197	32572	77088	142372	107194	42806	65084	91773	137150	80849	40794	48165	58193	31310	6344	30106	60458	46009	114779	52647	115289	80099	114621	105912	71764	34607	14566	36286	51637	52863
5.63348	157505	179928	102905	15655	52149	117489	117489	116989	54169	55440	55440	120204	75386	75386	40455	30292	26449	26449	119324	111894	27866	81610	82973	57445	36807	53639	75411	86095	78212	45209	52502	94861	90483	84160	53438	67375	57044	53971	55485	66974	58843	110727	131398	143674	144249	38029	95406	46536	60785
5.63673	146892	164979	120529	12864	66853	106900	106900	79634	69627	20133	20133	86464	78752	78752	33350	31463	27202	27202	98188	115471	21703	83346	119973	77124	35309	11021	37373	59736	73805	52570	59870	78203	72190	65122	59196	59296	65641	77906	92248	83096	38116	106469	93979	77003	73943	45408	105261	68646	149531
5.63999	68519	86233	106451	8311	87501	97438	97438	53986	80891	56783	56783	69544	84153	84153	27686	36836	32788	32788	70398	118346	16122	83101	204086	138839	39358	96939	92421	116640	77879	60322	64908	58180	53769	50920	49567	49667	50882	52523	53658	53420	19395	48350	45941	48315	61572	50697	114151	108825	218114
5.64325	157436	146209	135915	4090	108173	74814	74814	37815	8906	24590	24590	93485	92652	92652	23214	47108	44631	44631	54806	99125	15907	52972	34020	17418	5037	12776	23739	32951	40051	44601	46195	44849	40719	33159	22071	24156	55662	100017	126440	51445	4522	88637	210859	182103	83546	54126	75418	55928	51348
5.6465	136939	87121	133495	4995	124359	81022	81022	25577	87285	57191	57191	89376	92160	92160	20938	63192	63090	63090	66693	114212	22364	81598	195366	123647	54382	119083	42376	95613	77466	74805	83890	104932	97412	75425	82948	209978	98245	331526	137449	36566	16189	96066	343334	173123	56670	56991	86313	46718	19822
5.64976	63549	45763	40447	6950	80878	74043	74043	13487	82834	62415	62415	98816	113264	113264	22234	85082	87453	87453	88622	94878	33218	79970	65862	50846	40355	42733	8990	60246	75203	81630	103069	100951	87211	65427	87600	242783	104400	190421	142046	22913	32051	87026	72754	61090	30263	42014	35004	30276	28382
5.65302	95560	49626	89531	7698	92210	67129	67129	2784	74372	70025	70025	95204	119469	119469	26911	110680	120863	120863	106606	104700	48369	88469	133350	92494	63946	127808	39838	27797	72149	84660	129601	90154	73550	58234	89212	120059	96473	80055	69525	11687	44746	45460	37491	30654	25120	20750	17536	15456	14159
5.65628	67371	60181	85931	8411	102541	59549	59549	11489	62956	79093	79093	96080	107478	107478	34367	83096	81134	81134	117525	109066	68389	97392	189271	78124	64602	251588	76431	39095	68449	70814	63196	61625	60195	55439	87969	93693	96077	98026	99519	4822	53128	98156	99424	38744	86486	43983	124597	125251	119213
5.65953	65366	61430	91654	9813	82129	34540	34540	15621	18408	31242	31242	44202	44681	44681	35415	25562	13471	13471	23229	37554	49859	59286	65401	65586	62818	61652	54835	47560	40720	33951	26461	18683	13699	14691	18116	21791	28356	39174	51287	4412	63417	81676	109945	16006	139795	46650	137011	145826	400998
5.66279	56616	55740	65265	11191	65569	43962	43962	29046	34973	103770	103770	100398	97686	97686	56904	152145	140729	140729	108234	92113	78529	68011	60396	54401	53340	54160	57727	63144	59644	75581	81803	63367	35729	63689	81550	77730	68443	58741	47916	5267	35385	48072	65645	41947	106244	83216	141264	131105	333406
5.66605	26929	22375	19210	11846	18808	26150	26150	32177	19958	44869	44869	56232	63560	63560	60368	63825	98518	98518	103407	170650	152693	137773	206118	45160	54604	103310	72778	60290	56529	54582	53104	52499	25477	56695	59486	58848	53552	46910	48080	5289	87785	114460	138332	65279	164005	135476	148460	116279	135344
5.66931	48523	43916	65063	11869	43577	37878	37878	42118	8029	81977	81977	29674	31224	31224	18768	31997	38818	38818	38117	43534	52883	61028	66405	40239	49318	112617	125078	99145	68763	174290	117277	44128	23610	80979	82652	106186	84242	61270	71293	8348	75008	77076	79745	79943	90075	97554	105817	102426	122367
5.67256	46399	39770	57052	11772	44274	40031	40031	48017	15974	133102	133102	91743	21728	21728	73452	69926	74441	74441	66521	86807	92634	102239	112240	43301	43884	97603	118831	104763	81301	197587	72347	33676	31294	89770	90547	178274	97222	78765	87251	20785	53881	34616	20232	21186	36533	57034	78778	90818	100484
5.67582	38102	35760	48416	11793	41368	45027	45027	52582	30900	93073	93073	24371	20084	20084	37192	41083	48836	48836	51065	58283	59294	62369	65635	56842	39096	57345	56077	65186	90374	134709	31563	24308	42410	97741	103319	167117	92935	100575	115002	43653	14121	4223	11598	20752	38155	67236	106948	82758	51362
5.67908	44946	32823	39366	11700	40195	52313	52313	54869	46060	128573	128573	75044	36677	36677	49725	33270	29807	29807	31413	43026	50441	56544	67324	79937	36298	47429	103349	110920	100458	148316	32537	18552	54541	104336	119371	147431	87466	121287	113826	75669	70292	71390	88082	81164	138892	160833	172182	78899	24726
5.68233	33321	32343	30192	11250	52452	60694	60694	54542	61042	120342	120342	64722	48568	48568	75943	157920	100680	100680	26549	143622	134568	121148	47026	78738	36975	43245	96838	112937	105039	172239	56225	19826	67089	108995	136703	105797	77321	51840	30393	24088	39794	60996	81101	72018	108919	113380	110270	78922	18233
5.68559	26873	32263	20255	10540	45802	44594	44594	44675	55859	67537	67537	53603	55456	55456	66944	138988	45644	45644	16415	97416	88648	101645	42375	126027	41716	51863	81850	58196	36479	22744	29819	26812	66684	81932	92839	92713	68661	103531	102642	100899	98844	96671	94193	60258	86143	79420	70757	61047	27122
5.68885	51148	39116	8020	9917	79882	75306	75306	48497	91018	96281	96281	41879	60386	60386	56717	126544	9891	9891	18586	88228	112784	109997	78918	105826	50060	64798	72329	59194	47581	38595	32104	27353	23706	20866	18804	17509	16664	15755	14572	13430	12936	13625	15780	19392	24271	30309	37497	45623	40971
5.69211	50908	44696	7552	9738	34968	15439	15439	5780	52725	82898	82898	29708	64129	64129	46840	130024	54858	54858	27378	114852	104319	92918	80291	66914	52996	38344	23004	9414	14695	29785	44573	43075	68470	76190	80453	81181	33897	73237	65398	55500	44026	31745	20278	14822	21277	32794	44504	54523	52663
5.69536	52065	51243	25481	10293	103936	86476	86476	38547	51978	39179	39179	17549	29087	29087	23727	22218	20345	20345	10317	2531	6657	16128	26710	38391	50275	61015	69561	75539	79185	81167	62663	49214	86612	89086	90087	87964	11907	66868	43140	10190	40618	91815	139384	27400	89663	89338	232477	111004	59701
5.69862	57570	59743	44152	11808	169827	91644	91644	30351	138807	64574	64574	8626	9175	9175	35315	91287	114763	114763	36084	110865	116302	140416	132119	121875	91327	97781	70211	78176	70043	64042	56021	54099	56232	56128	58145	62453	15795	69893	73441	89459	74264	96012	145263	25940	95205	80766	215228	126619	63558
5.70188	65454	71778	63804	14411	264397	95135	95135	19213	87047	54627	54627	14952	43124	43124	35475	106259	121001	121001	37377	99872	123714	135457	125924	128167	108149	106286	67449	160192	107701	100249	49928	58614	148954	146357	99461	123710	38205	99941	60469	96574	56703	96540	94946	31367	85391	76970	65948	52158	35878
5.70514	71211	88724	89459	18255	92280	85653	85653	9286	98815	58357	58357	28451	49901	49901	38444	87076	81251	81251	37135	81223	86077	93220	103631	118105	124497	114335	65650	161175	115012	99353	43633	63503	172131	160980	58731	106584	57214	71530	41030	50602	42840	35180	26822	18808	13485	11866	14515	22224	30628
5.70839	56387	43298	30842	18900	7684	15601	15601	17657	47617	54492	54492	43801	47339	47339	42086	90471	88569	88569	34018	75509	71927	70770	73141	78964	86639	93745	63967	97763	92746	83866	36390	62588	53580	46051	34482	34317	30493	27548	24382	20648	17123	14782	13725	13521	13851	14395	15747	19767	26110
5.71165	87205	98746	62261	30298	34603	21909	21909	33658	48559	50677	50677	60654	41235	41235	44560	63479	60049	60049	30454	40303	29580	19906	17636	24599	34595	44781	54261	62272	68005	70976	27779	70214	68828	68383	58015	70482	71256	71062	44549	53281	19835	83122	81065	58541	84335	87491	84815	201533	83778
5.71491	120972	169099	222289	38506	260904	80699	80699	53569	232403	50077	50077	79092	29481	29481	45447	136765	117132	117132	35089	76319	75380	78343	58253	76141	86100	86515	60788	89938	93818	98118	17573	80854	105494	104679	89514	92311	77117	70603	60568	34639	12148	59792	112232	66265	89620	88805	74432	211688	89264
5.71816	80744	73376	68009	48892	62745	61947	61947	62257	63070	53056	53056	63539	19477	19477	45883	68966	72587	72587	50954	75232	97537	87997	60395	63532	136427	145768	61035	97764	150424	119067	6062	86363	106040	95946	88247	82517	70777	74178	70793	21999	9021	64850	64868	66149	69099	74402	73391	94336	97218
5.72142	240503	214117	295908	63651	79702	30370	30370	32862	14189	26048	26048	25438	17612	17612	16735	18993	21223	21223	23613	28564	39583	49539	50286	41187	47778	91135	63601	80261	232487	127817	9492	90886	115908	65335	35620	31415	28806	18779	6195	7934	10334	28005	35644	40130	52823	84072	76934	192162	110700
[truncated: 975 more columns]
