# Supplementary material for: Thermal, spectroscopic, SEM and rheological datasets of native and quaternized guar gum
Source: Data Brief. 2020 Apr 18;30:105565. doi: 10.1016/j.dib.2020.105565 (PMC7205758; doi:10.1016/j.dib.2020.105565)
Supplement: Supplementary file 1 [file mmc1.zip › 4- COSY NMR Spectral data of Quaternised Guar Gum.csv]

## Sheet: Sheet1
	0.103061	0.108709	0.114358	0.120006	0.125655	0.131303	0.136952	0.1426	0.148249	0.153897	0.159546	0.165194	0.170843	0.176491	0.18214	0.187788	0.193436	0.199085	0.204733	0.210382	0.21603	0.221679	0.227327	0.232976	0.238624	0.244273	0.249921	0.25557	0.261218	0.266867	0.272515	0.278163	0.283812	0.28946	0.295109	0.300757	0.306406	0.312054	0.317703	0.323351	0.329	0.334648	0.340297	0.345945	0.351594	0.357242	0.362891	0.368539	0.374187
0.103061	187558	95781	109644	111794	33601	43933	27469	31098	26352	10507	25874	20934	30271	28144	24970	22943	19030	23210	23081	21778	19548	17095	15259	15081	17438	21723	23343	29076	29672	7884	24235	19277	13969	10620	12277	17032	21989	26237	29562	31677	32163	30816	27863	23844	19399	15603	15107	20446	30420
0.108709	95781	83128	60807	35091	25258	41514	29892	63116	64864	10546	51435	27450	35832	27466	19075	13565	15399	22302	23120	38434	45388	50483	48566	52949	50036	44517	31123	26788	15626	5764	11903	23840	35697	29769	57540	39403	33541	50012	38378	70101	85349	77868	65240	35081	25685	13326	24228	41881	50180
0.114358	109644	60807	97418	107771	22723	64321	29667	52855	109684	9351	80605	38864	44922	29048	15223	4669	6200	11808	14225	17801	18805	18876	18290	17350	16324	15422	14872	14967	15938	17802	20543	24406	29674	17809	42818	35780	36920	38322	28725	65668	94436	92398	68033	38172	22815	37774	41717	46834	46985
0.120006	111794	35091	107771	129392	18020	46678	24750	21078	19508	7038	6689	1626	1883	1940	2472	4547	7233	10193	7722	16484	20837	26613	33231	40032	44636	54581	58583	44381	70943	25342	63497	34790	31357	5167	44316	29243	42024	31414	21439	45435	44319	43234	42353	37588	23071	44650	49003	54950	46229
0.125655	33601	25258	22723	18020	17631	21630	21497	31070	33505	4955	32997	30761	27752	24287	20609	16967	12052	11357	3412	11255	13305	16102	19215	22265	24965	27202	29033	30566	31918	32849	36710	27440	22521	8281	53255	21209	47714	29003	15695	54890	86329	71895	55762	33658	17915	12546	34956	58771	41235
0.131303	43933	41514	64321	46678	21630	115975	14501	48862	108693	5900	103516	79325	161979	38940	14128	17682	9335	17626	2093	58525	54181	53628	55099	56993	30841	58897	57855	54301	47343	36834	23543	9746	15741	21868	44266	13395	52741	31821	10757	48241	138779	123218	100298	29832	28094	40288	84016	89738	34687
0.136952	27469	29892	29667	24750	21497	14501	10535	17615	29683	9676	53570	62731	68877	30155	15759	21850	8396	10372	6872	45445	41652	37819	34222	32021	26031	32476	32109	30856	31246	35179	40444	10979	25633	35676	35138	8416	55914	39213	6794	40711	158894	119241	106221	28531	30801	46763	49449	46139	28839
0.1426	31098	63116	52855	21078	31070	48862	17615	47519	44250	14599	33203	27544	22467	17887	13779	10174	6892	3318	1247	6656	13970	22909	33525	46399	27916	81125	76766	73678	84990	139379	137812	2112	31836	49616	26740	10604	57024	48529	4312	32459	53461	44046	35770	28464	29526	32815	37956	42952	27019
0.148249	26352	64864	109684	19508	33505	108693	29683	44250	75071	19955	46401	33894	23688	17175	16059	19064	13973	3354	14803	33184	35234	36858	38360	40046	36045	44560	47467	50988	55354	60535	65896	7187	37631	63991	22248	16846	35837	18798	3049	18216	32061	43905	54035	34208	33227	78100	84886	92589	30491
0.153897	10507	10546	9351	7038	4955	5900	9676	14599	19955	25147	29667	33225	35669	32271	36773	35665	19507	7063	16669	38519	42154	44921	45583	43287	37617	28571	16828	9716	24013	45026	67495	16627	42316	79606	29391	23394	55817	65474	1993	14629	118207	104961	82502	56468	32729	108802	103310	113663	36678
0.159546	25874	51435	80605	6689	32997	103516	53570	33203	46401	29667	96695	68121	34399	36760	122825	67360	26772	10287	18480	72665	103961	84628	66476	50908	38367	28527	21005	16051	14295	15199	17233	19547	22092	25090	28691	29047	37299	41747	660	6940	51026	50689	47161	39706	28232	13746	5885	20005	32521
0.165194	20934	27450	38864	1626	30761	79325	62731	27544	33894	33225	68121	51097	17723	35086	41514	49548	35701	14001	21048	57158	53664	48729	42040	33319	23104	13662	14336	30010	54681	85918	73768	35680	47593	117149	73687	33361	54053	76498	2200	9770	32895	35441	29860	41867	33988	40036	35476	29566	22930
0.170843	30271	35832	44922	1883	27752	161979	68877	22467	23688	35669	34399	17723	9030	11910	20083	29471	38734	18009	23554	52906	78681	97582	84141	58216	61887	100808	50699	148890	81726	139261	53315	44647	48075	64988	57602	36310	48337	44246	5954	19560	38300	37481	36697	36068	35639	35196	34476	33485	32568
0.176491	28144	27466	29048	1940	24287	38940	30155	17887	17175	32271	36760	35086	11910	47774	57877	78176	57799	21548	24824	37413	119254	119178	83043	53316	56771	73984	43153	43634	42398	37187	29108	21297	14828	9462	9669	17246	26631	36130	11301	30470	66845	76561	84103	88274	42463	82948	8854	58064	41047
0.18214	24970	19075	15223	2472	20609	14128	15759	13779	16059	36773	122825	41514	20083	57877	130501	86330	70649	24348	24907	19797	56673	48843	40971	33400	26539	20360	14625	9720	7835	11203	18061	27349	38657	51352	64610	38810	66884	97674	18198	41768	107436	107785	108147	108451	52900	105498	21507	91733	43073
0.187788	22943	13565	4669	4547	16967	17682	21850	10174	19064	35665	67360	49548	29471	78176	86330	88176	84284	27043	25369	19256	71236	63406	55211	40274	33860	34937	28954	22189	14295	5152	5234	16540	27949	38247	46217	38540	52367	50365	26442	38003	29181	20479	14498	14324	18778	24839	31388	38114	37010
0.193436	19030	15399	6200	7233	12052	9335	8396	6892	13973	19507	26772	35701	38734	57799	70649	84284	97723	30980	27736	44479	65427	89999	65446	32308	25956	63758	25614	110001	93065	20610	24378	73102	37329	79061	64836	37235	59563	68701	35596	64832	96297	104937	118315	128221	94584	137300	66957	89611	29489
0.199085	23210	22302	11808	10193	11357	17626	10372	3318	3354	7063	10287	14001	18009	21548	24348	27043	30980	37320	31459	55285	63104	67299	66670	23544	29264	41937	23802	22892	19235	10528	26128	28594	28262	27589	30922	34956	44097	43860	40304	54266	96406	153377	104288	88183	118623	88563	78773	83961	21361
0.204733	23081	23120	14225	7722	3412	2093	6872	1247	14803	16669	18480	21048	23554	24824	24907	25369	27736	31459	34669	36555	39481	49393	70152	14152	37844	133897	24719	189924	181023	21604	49295	83994	26804	23108	9560	8685	8466	9896	14400	18657	21174	22445	23803	26309	30183	35090	40692	46957	13916
0.210382	21778	38434	17801	16484	11255	58525	45445	6656	33184	38519	72665	57158	52906	37413	19797	19256	44479	55285	36555	122870	68770	90001	81609	5059	44965	113428	27851	191527	207644	20302	60896	85888	22237	116866	51340	28407	25581	7493	18249	32533	44211	53396	60513	24636	70459	45039	75211	66612	10064
0.21603	19548	45388	18805	20837	13305	54181	41652	13970	35234	42154	103961	53664	78681	119254	56673	71236	65427	63104	39481	68770	66300	61224	56938	8372	48972	90924	32330	173544	215003	15919	72292	83622	21047	105047	46919	17892	24093	44030	57842	67555	74761	79620	53833	10159	82074	34041	60761	55077	12641
0.221679	17095	50483	18876	26613	16102	53628	37819	22909	36858	44921	84628	48729	97582	119178	48843	63406	89999	67299	49393	90001	61224	82270	77408	19168	50303	63175	37381	70220	82428	14790	83317	76684	25672	102998	51551	21039	67189	64828	57774	52194	47801	44399	42030	8771	41607	23286	39876	42313	18029
0.227327	15259	48566	18290	33231	19215	55099	34222	33525	38360	45583	66476	42040	84141	83043	40971	55211	65446	66670	70152	81609	56938	77408	72200	30746	49634	36110	24057	33218	54651	15166	88222	65591	35717	81813	56835	18037	56043	60797	58488	64733	65383	63747	35909	14316	44291	17198	14734	31612	23455
0.232976	15081	52949	17350	40032	22265	56993	32021	46399	40046	43287	50908	33319	58216	53316	33400	40274	32308	23544	14152	5059	8372	19168	30746	42742	47291	29188	46997	89369	97564	17488	97411	51804	49495	85247	60133	16765	45521	87441	53537	108802	115571	55073	26851	20619	68453	18355	12544	8847	21179
0.238624	17438	50036	16324	44636	24965	30841	26031	27916	36045	37617	38367	23104	61887	56771	26539	33860	25956	29264	37844	44965	48972	50303	49634	47291	43614	14257	35877	33711	32639	24669	29557	26601	23921	22371	20639	17136	13726	14631	18905	32612	67145	48940	18277	24981	39896	22394	39295	39491	33365
0.244273	21723	44517	15422	54581	27202	58897	32476	81125	44560	28571	28527	13662	100808	73984	20360	34937	63758	41937	133897	113428	90924	63175	36110	29188	14257	5089	11783	21253	29957	35448	42847	26254	51742	55885	58119	22197	29205	46319	41451	40007	36670	45474	12681	26709	15536	27596	63699	51920	38917
0.249921	23343	31123	14872	58583	29033	57855	32109	76766	47467	16828	21005	14336	50699	43153	14625	28954	25614	23802	24719	27851	32330	37381	24057	46997	35877	11783	55324	56443	57539	49291	63171	23581	76885	85984	58656	28094	24332	32275	35708	103380	99586	42727	10410	27081	2723	33790	84068	62437	45750
0.25557	29076	26788	14967	44381	30566	54301	30856	73678	50988	9716	16051	30010	148890	43634	9720	22189	110001	22892	189924	191527	173544	70220	33218	89369	33711	21253	56443	100972	74821	67368	72237	31116	100102	92701	54759	35473	21745	23316	30529	154094	145253	40223	8654	28216	13447	39546	57382	53632	49374
0.261218	29672	15626	15938	70943	31918	47343	31246	84990	55354	24013	14295	54681	81726	42398	7835	14295	93065	19235	181023	207644	215003	82428	54651	97564	32639	29957	57539	74821	66698	62972	60388	43145	51271	45072	38989	32916	21115	16706	10691	9150	15140	24619	8641	31666	18091	43438	108946	71105	63780
0.266867	7884	5764	17802	25342	32849	36834	35179	139379	60535	45026	15199	85918	139261	37187	11203	5152	20610	10528	21604	20302	15919	14790	15166	17488	24669	35448	49291	67368	62972	108493	85661	55887	92857	64783	47643	26679	14768	13059	19976	67928	76452	38471	14476	37679	20663	45428	108699	69240	73959
0.272515	24235	11903	20543	63497	36710	23543	40444	137812	65896	67495	17233	73768	53315	29108	18061	5234	24378	26128	49295	60896	72292	83317	88222	97411	29557	42847	63171	72237	60388	85661	97337	67435	80029	49746	46911	63806	26216	14931	13587	95120	88314	39230	22801	45425	25991	36584	30964	35887	48113
0.278163	19277	23840	24406	34790	27440	9746	10979	2112	7187	16627	19547	35680	44647	21297	27349	16540	73102	28594	83994	85888	83622	76684	65591	51804	26601	26254	23581	31116	43145	55887	67435	76541	64070	35954	49006	76231	32726	21377	6511	59351	52684	39809	30052	35127	31350	29877	31165	34771	39656
0.283812	13969	35697	29674	31357	22521	15741	25633	31836	37631	42316	22092	47593	48075	14828	38657	27949	37329	28262	26804	22237	21047	25672	35717	49495	23921	51742	76885	100102	51271	92857	80029	64070	47728	24913	21176	12452	9586	14044	4448	27283	33077	37770	36020	42534	34657	39277	34346	27365	19267
0.28946	10620	29769	17809	5167	8281	21868	35676	49616	63991	79606	25090	117149	64988	9462	51352	38247	79061	27589	23108	116866	105047	102998	81813	85247	22371	55885	85984	92701	45072	64783	49746	35954	24913	17932	14960	13760	12316	10629	10661	14120	19920	26424	32537	37556	31236	42847	42651	40284	35883
0.295109	12277	57540	42818	44316	53255	44266	35138	26740	22248	29391	28691	73687	57602	9669	64610	46217	64836	30922	9560	51340	46919	51551	56835	60133	20639	58119	58656	54759	38989	47643	46911	49006	21176	14960	71764	82355	66159	51211	29616	75218	110728	42349	68385	79173	29016	44261	31120	32571	48444
0.300757	17032	39403	35780	29243	21209	13395	8416	10604	16846	23394	29047	33361	36310	17246	38810	38540	37235	34956	8685	28407	17892	21039	18037	16765	17136	22197	28094	35473	32916	26679	63806	76231	12452	13760	82355	175836	83586	64347	47819	53432	112845	47313	88579	44561	19235	29722	43863	31465	81535
0.306406	21989	33541	36920	42024	47714	52741	55914	57024	35837	55817	37299	54053	48337	26631	66884	52367	59563	44097	8466	25581	24093	67189	56043	45521	13726	29205	24332	21745	21115	14768	26216	32726	9586	12316	66159	83586	107093	78877	67479	29709	97085	53991	139470	85780	24725	34133	71290	24835	92678
0.312054	26237	50012	38322	31414	29003	31821	39213	48529	18798	65474	41747	76498	44246	36130	97674	50365	68701	43860	9896	7493	44030	64828	60797	87441	14631	46319	32275	23316	16706	13059	14931	21377	14044	10629	51211	64347	78877	94317	85400	12746	83450	60881	118073	74507	34944	47154	65397	19057	90151
0.317703	29562	38378	28725	21439	15695	10757	6794	4312	3049	1993	660	2200	5954	11301	18198	26442	35596	40304	14400	18249	57842	57774	58488	53537	18905	41451	35708	30529	10691	19976	13587	6511	4448	10661	29616	47819	67479	85400	98165	32658	71955	68199	70443	50271	30155	12321	4080	14001	23912
0.323351	31677	70101	65668	45435	54890	48241	40711	32459	18216	14629	6940	9770	19560	30470	41768	38003	64832	54266	18657	32533	67555	52194	64733	108802	32612	40007	103380	154094	9150	67928	95120	59351	27283	14120	75218	53432	29709	12746	32658	61057	62979	79125	125881	33982	85450	36150	55904	9444	58560
0.329	32163	85349	94436	44319	86329	138779	158894	53461	32061	118207	51026	32895	38300	66845	107436	29181	96297	96406	21174	44211	74761	47801	65383	115571	67145	36670	99586	145253	15140	76452	88314	52684	33077	19920	110728	112845	97085	83450	71955	62979	57053	54441	54776	52071	59792	27032	51969	7860	59463
0.334648	30816	77868	92398	43234	71895	123218	119241	44046	43905	104961	50689	35441	37481	76561	107785	20479	104937	153377	22445	53396	79620	44399	63747	55073	48940	45474	42727	40223	24619	38471	39230	39809	37770	26424	42349	47313	53991	60881	68199	79125	54441	126875	163015	83312	230750	30887	48513	11607	88921
0.340297	27863	65240	68033	42353	55762	100298	106221	35770	54035	82502	47161	29860	36697	84103	108147	14498	118315	104288	23803	60513	53833	42030	35909	26851	18277	12681	10410	8654	8641	14476	22801	30052	36020	32537	68385	88579	139470	118073	70443	125881	54776	163015	176304	107972	116514	55003	45709	16837	55529
0.345945	23844	35081	38172	37588	33658	29832	28531	28464	34208	56468	39706	41867	36068	88274	108451	14324	128221	88183	26309	24636	10159	8771	14316	20619	24981	26709	27081	28216	31666	37679	45425	35127	42534	37556	79173	44561	85780	74507	50271	33982	52071	83312	107972	120343	120207	86900	44002	23785	71026
0.351594	19399	25685	22815	23071	17915	28094	30801	29526	33227	32729	28232	33988	35639	42463	52900	18778	94584	118623	30183	70459	82074	41607	44291	68453	39896	15536	2723	13447	18091	20663	25991	31350	34657	31236	29016	19235	24725	34944	30155	85450	59792	230750	116514	120207	302299	118431	44145	37607	76666
0.357242	15603	13326	37774	44650	12546	40288	46763	32815	78100	108802	13746	40036	35196	82948	105498	24839	137300	88563	35090	45039	34041	23286	17198	18355	22394	27596	33790	39546	43438	45428	36584	29877	39277	42847	44261	29722	34133	47154	12321	36150	27032	30887	55003	86900	118431	143991	46986	61099	72837
0.362891	15107	24228	41717	49003	34956	84016	49449	37956	84886	103310	5885	35476	34476	8854	21507	31388	66957	78773	40692	75211	60761	39876	14734	12544	39295	63699	84068	57382	108946	108699	30964	31165	34346	42651	31120	43863	71290	65397	4080	55904	51969	48513	45709	44002	44145	46986	53042	62269	73346
0.368539	20446	41881	46834	54950	58771	89738	46139	42952	92589	113663	20005	29566	33485	58064	91733	38114	89611	83961	46957	66612	55077	42313	31612	8847	39491	51920	62437	53632	71105	69240	35887	34771	27365	40284	32571	31465	24835	19057	14001	9444	7860	11607	16837	23785	37607	61099	62269	123566	79861
0.374187	30420	50180	46985	46229	41235	34687	28839	27019	30491	36678	32521	22930	32568	41047	43073	37010	29489	21361	13916	10064	12641	18029	23455	21179	33365	38917	45750	49374	63780	73959	48113	39656	19267	35883	48444	81535	92678	90151	23912	58560	59463	88921	55529	71026	76666	72837	73346	79861	90946
0.379836	36975	33611	31732	32108	35132	40467	25979	48883	61438	67313	40161	15825	32194	26084	66327	53289	82568	85943	62368	79261	88644	70268	54654	42176	153787	201103	163661	44384	162468	113923	61887	44529	14857	30424	43348	34792	28737	25813	26697	31661	40316	51640	54233	60295	63982	87298	85845	79921	71053
0.385484	57962	72991	34321	71008	75845	51713	17741	27549	21894	20417	24503	8774	32770	23054	52996	64072	95459	53839	71458	77059	100391	80677	64078	58667	100463	131801	106540	39330	64644	51823	42916	36013	22364	26243	24752	25064	27770	32944	38394	44387	48393	58515	52041	50292	56205	121052	100983	167640	112528
0.391133	73522	75551	26393	72797	75062	31507	12575	19264	18789	17552	18307	4591	22153	27963	35949	43525	49427	40988	58044	61373	62565	60025	53325	44153	36746	35823	40593	35206	51036	54669	57721	48500	36845	26921	50943	54280	69725	73914	43620	67687	69150	126689	47770	41020	46302	102287	112344	106644	64162
0.396781	68490	75576	19620	72490	89487	33216	7751	47185	101032	92857	30172	7483	37309	45489	49875	41997	34745	27779	21139	15615	12812	13592	16246	18979	21188	22830	23790	23705	22362	20318	19362	22290	31401	34772	71199	99999	75170	55630	46573	79703	75882	83628	42630	33038	31685	8923	14447	31536	44583
0.40243	34488	31927	14283	30466	30413	14410	7648	35654	44490	58838	19819	10748	40251	55967	100435	109673	89360	40614	39227	17636	3194	7767	10802	11613	14327	18318	20150	18666	17484	22351	29991	33937	33285	41080	72251	120140	56531	32637	47016	90369	81284	50889	38449	26804	16911	20200	10641	16009	13606
0.408078	56475	56839	11541	54506	51653	5932	15537	41599	41848	46163	9019	11677	42407	63766	79056	73552	65238	30733	62548	35390	84410	94295	81850	75362	105896	77583	105709	35354	58277	89074	74911	27806	33973	15793	24688	43535	50912	7303	45532	67260	61898	33675	35893	22700	6390	24005	17043	11261	6862
0.413727	87732	69373	14291	64326	45367	22290	23826	47966	106996	66908	3941	10010	43795	65744	60045	55404	51777	19722	47493	24677	45907	48216	56856	70760	94622	97186	134275	39707	44389	115998	83570	17901	78108	60437	47280	38156	31592	16230	23132	21530	21901	23931	27128	21423	1225	39444	43554	35155	53084
0.419375	19590	20098	20923	22009	21880	21532	30029	51203	84304	56839	12308	7193	46063	70825	158173	134740	94869	14024	79685	30376	70701	68978	68945	64283	74849	78838	81668	45294	37770	76769	70453	17135	56051	51141	47819	44271	39496	34577	31366	29352	25483	17817	9070	10689	4531	15052	33411	16572	79994
0.425024	113796	66823	32825	58003	24762	46838	38550	43351	47642	53001	20388	10212	51290	65768	66461	66629	66792	20201	68409	46504	75087	54382	76524	56558	150988	131419	132548	51643	36242	114198	74379	26269	88221	82134	66460	57357	51983	48355	28851	45097	45936	48294	26287	26279	10099	41116	76683	8115	76180
0.430672	95254	67809	45877	55236	19539	53628	53617	51683	44484	41055	26788	20929	46202	48335	49213	48788	47086	43865	39084	33234	28490	28647	36846	48122	77191	106120	113704	58406	36973	101509	70647	35813	86759	111765	81339	55160	35896	24023	13281	18916	23671	30179	19896	29824	15146	36809	61210	4663	75445
0.436321	65916	68344	60305	52329	17088	56517	78092	55400	67443	78423	31162	35528	47361	27851	14404	20509	35436	50081	62779	73017	55923	41620	67152	39413	84102	80100	77588	65043	37695	83478	68481	41826	84914	89746	81346	71214	60193	49023	9873	28452	19568	12457	10103	13186	17186	20609	24774	5319	46448
0.441969	41536	66941	74349	48659	16549	55280	108647	50042	62118	81627	34283	52134	52130	24133	9962	9551	21259	38703	63916	85490	37627	67356	61798	30713	94281	148324	57027	70746	37675	51665	44084	41982	41330	41378	42250	43516	44505	44899	38463	44438	44301	45107	5826	38651	19331	31510	62608	11704	75943
0.447618	48054	61644	76874	43661	17543	49840	139325	44183	65314	78945	38903	68972	73786	36822	47115	36236	38091	47932	62284	80729	30962	86792	56660	22130	70492	145318	24831	74672	37790	45405	70539	41194	80863	63188	50513	41219	34082	29369	27988	29934	34354	40307	7279	43273	19651	28941	69037	18188	74425
0.453266	41648	82932	91322	37048	20471	40529	105893	48368	70523	71057	48418	77993	69747	21079	75092	77678	82026	87919	94988	93049	28571	96440	52305	13714	57488	121771	6249	76282	39275	32107	75525	36953	81189	89854	120196	78539	105583	91080	73262	56443	50007	60816	21834	45790	20701	26652	78640	23085	71030
0.458914	26149	24563	27142	28924	25338	28360	45162	41876	36782	31837	27225	21592	14484	4494	7802	9885	14626	25818	40390	53960	26229	90588	49524	6101	50223	139113	34041	75520	42291	27160	83744	32156	80101	88398	107213	72399	93681	89615	80619	66165	48649	30923	15817	12942	22690	26091	34355	26770	36028
0.464563	61481	70240	66333	19796	31559	16611	86997	93135	76945	45098	81051	103875	53452	18057	76534	80402	53628	33796	17726	8627	16061	26526	36307	6312	43128	67038	57025	72783	46544	31024	95335	27333	78659	72332	45518	30769	29677	32996	35972	38333	39637	39057	36334	31920	26572	21161	17121	16849	21111
0.470211	74860	62029	52776	10540	35711	18665	44813	68519	78212	30257	97954	107033	45240	37964	69426	154651	110801	71455	46839	38389	26213	30119	29464	13871	34978	52140	52690	63336	52931	39287	109675	22449	76658	107028	101424	50400	119167	194472	124485	69281	40339	39489	42677	39200	31557	26432	27673	30949	32150
0.47586	85451	61004	55498	2876	51132	36290	97893	97860	78736	17779	85671	81661	38563	56573	64233	73333	68630	62860	56751	50914	28047	42779	41874	21835	27376	49228	49730	47620	44867	43408	41090	17947	29743	53427	80298	36487	102330	195634	122949	171507	60017	74295	60304	34581	21327	18227	21938	28626	34093
0.481508	67447	50402	40935	6066	60082	55301	49965	44657	39402	16540	28503	23439	19677	17905	18120	19377	19981	18346	14315	10083	7415	1246	15650	29347	21977	132526	90996	59552	77488	56388	139180	14938	68480	51260	52804	28476	50598	45174	41275	37809	32807	26945	23002	23585	29146	37549	45591	39926	38959
0.487157	28297	28499	28671	11193	33356	37069	42211	48994	57433	26779	77109	85951	28473	82519	52967	84413	32622	62090	51487	42530	30986	33202	31855	31363	18619	29793	28002	25421	22721	23312	32257	14343	64513	90187	35165	27562	63781	115476	84193	94392	71301	44136	67734	14100	52229	68317	73979	40483	34906
0.492805	66958	41090	20876	14740	60282	55309	23650	43056	38775	38219	49027	65493	24024	86952	45675	67376	26703	15796	85025	76035	32473	33930	12226	13332	15767	43186	55854	52489	77072	66811	94143	16206	57298	105480	19963	40347	42002	102236	64491	91411	80522	38634	89456	55845	62298	87777	95913	39788	32945
0.498454	69313	44241	18979	16761	145482	146765	16856	89178	84677	47320	41540	49584	19980	85029	38585	42568	51690	17001	65394	62223	33613	43564	36936	31914	12448	25113	22493	20022	17770	16251	16260	18281	22156	27305	28074	38422	19444	52846	49708	84149	91590	41751	126114	111310	74096	100851	84171	37678	32079
0.504102	58482	48907	20770	17227	146500	132508	21310	73866	90936	53052	95131	67993	16621	77678	34157	22631	63795	28528	44721	60614	33828	21237	15100	12224	8967	10795	13247	15543	17511	20154	23866	21999	32355	37508	44464	52883	10503	66165	40325	63852	57657	48735	47128	45682	45244	44147	42054	33127	30670
0.509751	48415	52221	23392	16005	142721	104846	21700	57729	52540	53936	55613	55008	14031	51366	34574	17064	46973	28301	24159	37294	32998	46358	56706	50421	6470	86914	63947	51348	90011	66439	76753	22094	28580	51662	43414	34608	25122	15125	4737	6173	17790	29979	42141	53427	63043	70367	74849	24988	27077
0.515399	40643	52523	25717	13186	66893	57607	19027	39206	32583	29961	32420	38797	12046	55652	39691	24757	62167	28149	4586	59044	31445	67392	83042	49754	6090	64499	58635	52898	49957	47487	46212	20624	26514	46100	45763	44544	41984	37754	26770	30127	36267	50326	56275	80637	88931	89962	83797	13907	20264
0.521048	16518	24448	26108	9257	34677	34225	17198	30034	27172	24689	23744	25791	10489	39756	47362	32322	57836	34967	13573	61368	29612	67635	80662	47939	7980	9272	22637	38450	44267	43946	41578	21419	35576	31010	25947	21917	20404	21956	19351	30630	35356	39427	42601	44623	45067	43461	39497	12674	11194
0.526696	32734	37224	23088	4875	56348	62537	16924	68773	70406	48395	56448	34520	9357	43116	43093	36914	47543	41325	29760	52530	27936	53871	53989	45896	11795	48941	45688	42257	38982	36127	33901	24240	30956	29147	25987	21072	17241	23824	15821	63160	85413	51993	48818	124217	100194	115052	102825	28760	12522
0.532345	34854	27600	24410	1129	147954	163571	15662	71380	130830	42594	49420	27825	8723	46980	60389	38819	44617	41390	43892	80662	26963	60484	62005	44978	16714	45802	34089	57652	82298	30751	15886	22030	97327	62549	81683	61518	43432	29154	20688	25500	34229	43782	50807	61083	68544	75140	80923	46536	29288
0.537993	35443	11989	45595	4992	131610	137941	12226	72241	107488	36217	43960	22179	8510	19509	25772	32521	37318	36548	42985	42689	27353	37791	32841	26150	18116	11742	19241	38237	61922	16971	430	8039	128764	58864	116766	106446	89572	35019	27335	63233	59198	37430	51406	54006	51087	46575	40745	34660	30449
0.543641	35493	14987	80521	10173	89167	67074	9815	27904	13373	5657	11326	18180	8477	29139	32664	35012	31167	33012	36553	36042	29549	32158	28574	25013	22192	19281	17247	25911	48613	11828	10899	20501	155400	52278	122411	143532	80392	35859	32596	44752	32635	24047	16023	7771	1898	8306	15244	22605	31069
0.54929	34391	30298	14697	12828	21662	28847	14501	33191	31285	27239	21385	14496	8219	6268	9836	14650	18911	21103	20079	16347	12632	11469	15273	33032	28342	115758	119136	59687	87630	24773	18265	61310	172593	41950	128309	106536	64829	36920	45613	38169	42573	16977	56315	78502	25547	100369	25740	70800	110159
0.554938	31631	54777	141770	18483	82956	68811	22860	37561	23874	11074	430	10582	8326	28258	36097	37198	12486	31661	66873	77467	38981	26985	33356	70639	35572	120602	117158	57532	91213	41037	22333	77319	61606	27680	31099	17397	13693	25640	41421	57264	47169	6024	63305	66113	39888	74108	68281	58686	47785
0.560587	26842	70569	133106	20030	80884	77161	31357	59417	44091	31670	38272	18933	8202	52129	49261	36699	6387	22926	56301	63595	45550	22737	28344	77923	49364	109061	104899	53771	86996	56353	23900	53844	43927	9778	26190	17911	10115	6746	13125	21948	30835	7668	49234	59407	65698	76716	80305	54482	77119
0.566235	19945	27372	30973	19960	31985	36894	41116	53718	36113	35891	38822	22812	8014	83680	43722	35923	17549	8995	90114	72849	52941	23996	25304	38131	32336	29537	29525	30638	31319	31194	24498	31578	31864	11916	26653	23081	12094	34093	57254	93439	26308	15280	84408	66173	90524	106154	125543	41189	66179
0.571884	11763	84239	124030	18675	100450	90889	56761	48327	31643	39167	39548	28617	7618	86714	38550	35267	22787	9252	17470	13923	16322	21587	26197	33194	39974	47391	54267	39261	62351	63632	26508	62354	59058	35082	47883	28874	20795	46921	56502	69928	20984	20950	96538	72264	113725	111551	138253	27814	169269
0.577532	9579	81758	125626	15298	82828	74127	72242	43786	29925	41018	40556	36233	6881	86487	35441	35225	23918	15500	89209	82684	68913	35799	30628	64901	63426	64319	67201	26324	77799	83595	31890	91802	91878	58647	85742	22840	33084	55787	56017	58317	19979	26267	108759	79436	137181	106384	141817	18338	149499
0.583181	21024	74418	91082	9932	132878	91952	115465	39775	29977	43053	42114	44943	5792	82416	35644	35846	48292	18775	62985	58876	57937	42653	36490	60250	82055	87196	65773	11106	89065	83427	40702	88148	78126	80568	82678	16531	41811	55248	73618	73527	22481	31926	78316	78857	77161	72320	63696	21860	34933
0.588829	29300	55825	58675	18675	134098	86734	130285	35189	30895	46589	28753	15578	4426	12948	17051	20416	21709	21687	21929	22715	22888	21635	19381	17239	15651	13751	10541	6369	4756	9308	19185	37101	60901	96099	119534	12859	46260	55507	153630	128619	26590	36014	64307	64463	75438	88011	118865	35878	107014
0.594478	55524	51862	34031	44023	151354	78111	186165	29357	31937	48934	49890	62876	2822	41279	34045	30337	28014	26481	25651	25636	26647	28422	30089	30852	30572	29725	28849	27973	26664	24751	23184	24235	29651	38894	50453	13483	46730	59882	89581	91865	31017	36516	91880	95493	101440	79475	113918	51661	108402
0.600126	73917	39673	18674	60763	55917	51102	47225	23935	32663	45066	52824	57114	1123	57217	54116	43076	61851	58487	54234	49571	45094	41846	41656	17614	56144	69012	82412	79174	61498	44604	74025	47411	41244	62726	45686	16404	14221	9900	20245	31769	35281	34031	55717	59447	61192	61192	60323	60898	66402
0.605775	92577	28183	9305	73267	61727	52357	45343	23375	33394	34915	35842	34350	2239	18890	10324	6627	27058	67225	123196	45808	81978	71597	106825	9978	67075	73789	112772	96487	57002	24508	29486	22008	14693	15945	22261	18113	27954	30021	34051	37933	39114	33223	37035	39352	41837	41303	45012	69396	113018
0.611423	108112	17831	2639	145867	109805	39652	47303	28374	35314	51476	62313	64345	5370	16696	40674	35820	34279	38691	45610	43221	56269	57824	56728	12085	47432	39487	29666	18552	7843	10450	23309	37060	27241	65491	20489	17103	31669	88872	92810	35839	43301	43146	98551	98420	101433	68963	76152	72233	123472
0.617072	119496	9049	6770	169555	99569	26681	111856	34114	39613	49868	37265	26719	9196	30608	42448	55127	67585	78800	87080	44312	64215	82681	73282	17062	34254	40840	31659	26194	25262	26235	26826	28027	17752	40124	31808	14166	23735	75489	49685	25246	47298	71350	142287	178966	178522	83394	78140	65726	111662
0.62272	70692	5007	12125	101551	75673	19284	97646	38847	46875	45870	21769	3248	13652	48509	65379	76850	82672	83355	79962	50817	52393	58325	51101	21547	24624	37302	35000	33564	32969	33121	33802	22195	5838	38117	40745	11272	15497	51017	47537	18887	51800	98172	114151	125088	128167	109807	89923	54357	69282
0.628368	14841	2339	11494	24755	38100	23811	62143	47338	58345	56081	37039	12376	14034	37843	56133	67627	72942	73978	72861	63991	39972	66487	64047	25484	20525	55683	49093	38915	28502	30337	47518	14694	9816	93590	54840	9011	8268	63657	52383	15284	36092	29791	24220	19641	16325	14193	12771	11423	9768
0.634017	114176	15719	16159	67471	35483	35424	71025	67399	76976	95693	33463	105430	25305	101685	93481	81709	69270	62851	69992	83898	27709	120278	150883	28485	21152	60508	125127	112614	93974	84572	37808	10018	27420	117646	57277	5836	7282	90946	58642	15556	37117	44859	62645	79108	80952	99979	104525	27847	61561
0.639665	26535	20950	16592	34276	21741	35407	41054	57068	84201	123116	43391	148305	33058	260334	309224	137718	82773	102001	93590	40036	16731	29768	40647	29672	24208	56928	81841	80880	77326	72397	15503	8931	47671	48672	50957	3248	13341	62642	59078	17320	54746	48980	43131	38971	37978	39123	39907	17225	42528
0.645314	74478	25228	18036	12768	5459	18754	29093	36218	40526	42681	43460	43947	42080	54280	69567	90485	34634	59905	144939	136028	11337	133868	123700	28577	27290	53672	92861	83733	78416	70679	7452	11712	69495	193222	50865	9390	20562	70192	57610	19489	44635	36680	28887	22751	18104	13806	9240	4625	508
0.650962	70355	28510	21739	79688	4040	29516	13315	9146	17033	26259	34970	42392	47853	50972	51730	50331	23469	41412	33971	25827	16766	19397	21117	21704	21257	21200	20518	16617	9621	7806	11210	6455	17755	55109	46068	17741	27859	67755	64215	22820	131161	101790	67102	54283	33629	50649	43592	6302	22533
0.656611	46391	30769	28117	33935	7392	30086	28893	28036	27879	29660	34489	41881	50632	60565	72443	79972	30822	45808	84105	80177	26266	47344	70392	22283	30959	49228	118578	56026	60902	43156	46979	22585	20546	23710	40706	26439	35129	60473	63355	26716	78670	69092	56289	41546	27234	20436	28463	7626	13714
0.662259	74173	31940	36856	73818	10926	69885	70783	73269	76180	78109	77805	74467	68099	60085	54278	51533	29435	46154	67037	134983	36405	125297	131329	18671	33974	48426	37337	22553	29492	33923	56673	28486	74024	78720	41247	36239	42321	54820	58321	29617	78361	80852	85676	49566	35043	108460	105662	10875	7720
0.667908	90512	31934	47543	64228	11408	55488	60086	69597	81494	93834	105420	115676	79223	103947	72998	30474	22053	52666	58449	162607	46819	117311	93569	14141	38494	48730	50638	41712	45249	29522	72632	34977	127386	153715	41637	48599	49357	52478	51095	31020	82328	40529	17771	40042	36201	75994	83821	13982	4170
0.673556	37232	30698	36835	32110	11019	72437	82598	144871	169219	93437	155620	151268	85186	56745	23838	27211	15996	64395	55790	76400	57399	106644	66711	8664	42351	50201	129963	45692	36137	28637	80189	42870	125886	113503	42650	63899	56159	47176	34011	17764	6246	27829	56249	57092	37753	108728	81686	16469	2111
0.679205	91969	28261	71493	64609	12074	76024	83953	120409	147098	78025	157486	211991	88608	25158	18579	34799	15727	76572	56211	157595	67774	101547	51271	7529	43409	52863	115930	55461	24725	29172	84912	52569	67723	59946	43348	50296	48614	48455	38190	33131	49943	49130	47049	43442	37977	30313	20599	12255	1619
0.684853	89552	24736	87491	78164	11868	88545	85375	115401	106426	70560	95533	96396	89179	12931	23425	41421	17963	90309	57737	104762	77673	94844	44808	13031	41976	56730	101312	67423	14289	29725	87370	63847	110000	102557	43058	97084	68423	77274	32435	34769	49644	56181	70456	82589	41450	57621	64169	19783	3864
0.690502	15669	17933	51468	71184	11120	78670	87363	113225	103603	66103	79963	69140	60749	15703	22300	45506	19563	67831	59728	77167	80943	84493	43479	18367	41090	61828	112410	79079	23766	29567	88034	76246	100857	85005	41202	103112	73162	69742	26138	35696	46933	75688	105610	95577	43025	43751	58494	20587	7096
0.69615	91205	15035	94343	61775	26281	68600	58727	48154	39937	34559	31592	30399	30941	22193	25903	45928	20173	62933	62672	78085	83726	83760	43321	23470	42551	68187	117480	88996	45447	28288	87284	89499	76677	52202	28534	8711	9849	20326	19890	27284	23990	17643	13793	21703	36611	35323	54427	20672	10471
0.701799	161782	9201	106063	51003	46360	32794	27309	24657	22348	19970	17805	16508	16865	19487	24694	32533	20559	55535	67658	68537	100141	79455	41682	31143	42696	75772	96967	83531	67572	25710	49694	40767	32980	27527	25755	28011	34442	45877	15141	36582	73194	71235	118987	120585	45628	29426	51395	20132	13363
0.707447	96533	3555	101086	40363	92912	79882	91863	64070	92404	62114	40263	25171	26093	31867	29822	48983	22162	59094	62681	52493	78422	75980	38115	39853	36517	84350	120345	101585	85772	21966	82972	64140	53365	53777	30612	54682	52765	51798	12567	37642	51778	50271	49393	50204	46809	24650	48806	19256	15245
0.713095	82799	5566	89919	32255	129145	103453	92614	49209	151614	65534	112753	92871	61210	31344	22493	52223	25655	76222	81846	37667	83404	73063	33819	42774	24906	26735	48331	68199	81041	17421	80251	76559	65587	49599	34010	33837	30408	31362	11036	36187	35942	34369	32114	27663	24228	21395	46143	18250	15676
0.718744	51076	12324	54946	30222	58552	59323	59474	45293	64041	71760	92248	119195	55312	28769	13717	52369	29812	203061	102855	23254	137411	70340	30246	32461	47516	102040	99250	105528	102012	12418	77848	80547	62763	45671	36909	29336	25096	23661	9453	26135	28820	32139	35897	39718	43286	20545	43022	17074	14291
0.724392	61073	19392	56360	35255	50953	46272	39219	29587	18424	12833	26366	50716	51449	26854	11485	52954	32951	182799	119553	9858	130619	67683	29140	10536	87431	109302	88596	100922	93687	7100	75736	67418	58434	42548	49946	44053	36845	28486	8470	13029	14844	24745	36568	47658	50401	21892	39197	15629	10809
0.730041	57817	26337	63389	43754	164489	160223	100860	46126	157483	92504	45760	87604	50517	26269	15953	32539	34433	55232	71649	6858	101256	65396	33819	47670	116873	111050	78927	94681	86615	2066	75029	72131	49825	39403	71477	72398	22278	69673	9308	47432	89904	66267	109359	122485	50555	24468	34524	14072	4988
0.735689	9376	15048	21738	28984	36645	45122	55244	43138	82813	99342	21983	111720	53123	25570	23725	58426	34741	67642	53753	17408	66280	64088	45840	90070	91291	90140	70932	86253	80135	5226	78500	106057	43362	35584	96400	91785	22277	64368	11295	53358	40032	36493	45786	63350	49359	27674	28941	12896	3754
0.741338	25564	39077	73409	58981	108398	153830	106979	37735	146433	124408	27108	100128	58961	24567	36501	63689	34570	107219	95932	27810	78748	64315	62352	70060	69315	68304	65213	65788	64511	10818	59232	54391	43668	30919	35997	28741	20318	11791	9002	15814	24897	34320	43451	50978	47245	31222	22493	12521	15529
0.746986	14401	30950	29301	24385	19545	20230	39870	32017	122008	143323	54493	87220	66736	25851	53809	69740	33900	100031	92823	36891	54368	56674	53907	49233	47881	53378	62231	74254	55431	16006	80706	76736	55944	25625	65003	64081	52889	62710	15814	57140	52526	45812	36690	26048	15821	9581	12959	12847	30760
0.752635	11167	48936	87559	66126	33260	118949	107207	27205	95379	162075	82815	73857	74803	31421	73257	75108	32098	80889	78193	43648	96245	70431	95644	116769	113315	104339	62204	80550	44786	20977	35301	29657	36502	19913	67196	66712	62921	75759	19749	123503	123121	113993	90018	95466	45772	38170	8558	14156	48628
0.758283	16219	52219	93966	66725	6113	97356	104145	23110	55566	42104	34307	27224	21540	18602	18380	21517	28767	37988	45346	46649	58071	76996	109999	187147	135967	96870	65071	89578	35532	26195	58648	17370	35175	13708	50032	46401	44403	44461	25365	43278	43210	45573	50927	58437	50484	41330	6549	18969	60071
0.763932	22766	54240	76130	65059	13947	75924	87083	20792	47518	82782	81071	46878	76848	48472	70553	66723	24519	57657	46498	44884	44813	43551	44300	46871	51202	57211	64425	71963	27612	31382	89107	92067	93343	6787	90356	56515	65019	70426	31955	90330	98180	107897	84716	104490	64008	44422	12632	30109	83123
0.76958	28139	55100	63911	59849	23062	56083	71617	24199	28359	83994	82463	33858	70302	59345	50923	39941	20635	22916	24787	32636	42541	54822	71726	93930	69983	82807	78241	77162	22099	35479	112040	99116	81806	1073	66743	52995	55355	48919	39063	36570	29938	23454	18182	14827	13324	12804	11905	9866	7742
0.775229	31369	55110	103028	53675	28394	39456	41519	35291	12640	40829	40472	21487	38897	38067	37114	35998	18498	34463	35129	35938	40920	46395	54560	66245	49512	77781	87611	69230	21019	38531	111577	96662	79547	9351	49042	39624	35775	37497	43302	51119	59406	67467	75076	81760	86522	51280	27893	67665	75693
0.780877	33119	54805	117607	46405	34302	29750	68783	52902	6762	66691	56148	9329	39275	32846	27422	22641	18067	15424	14461	15704	18454	22407	27743	34341	39026	48466	54782	60390	24926	44431	67842	63976	56325	18195	36924	37231	38962	54469	56853	106186	83479	111941	88135	153664	161861	56374	34739	87867	91508
0.786526	37321	54924	72152	44143	41096	31726	55558	75947	15302	86691	82762	3403	78011	76337	74018	35788	18047	27729	46474	34738	22301	11845	13879	25165	33277	45076	50127	51306	33369	43595	36052	27409	19659	16274	19149	25199	28093	38204	43477	47317	49853	51563	52670	52796	51360	48156	40721	36663	27424
0.792174	49049	56299	71627	51153	46409	42102	41311	83874	23481	104021	117429	16760	81908	138906	66316	21517	17554	21196	64766	45682	27980	12087	1622	12587	20743	25953	28090	27022	22859	16318	9949	12173	22422	34320	45287	53161	18519	40589	41194	24969	16850	37252	64702	91015	113078	77570	45844	112548	69865
0.797822	31025	27783	20161	17518	28045	51800	27500	129346	30255	100708	112082	29991	73934	157194	39056	8859	16716	14290	27372	26528	22941	42013	47211	48922	26739	54052	57946	59559	59262	60120	65778	71649	102536	46882	165543	65424	11903	34122	90108	60515	73362	47812	75948	73602	80276	94505	50239	112246	62971
0.803471	90079	64492	117637	77412	48518	67168	19999	118884	36434	78843	99133	42256	64381	104989	16153	4785	15970	6485	62163	106928	17620	219046	209391	79400	26809	76187	96365	70783	50108	33099	20528	17579	24896	37418	54719	71118	10499	28456	95768	51792	75172	29934	67823	128621	180087	123244	54126	103541	62416
0.809119	109668	70357	88723	83573	47728	77954	26934	87517	42649	60281	78869	54326	54233	71092	16295	12555	15028	3154	53739	91867	17557	98434	99172	77373	29306	79766	93989	86041	85261	80077	74553	19901	57104	43167	27472	21616	13604	23683	95620	44648	76918	20603	54590	114018	150686	137080	57755	88964	65604
0.814768	122683	75724	53898	12621	27777	64169	40886	116728	49185	45001	88720	69136	44289	103389	29216	19127	12903	9787	43265	39607	19353	43912	49086	54457	34369	64985	69949	74649	79844	87033	76626	1821	39733	73402	158860	77863	17545	19799	89648	38599	55626	22140	10824	15328	25960	35975	46746	57701	66973
0.820416	28612	12869	7980	27689	45502	58871	54942	68858	56352	33323	45955	33394	21176	10309	7078	14703	9077	15077	24360	22298	15716	668	29536	70341	41567	92392	126496	100151	150859	133038	74756	12451	20973	70986	53121	43801	20270	16761	41823	33799	41585	28259	19296	41242	39017	33445	26029	20335	16764
0.826065	69478	79226	87759	77268	42096	94755	66686	90599	63821	27415	20084	16356	23740	33333	43631	26644	4804	20110	32765	75483	16785	85840	83246	67590	49722	82946	92610	102492	110947	110421	69429	23099	12787	72701	57917	43449	21381	14527	22672	28628	35057	35177	2255	34132	25123	14201	11475	22329	34330
0.831713	41501	45951	54768	65663	32184	86870	75024	96061	75791	29697	71964	58061	45593	37611	35369	27985	4764	27092	34332	40383	12321	39163	38004	37140	37310	38688	40325	40588	38474	34768	31491	28335	16969	4918	29422	71108	22329	13130	64481	27257	63263	42308	24794	75795	36909	22265	31545	39484	46210
0.837362	83243	67662	84865	53340	22439	94889	79417	74344	89934	37997	90935	90074	74476	62238	53844	28212	7648	34474	41021	52967	10830	77019	87715	64017	67481	115471	71588	98683	106349	58521	52787	37907	24718	85148	60184	65146	26296	12769	64639	24335	55483	48971	41462	32582	23103	14056	12608	23150	37670
0.84301	67990	57178	79032	42021	33410	96162	79707	49955	106934	48730	87115	105354	70101	56212	58684	27773	11496	37744	50327	47675	20362	34226	25570	17402	11488	10566	14913	20772	25884	29659	32475	34413	31382	32610	34107	47557	36522	13768	67712	22036	48742	54389	61174	33590	14006	17448	27213	34014	38487
0.848659	27142	32016	40467	32630	59519	83860	76098	37960	124964	60090	81825	109094	86349	63940	48664	27172	19033	35761	43445	45879	39779	60831	73995	56188	93778	126083	32563	86172	78516	24759	38972	46940	36112	20151	17303	24327	29233	16352	30575	22774	21302	14412	11707	18862	31697	47174	62857	45218	54326
0.854307	38208	39189	81211	25240	86220	118110	69178	37940	141230	71288	75868	126935	168716	121872	64465	27001	29101	42575	23825	18602	35911	60360	69503	50282	110426	123080	31434	77392	53361	15578	34645	47779	39165	21983	7099	24523	35330	20564	50157	29265	47654	53659	50365	45484	39617	34471	34170	44355	46465
0.859956	26730	39376	85724	19483	99340	105933	59918	41677	152874	81793	69832	95720	163447	126858	67617	27833	37558	74596	76537	51013	41949	49903	54502	44496	76806	78525	41344	67106	35487	10702	31171	19971	21663	34782	11103	42365	75338	26444	70054	43351	54463	69112	76765	64455	48966	29990	7742	19597	38168
0.865604	16290	46525	61035	14985	69679	73526	49599	44698	84815	89093	64006	62872	104432	108966	71348	29977	42797	97296	80972	65628	46284	27572	11764	2566	7444	9584	8177	4535	4373	10650	17840	24760	31016	36500	9585	39677	47329	34180	49202	49082	48236	46081	41945	35642	27620	18189	6294	10866	30318
0.871253	6673	57291	73757	11573	68122	75830	39747	46348	90887	87489	58504	38298	66550	59177	52508	33357	44834	45328	48615	53784	59671	65294	28931	38923	80303	84101	56775	42374	24121	16922	24968	52987	41119	71514	9688	38040	171629	44100	64123	100664	71046	82664	81265	76687	70661	62369	51408	38105	26047
0.876901	2388	69181	68454	9284	60911	56743	32177	46549	50140	51688	53455	33388	72067	82546	80489	37546	79629	99014	77692	84798	76687	70783	17229	40563	73140	65909	57126	29083	22546	23182	21922	59514	40255	86756	10612	37329	226625	56498	59508	105137	75977	66797	60904	58249	55758	53248	53702	61572	29306
0.882549	8535	26535	27177	8317	26090	24508	22178	19490	17558	18136	22616	31128	42990	56949	71143	41847	91444	93964	68296	81893	70204	58284	7201	44012	42595	43017	44246	19727	22039	28669	21119	53975	39731	52878	12590	37632	49783	60274	54287	95734	77061	101028	61460	75319	95586	83208	72796	66301	39630
0.888198	13660	44589	44408	8839	41958	39805	30050	34508	31812	29524	28033	27634	28422	30319	33173	36837	41132	45716	50009	53365	55381	56068	4715	50703	52106	33893	45242	24449	22895	32124	25351	73788	40279	118637	15133	39114	240727	87794	49390	136189	74195	60383	43889	41350	43141	45220	47325	48811	48695
0.893846	18106	98541	58067	10738	45284	52822	34085	31755	29340	29320	29043	26522	21364	14883	8873	4617	8332	17609	26902	32945	35073	37042	11529	55917	75901	22034	36297	40228	23717	33881	34778	84103	42302	127980	17974	41909	103509	90364	46108	86159	67811	80372	55031	55793	75518	63245	71774	71065	74503
0.899495	21563	105051	57025	13745	34499	77809	38523	36823	40062	36342	38953	47923	45048	52990	83847	50434	104554	113064	12191	73891	125598	60586	18494	58474	54964	13582	20544	59504	23619	36284	47588	106263	45824	115170	21716	46131	41353	39149	45901	57233	59664	67830	68019	48519	62059	50233	55001	55008	58984
0.905143	17916	11256	11856	17638	28582	52082	41917	38304	71879	58670	36202	24884	51350	18307	86854	52650	168711	75942	15400	64837	142113	65780	24667	57188	23301	9453	22339	79731	23480	41288	62165	70570	50692	51700	26754	31136	21063	11225	1978	6968	14460	20797	26218	31074	35558	39590	42927	45348	46791
0.910792	21387	50435	50878	22267	26481	97554	43662	44391	77064	107508	47516	51562	57606	18625	79279	55336	107012	34427	36204	55085	85191	75453	29516	52056	34661	9275	23890	33149	24019	32365	34743	38775	44458	51968	32484	59439	90991	110609	58217	150286	70778	166868	107351	36207	66344	35408	39076	54018	41249
0.91644	17777	80747	52784	27538	27431	89881	43571	54311	80627	127549	70182	53877	59706	44801	70669	58309	128573	9406	53514	45239	119772	116250	33028	43879	62544	10860	31723	60227	23732	46434	40195	32040	21670	12347	10721	13662	25997	57157	70734	132521	103869	233093	115183	30630	56795	32754	34911	55914	40463
0.922089	13464	131794	47250	33394	30221	72392	41506	66544	86235	80832	82148	54663	66654	61304	64101	61483	77236	12875	60598	35781	40779	31767	26270	28327	37515	13533	40960	92989	20514	52987	102118	166947	70124	82877	43075	57095	28030	16892	22439	28785	34626	40022	43464	25383	42494	31287	35860	31581	27775
0.927737	7881	141198	39962	39759	34146	59803	37269	56960	44216	37513	38004	43266	49398	53688	55066	53888	38823	20419	58692	27128	103319	133586	38960	22709	95233	16741	48522	127477	14518	54428	40166	29868	32823	40249	47426	53231	57279	59376	59555	58053	55189	51230	46321	20444	33791	26294	18361	10875	6994
0.933386	4663	59442	32391	46434	39178	50271	30838	46692	44328	42535	41995	42728	44870	50611	64735	75411	16867	28944	69516	19776	103884	192945	42233	15463	98084	19070	51726	37427	9626	30952	30366	27823	22539	15539	9137	7622	12303	19055	26104	32294	36797	39304	39831	15720	34771	28474	21005	12569	11837
0.939034	23290	115286	26762	53016	44665	44339	22797	53187	60672	74114	90470	54759	59524	52007	73260	93099	18141	37831	63572	14553	97706	182478	45386	20253	63347	19420	59230	56172	8240	43325	39587	38094	37552	36945	36137	35638	35520	35018	38683	40686	43216	46477	50421	11176	38545	26631	63572	64750	65811
0.944683	19368	12181	14132	23559	35059	39891	15152	76779	96137	119995	148098	52651	51834	40359	82544	119936	24231	43840	53826	12674	89020	103972	48655	31494	84372	18002	67004	127037	2440	123165	92284	106897	49928	33466	56303	47679	22210	23866	30206	33656	34803	31238	22776	7274	27558	25008	65298	98476	116635
0.950331	85357	119245	28247	63266	54241	37502	13685	36371	27134	60666	105470	43732	36360	29671	92046	152667	34313	45925	41583	14371	61670	56202	53267	42214	61282	16444	59798	55764	16195	46589	38835	26299	10807	4900	13018	27944	12952	27565	174879	73202	235567	122705	112154	6178	44067	24774	11712	39149	48350
0.95598	119484	154964	33225	65363	61393	36955	21756	117544	96808	49166	34013	27334	15016	19855	100822	176067	55148	45498	28070	18290	65613	114976	60785	50251	58909	16190	77699	58447	36602	13316	10326	30349	45916	42199	48785	70560	10910	34964	50644	76897	157019	108615	111926	9386	48208	27069	60006	128542	152597
0.961628	89403	96410	38291	64560	72368	37428	34721	70774	51898	32733	21349	21709	34006	9907	97923	135691	89201	44344	15047	23459	57292	86570	72260	55520	46782	16346	99306	75711	60376	49991	42056	36320	33703	34918	39855	47734	13921	39835	84504	79412	122313	102773	115054	14511	52133	32075	54044	134049	136953
0.967276	164541	151707	42350	60703	84150	37844	50708	77250	38355	13160	37514	47626	74185	103	118841	153592	133572	42811	10148	29606	61195	56225	45032	37929	33696	15311	28407	25492	22007	18182	14333	10608	6988	3585	2150	4819	8340	12386	17341	23571	31096	39491	48117	20461	55060	39122	46148	74964	65619
0.972925	101723	81465	44844	54450	46318	36125	27055	20302	14477	7697	2856	7022	8425	5563	3052	2332	8307	35101	19459	36619	79684	49050	107311	66461	28951	13959	175684	126512	88282	65999	58095	58219	60948	63944	30453	75316	20724	40904	117726	77494	135166	107109	127986	27008	56224	47356	36552	56025	49174
0.978573	108895	96264	45521	47612	72748	35585	59997	55992	53756	53452	51037	56261	57606	15861	60494	62210	61569	36563	30247	44300	93483	50288	128140	79293	23514	15315	189141	160896	132036	108327	68679	83358	79129	70016	31059	80323	23514	39709	91232	74840	96117	95750	92217	33884	54922	56063	25460	91712	69806
0.984222	50084	46555	44355	43055	51603	32536	58952	61039	61957	37842	58328	57864	55157	21910	52337	52590	53286	32754	38767	52366	88267	56006	133523	98688	20311	19369	145183	125736	103214	82637	67997	59835	55133	50924	35799	44681	25865	40138	58039	62391	66134	77320	104636	40605	50577	64792	13085	99464	56111
0.98987	120077	54078	41508	43036	56757	28531	58755	58113	25288	24905	57294	56407	55754	28451	55882	57231	60095	30349	44038	60534	86951	60709	87858	79347	19141	27471	91957	117282	139034	138300	76513	85020	133354	80530	41820	93944	28192	43969	66869	61560	59587	61782	68686	46664	42742	73392	4381	77672	43802
0.995519	43607	40554	37297	46705	34888	24089	46553	43495	11306	21921	31573	28049	25552	24185	23942	24846	26828	29955	34780	41549	48846	54084	56358	60726	20174	48952	145712	143436	149864	78308	77691	85917	132267	86231	46920	57239	31014	47866	45586	42142	37608	32706	28464	26194	28180	38207	17957	65250	33543
1.00117	28401	28174	31297	35711	22408	20117	45783	46638	31140	30610	38353	33497	31457	36302	47913	62438	76192	33880	45631	75566	94766	62094	90279	89038	23805	89335	115968	118073	109054	36318	77822	85983	125373	92884	50382	99112	34233	49185	38559	35392	35957	37059	36631	34015	16290	24187	17720	10252	4335
1.00682	69063	29296	26649	53415	27305	18115	47162	30424	12739	11937	30610	44069	42726	44237	81051	49622	82474	39630	44511	74068	71606	59178	72693	75508	29313	89753	91221	106528	68824	21082	77509	84756	114520	101720	52908	110549	37127	71410	68778	51916	84561	84953	86565	58932	6358	81208	50643	67310	23808
1.01246	34318	30223	21457	48032	35707	19195	73273	87598	41799	53774	85471	34871	15523	48244	35316	26874	38808	46947	44362	51149	49195	46350	42580	39270	35785	39032	39717	39865	36251	21812	77155	83952	107408	114849	56154	105347	39052	81080	63081	51230	88934	67819	59619	55750	23831	43797	37902	34116	24480
1.01811	58733	32481	17498	24519	12820	22572	52629	71151	40317	62085	86116	32909	16736	58513	61282	29092	33699	24689	20612	21093	25019	31732	40878	51846	44921	74196	16507	85584	15826	20691	66457	55705	48731	47943	51302	54983	39882	55778	52563	47673	41932	36387	32291	30751	31997	35177	39065	42673	28532
1.02376	56600	34532	15730	40817	43394	26672	59494	57418	37967	50816	46141	31074	28986	28405	23223	19354	17224	17135	19135	23075	28777	36043	44599	54133	61157	75245	19532	97436	10095	18103	76691	91894	103826	93636	68957	65264	39826	45909	43666	44762	46741	48169	48634	48174	46928	45107	43126	41641	35978
1.02941	48044	36083	18515	20167	43530	32503	52019	33245	25116	40303	39973	22750	44369	69042	101565	17721	51491	86279	49783	24528	37632	42538	54791	35810	113555	58656	19284	4554	10438	16907	28366	36327	40804	41504	40296	39342	37044	38802	36792	32736	27007	20066	11691	2973	14879	32992	53609	74698	59094
1.03506	42246	36125	21129	13392	43377	33878	68452	21689	13388	55596	80089	19338	49466	149547	129178	13787	46384	98585	48605	17955	36347	26939	20756	6477	13717	11998	10544	8969	8099	11133	15360	19915	28478	46498	73504	37452	34027	93552	65971	138633	114095	69132	39850	21378	30492	26725	23687	21826	21219
1.04071	36949	37367	23616	18800	46323	38462	62379	11880	6367	43604	74568	17138	52615	85766	73761	11248	41307	50912	46448	39950	40238	37769	35041	21106	27630	23420	19124	14679	5359	9015	11925	17566	24604	32499	40558	31302	30554	62942	65113	76403	77447	70952	50543	7496	16536	28390	27568	62685	69127
1.04636	32494	41212	25719	30090	55932	51424	57380	4713	18383	27972	37783	16127	26171	30565	38837	10529	35547	69541	43934	62261	54623	44321	63245	37935	90505	81599	54585	62245	5645	33682	47079	44682	41951	38432	34025	28748	22869	17590	15835	19288	25239	31097	35607	15007	38043	36317	9086	37810	44824
1.052	29484	47665	27343	41335	74109	71625	52570	5492	34955	9640	44597	16959	29091	29966	31657	11109	30459	36416	36990	36661	35497	33656	31291	28527	25549	22787	21091	21478	8165	29007	34839	40928	46196	49575	50580	49667	29309	48155	54974	75292	110283	100616	68210	30496	86595	87750	10923	81355	142500
1.05765	29782	31882	28468	35832	37940	41000	46048	10176	57712	12535	49067	19815	54577	121249	91886	13137	27323	138536	39804	87516	50464	40797	55619	46169	57095	88754	54161	57163	9607	40163	60764	121981	107619	95066	84720	76354	34963	67227	61106	77643	93594	112036	73198	43368	83078	80113	25113	65151	150423
1.0633	28544	18710	10681	16519	33962	56964	41397	14100	88439	34356	42173	24181	56953	91487	85248	16619	25788	140565	38575	89583	43725	38335	40781	45804	128569	87084	54120	52162	9683	43225	57626	94526	67066	44577	25816	14662	23407	39219	54794	69878	85510	101837	75931	52027	80105	72257	36273	49785	41375
1.06895	51715	61093	29413	59428	95898	104340	36136	16953	104623	56329	38848	29844	61567	61644	66681	20554	24254	61954	37748	61613	34974	37017	17400	37560	62444	59758	55538	50092	9868	43013	41613	41809	43215	45655	49541	55708	63613	75495	67318	68130	57314	129542	76818	56875	78046	63911	44253	39211	81590
1.0746	66820	73946	29573	58892	150110	114626	31993	18910	123229	76673	39123	29179	49414	37390	84024	23986	21665	113363	37000	81011	26003	38773	14453	26078	44800	51779	58483	49842	11238	52647	52742	107062	130323	83258	155539	125399	87542	108469	73191	58130	38577	139723	76614	59797	76872	54854	49693	40056	98601
1.08025	81273	76119	29997	56368	146238	103583	28488	20304	93765	53314	19084	11776	33196	22472	59828	26734	18484	72354	35965	74559	20961	47377	49222	14566	9795	37719	62329	49765	13463	57644	50190	103630	165198	51675	128846	113569	115897	126533	79419	53964	29103	77601	71109	62569	64043	45016	53267	52393	59779
1.08589	57888	57271	31210	53972	59540	59702	24888	21467	57781	57337	43651	51667	58352	16228	55000	29144	16311	38315	34313	39683	24983	48192	48997	14729	19602	17259	31018	27754	16454	35338	44839	57095	72331	26608	84483	95450	134874	136847	84871	52844	25966	72320	54851	44440	39978	34465	34756	31549	28478
1.09154	32497	69419	33731	53948	96462	71127	21411	22644	124249	81122	44809	24870	22775	13534	20860	17119	14903	15599	18519	21879	24388	25911	27193	27722	30291	9538	30471	29174	20947	26245	25263	25264	27238	5552	39669	49674	61030	72348	82003	52349	25542	88330	81886	66936	62638	23441	53722	60092	72248
1.09719	97734	71495	37840	57192	73941	56139	19253	23992	100208	73495	44549	34625	29724	12020	34803	33193	17656	39483	28463	40777	42241	44573	47651	43064	50163	37908	60664	39959	28612	67009	38928	68594	68427	19631	63006	53152	73115	82921	90598	51368	25019	146279	129472	67230	80042	12860	53948	100679	95341
1.10284	3528	16045	27426	36639	43299	44091	19509	25623	43845	38132	30332	20965	11082	5776	13565	23468	20712	24293	24375	52092	57350	61530	65867	58525	62929	65355	70066	35112	42107	83996	36368	64040	99696	42777	68603	33833	64826	46096	32868	27884	23327	40631	51584	62917	74283	8750	50816	110452	120034
1.10849	7052	2294	6978	14073	21046	27370	22190	27615	38288	37956	35552	31770	28239	12583	32987	36984	26019	9771	19970	47431	68893	101020	105589	73172	75518	88520	66911	34683	62810	77853	36706	62080	88604	65892	68336	17373	111398	102804	87173	48810	21180	85818	104381	69199	93456	17296	46842	130299	119872
1.11414	76691	61667	56536	73285	73968	31461	26490	29948	65677	63724	41631	57911	61463	13464	66641	42311	33197	7098	16137	43225	76726	182181	110757	85926	85160	104489	60553	41549	88726	71280	40087	40174	31086	23126	16987	6818	11186	10776	12134	13554	13644	12816	12559	13990	17839	24234	32112	41941	58981
1.11979	84034	59340	62163	76663	71000	31327	31808	32460	92130	106455	43167	52787	68319	15065	152884	51716	40669	13826	14625	39315	82563	183500	91303	95914	90693	108171	50750	53312	104649	102974	45151	66266	73081	108949	65420	13472	86102	74216	60849	45990	19297	22156	13029	7058	4895	7501	15386	27828	43507
1.12543	61228	51223	39077	27829	25384	33674	38974	34961	94860	124284	47051	47078	63653	16977	170901	64134	46723	18587	17007	35459	81387	72665	64293	56661	51303	48910	38087	50458	54091	61160	50220	72055	66890	129173	64100	23723	126083	159040	63791	43659	18413	50061	59831	48666	42829	42011	30175	57233	72478
1.13108	31700	41434	49892	56969	62382	36297	50240	37460	65665	64788	53142	41663	60563	18000	123129	77389	50096	20880	22524	31647	88767	142277	51876	97211	77741	63084	25388	53427	57642	64926	54086	79228	60767	99560	60053	32708	112136	131713	52784	41108	16897	68876	133617	63889	117768	60562	26156	98122	87516
1.13673	8189	14800	21098	26636	31358	34973	36719	35759	31814	25688	20060	20164	27658	17650	49467	59341	50122	21328	29691	28273	78605	77340	35284	70132	64675	59375	22648	61700	73950	82259	56148	87128	54460	102645	54711	40041	65060	59319	41953	39098	15874	51337	46327	39601	31684	23851	19454	22813	31905
1.14238	55520	53755	50956	47888	45498	42271	38658	38914	56467	88809	69875	32098	59287	16700	62623	98317	46980	20520	37806	25896	87137	97838	23037	94349	89335	46220	36029	69680	88363	62723	56330	95538	48009	167344	48570	45813	99903	68394	33789	38034	16328	31920	27348	27447	32125	39861	49127	19522	52939
1.14803	63925	65644	47912	87442	54380	50528	67993	46493	46915	121239	79356	27053	59585	16645	41339	36998	33905	18824	46729	24802	82724	90274	20328	92837	85746	28608	55169	57442	63505	38506	55026	104339	41486	177777	36949	50246	98363	50754	32393	37677	17509	39563	38624	34984	30902	31665	35888	28816	30353
1.15368	66123	72644	37360	90285	48945	61314	37465	13750	13318	19190	24868	21698	33110	18633	28754	33897	36337	16641	46983	24983	58242	61391	28066	59344	53601	22944	28670	4964	28723	16971	53066	113156	34835	167789	15222	53445	95425	61095	39318	26689	18220	36596	31599	29382	68501	76638	83289	51674	7094
1.15932	70415	81867	27137	92729	44073	69663	124634	51333	22690	63063	51144	16576	41846	22556	20611	51689	43920	14664	67204	26649	66100	81778	39279	72404	80794	25834	65937	54243	14688	26573	33222	38343	27960	49310	24952	52249	51497	50708	50495	36839	18406	49710	35820	31905	51998	52641	53211	55351	28413
1.16497	38153	39027	19710	94124	40717	73199	126502	52865	17053	137288	102613	12257	51616	27057	15237	50712	48722	13696	40780	30657	28589	24374	19935	14455	9023	7625	12304	18506	15568	34305	51965	79390	20876	138085	67116	55450	82255	109194	64297	35921	18948	49895	48592	50304	52679	55050	57718	56928	60234
1.17062	85112	103302	17768	93792	38244	76318	123087	53821	25238	50718	34176	8793	31477	30473	13234	51586	56293	14173	64158	38468	40443	70069	59062	75179	80016	31966	90416	61131	37906	66641	54680	90191	13733	87981	89711	53673	70558	101150	77103	34902	20301	46104	66629	48120	28924	12670	12451	22381	29342
1.17627	95379	112527	20691	91124	34867	89099	46447	22259	29536	43372	58845	5729	34990	32381	13349	88917	71716	15969	101870	51441	25117	74413	55024	39155	34463	33789	52749	55715	53233	67922	59433	59646	6664	48218	47429	49748	55476	78850	88297	33656	21767	38335	88717	161186	155302	92270	114413	36980	116714
1.18192	104926	105596	25204	85648	28649	61356	52674	51628	54949	58074	58836	2599	24589	34591	13910	44202	43583	18455	45504	46915	8674	49574	51393	54158	58093	35153	67891	51648	63772	68854	58720	41893	469	29448	57239	43442	37651	116435	96617	31536	22467	29345	46932	63660	96190	90752	91309	28062	133468
1.18757	60137	58033	29513	59537	18300	65826	70434	49870	80909	85162	87263	812	17353	38717	14830	41204	25408	13740	12814	18459	8592	29380	35217	41886	49085	36440	64412	49250	72644	86854	70347	97336	7620	47138	45954	34285	17948	133795	100576	27991	22560	21962	55839	39797	25292	10560	7960	19704	27894
1.19322	115421	102134	33087	65402	3681	120926	74265	48749	97377	117161	95508	4441	21751	41832	15542	31314	19452	14109	15933	18021	16414	12824	18271	33718	51182	38362	74663	48699	71141	61474	49965	38880	15286	21369	15161	11294	2953	11164	12664	13825	14092	13426	12339	11367	10529	9649	8960	8992	10426
1.19886	35487	30100	24101	18021	14305	21927	33163	45888	59254	73545	88568	8225	34047	37576	14534	76956	61891	23159	72586	92525	41194	96337	51349	90775	78524	41619	56289	45554	34927	25639	19514	17795	20344	27031	38005	4542	23523	85422	90123	18412	26378	22923	87596	70461	52543	36814	25003	11417	11165
1.20451	15243	8423	4392	5004	5285	6178	9333	12669	14682	15435	15947	12231	18547	19679	11111	19796	19525	19479	19790	21515	26359	34148	28848	48782	51019	46630	41712	31803	20735	12946	16688	26712	32046	46053	29657	16874	43409	63226	60276	14047	31803	28149	15681	7073	23449	41775	25217	13556	84892
1.21016	13294	21159	31262	25013	51267	81470	110780	80141	86392	99877	73845	17158	59020	11643	6948	69854	92849	32964	80823	81099	63247	87102	12896	92416	95283	53756	107288	58569	133977	70964	69021	72436	40817	81877	9345	41820	61685	67522	53934	9658	40559	30791	65666	52043	40279	34364	25042	17001	57641
1.21581	80641	61397	42339	28163	65373	102352	113961	106338	65973	73601	66106	24130	68395	54961	6830	64047	41861	21929	15584	24420	34266	42164	48020	51817	53997	56025	59695	65567	72912	68002	63629	55615	49602	61231	20889	68318	77696	49722	30907	4438	54228	29497	50670	18980	25576	41727	27372	19845	51145
1.22146	47567	47717	44767	41010	61100	57073	54032	51622	49266	48965	47720	33500	43541	41237	10419	39161	40308	43093	47248	52297	57702	62905	67316	68530	71345	69972	66065	59842	51898	43209	35186	29725	28474	31065	26703	39464	42290	37279	17979	2901	37767	36597	38857	45005	53399	47805	29376	21963	32314
1.22711	13501	37974	47651	49074	49720	51282	53671	56429	48095	34877	54969	44293	51268	47490	17349	45453	46794	48225	48830	48186	46214	42981	38615	33328	27464	21520	16180	12517	11821	13868	16961	19829	22147	23544	24046	23699	22725	21772	22187	8472	33359	44992	60057	46291	96653	38787	29255	23238	17002
1.23275	25885	33595	51447	63055	73059	74892	58727	39944	32890	25248	52965	55217	78671	109213	32282	66280	74792	58408	42636	27969	14478	4742	12658	23369	33085	42266	52492	65629	82694	79665	74164	3552	72705	24169	30139	127579	106307	36431	49913	12790	52491	38903	28289	18736	9425	4247	11905	21233	5022
1.2384	55508	34453	56914	66766	65688	108967	118085	126020	69458	20206	53327	66423	75367	125873	55886	96174	108752	104811	90579	88305	52752	87185	79785	26138	35138	47131	30176	11941	12218	33386	61683	19002	76452	22855	33853	131786	107727	40699	62676	15440	99011	86089	74940	25507	52946	21426	21332	21550	6740
1.24405	60423	32732	19643	47008	56488	135411	185323	182913	74996	17180	55504	80728	70097	168619	84879	82504	49333	27742	21528	28368	39411	51806	65013	32935	22328	107292	70583	111668	146174	104196	113179	38069	75951	24044	35276	126416	104886	42927	68799	18226	111068	149588	135512	14500	46713	14868	15607	18484	14990
1.2497	25436	22453	24351	28533	32620	35921	38830	41814	44794	15004	49009	50257	52137	56078	63378	75999	97453	130573	73138	63906	40118	76237	185786	47353	21981	134775	86619	111201	174146	119911	134178	56413	69945	24741	33240	112558	97947	42364	68838	23285	99818	117507	130818	12536	28595	12076	11829	14646	21928
1.25535	49401	35960	22036	13406	25125	46420	78158	111283	73941	13917	65719	133601	66046	102067	137999	116552	99812	88768	61554	57229	34181	61876	75693	63250	43020	77059	75235	71829	66735	59918	51560	42307	34227	23704	29984	58966	76597	39967	64252	30275	84564	89940	81254	20898	16115	14018	15581	10662	27729
1.261	22280	18827	27892	35447	35728	29182	73188	101133	71400	14907	77942	173263	76188	65276	119594	64183	27832	35699	47134	52356	29097	47929	69168	68082	69233	77075	94317	89503	94455	149402	165761	87597	40425	20468	28358	69463	69575	38069	56609	37071	69490	144775	127808	28988	8580	18218	28379	6864	32825
1.26665	83566	48927	86595	23672	33463	21796	28680	72946	68866	18652	61656	46695	30781	15658	7805	16586	26741	34477	29169	40204	26119	34673	29891	25189	21818	21049	22916	26034	29208	32035	34342	35670	22278	15034	27981	28350	26630	25446	23964	21471	17918	14428	12409	10194	5659	22350	47405	3962	37498
1.27229	66396	39475	30350	15489	33098	15800	16253	51336	66167	24614	81560	81710	81002	18606	78527	78290	79562	40193	14179	48227	26660	26720	94393	91458	87410	83299	79920	51901	21845	76342	77128	78648	24208	8182	26192	31250	22815	46335	37027	46726	51487	65158	61034	41986	4810	25503	59883	4840	41761
1.27794	97532	37932	88879	15110	33579	10108	16313	36055	63186	31698	150215	141842	132663	10715	116171	111235	107086	25849	34905	50810	30797	25591	83180	77012	70367	63912	58599	40693	16169	57074	61673	67946	45625	4502	21915	32698	43295	56723	27565	59353	53072	90934	76223	49970	4270	27725	64226	8114	45566
1.28359	92206	22308	65683	20090	33870	4446	14582	24413	60361	39163	78899	87402	98229	10792	88887	116847	106321	24352	70611	55842	37252	32218	91119	52676	15581	19510	47996	43591	36447	107268	120437	121412	67220	10692	17197	48482	86691	68519	20992	89439	58514	105241	64143	58648	4852	29281	64039	10902	49065
1.28924	26438	12083	21324	19487	17742	6736	15017	14185	13841	14097	14951	16386	18323	16261	21124	20374	18388	15981	12362	6675	15618	38396	66597	94947	117989	66098	63990	55045	56119	90401	74459	64815	61336	17873	16551	58116	59812	69322	19838	122581	69661	76176	53622	66190	6660	29752	121151	12448	52581
1.29489	17468	7801	12675	21185	27207	14445	24637	6058	32823	37787	46119	57670	73181	21889	52057	69506	84614	30453	146270	75300	52658	55070	112640	98656	111298	48492	48848	67591	73896	82317	77279	71263	65356	23593	19839	51149	51310	58154	23440	96445	103988	59261	44545	71449	10008	28141	123274	12999	56233
1.30054	98934	68767	42241	32351	27384	20750	25852	7620	30788	32608	37324	43277	48414	25139	50523	55746	63030	33908	61576	59904	60365	66429	100834	84717	156164	35524	35931	78616	89172	64281	125236	133810	96041	26528	20947	31593	24326	21793	21102	20749	20863	22416	26161	32436	14818	24019	61259	13060	59756
1.30618	16343	18445	19968	20915	21293	21220	21143	14309	24306	28908	35528	43499	52021	26003	52770	49816	68525	37247	79070	74997	67507	76895	105280	67715	131361	27256	25585	87769	101188	50440	118838	144740	93263	25341	16848	75855	67667	62651	32981	56551	52231	47131	27807	39515	19357	18031	38253	12295	44018
1.31183	95193	112583	41562	33774	19052	29709	18203	20828	57282	47786	40811	36339	33991	25820	34238	36126	38656	40049	45847	51593	59524	69645	81286	49401	103279	23531	17660	95372	90582	41956	54422	39128	30200	19304	24236	41354	51300	60010	35833	80876	104165	64087	19655	78317	22113	10403	94886	9589	66877
1.31748	51894	80508	42540	33095	22715	35147	15656	27363	74377	77473	91377	91141	44913	24693	26552	29896	34248	41071	47182	50160	50304	49144	47433	31406	40022	23833	11885	19387	12647	7039	5227	7548	9384	9225	7011	3964	6536	14060	23133	32688	41961	50433	12711	64086	24562	5436	76465	4677	73275
1.32313	10638	15248	29177	31947	32009	40062	14935	34348	78977	77256	70729	130442	120759	26179	54333	53113	42177	42729	77580	86045	84249	92090	90476	15737	59689	26391	8173	27152	58592	26469	130879	151632	72099	17472	108522	110041	87242	67697	32374	40904	31648	24200	7674	17036	18978	24131	31586	4987	50486
1.32878	35332	41656	39542	30589	42411	42529	13715	35257	25767	16245	12618	20564	32961	26857	55504	72738	33511	41063	111176	121974	88512	132591	84513	11065	43827	29459	6561	58738	55721	15521	79334	94994	68182	36413	147641	143973	106492	116469	21982	226389	219997	65768	7622	83087	41587	60103	63420	12362	71578
1.33443	33091	41822	35133	29163	51321	42219	10983	49389	83469	70418	63360	86675	74037	27975	57182	72806	24615	37596	81162	83092	86538	93372	85308	21481	34219	32229	6728	120850	92149	2621	174882	145356	68682	57668	62291	47947	38964	32099	10200	21363	18825	18764	14245	23384	25959	27791	28587	20833	25524
1.34008	89660	51164	28505	27725	57443	40342	7407	56633	53489	49906	47919	47266	47634	29882	50484	52694	16105	35289	60299	62596	64976	67865	71633	33319	33290	34350	8067	90613	66297	14147	75843	65299	53191	41218	32292	31020	39550	54782	33937	93574	112780	76870	21500	96218	62526	129080	45116	34432	87251
1.34572	85657	34016	19518	26329	60044	38190	4721	58967	49476	56254	59377	69055	78938	32837	62417	90649	9119	36169	41446	81841	80174	79085	78213	43947	40284	35497	10205	55175	31140	20620	7006	29854	53341	72616	85578	91481	57912	85404	71180	67724	58783	50777	28224	38020	33742	31134	29800	29136	28985
1.35137	86450	21654	8334	25141	58762	35956	5004	67391	73912	50381	34197	14265	7375	26259	46116	67023	7723	35941	17136	59762	75708	106805	111796	53062	51028	35475	12972	112130	11782	60300	57106	50781	52078	60131	72856	88243	51165	119528	109982	90174	90395	89272	45247	128178	119908	111838	27157	91744	90287
1.35702	54331	12683	4546	22856	29394	33243	7804	69273	67895	45686	51921	62916	79291	41844	75460	129318	13923	27180	12829	40758	60722	67451	106385	60602	62511	34374	16398	77589	54336	53568	40456	27368	15920	13200	20937	29468	36283	42432	49436	56948	38670	66232	71009	86824	118854	161495	17147	129877	81645
1.36267	81780	5344	18369	24939	46317	30234	12035	67947	62342	43980	48186	65307	81210	47034	85927	130466	22150	9723	31891	43781	49500	37573	114706	66427	73236	32394	20545	81509	77519	72370	65311	55987	44726	32883	23979	24274	33183	44271	54297	62280	30458	72938	76922	80993	86027	93161	12286	117929	61096
1.36832	78168	2649	32218	26944	37895	27905	17023	54201	58344	43955	43376	69755	86504	51753	97749	129942	30397	38838	50847	51444	56068	40045	66397	58194	50115	29600	25089	34913	28579	18433	8093	4647	15902	47149	98416	50957	38926	117711	163318	81937	26703	123431	162302	98617	52320	33726	19891	23771	12104
1.37397	73451	7679	45097	30766	29883	27318	22579	37552	45079	43484	37236	74081	87275	55541	90763	87573	39300	77753	67944	55179	66897	56006	61419	59154	57611	26078	29292	62736	70147	81637	97070	58294	89443	95212	108899	44833	36525	97582	120052	74705	14095	77816	70256	65560	62024	58489	31401	51138	26674
1.37961	59615	11828	56062	36294	22495	28892	29776	21953	4043	24737	30230	53829	60786	58347	65013	64963	51927	65391	67130	56057	75670	65729	91110	72201	92381	22414	32546	51110	115499	107229	95727	49098	68786	56842	48330	42811	35076	50795	57738	65511	18484	80396	86646	91870	95769	97627	43529	91168	17893
1.38526	61099	14831	64395	43195	15752	32213	39427	39325	42696	28332	22945	32620	40698	47776	52450	54196	53165	50117	46452	44154	45127	49817	56758	63681	68567	19863	34931	37378	48407	32538	14708	15242	36129	57682	62396	43407	34506	66635	98708	63506	33985	101761	98468	98317	101245	105922	56645	113743	13955
1.39091	54280	17230	69790	51041	11705	36466	49619	32863	54301	42124	15914	72574	64207	57165	63516	72888	80190	84326	85663	57941	83482	68127	80354	66166	78579	19613	37019	26161	61023	49540	37741	32629	37915	47106	53881	44753	35057	50160	43262	34519	25253	17988	15910	20529	30010	40776	48920	54119	13907
1.39656	47948	19597	59625	57742	12700	41161	40891	29026	28886	25283	11263	27456	32343	38280	44565	50648	55918	59783	61844	59483	60133	56347	50519	42629	32905	21927	11214	8547	18638	31104	15347	52877	70494	40736	55090	45481	37173	51306	56583	45734	52310	144418	158851	160519	161651	123913	80050	97285	19322
1.40221	42943	22226	57681	53779	16932	43425	39811	27518	39081	40255	14648	40196	37992	34589	30673	26868	23480	20837	19651	20258	21770	23142	24450	26577	29901	26615	39183	11131	68354	92060	3749	52940	70889	29741	51168	44824	40966	45318	40396	36026	59903	75974	61664	51755	46787	46880	50753	56526	30418
1.40786	39925	25138	71008	47602	27243	19697	19228	20493	20173	18041	14302	9497	7078	12269	20536	29154	37327	44599	50497	54540	56445	56260	54311	51007	46666	33244	35532	8202	23913	22695	17926	40113	54715	30748	46516	42272	46123	39395	26346	30541	67625	117446	119246	129617	146613	132654	75884	49590	46299
1.41351	38928	28240	70834	80213	48025	59323	29441	27735	28930	21985	18246	18268	21213	25445	16815	33225	36426	39725	43296	47110	51608	57732	65747	64439	65926	40624	31967	8698	73965	68070	29952	51263	41356	33702	30221	31103	35668	33312	16705	34097	72951	102481	133668	151412	191235	136256	63005	42946	65528
1.41915	39168	31446	69355	84246	73817	56392	32000	28121	24251	17790	15286	10206	16646	17816	19280	20613	21183	20992	20780	21202	22055	22875	24110	27013	31925	37736	26228	10392	66873	56605	39820	53336	74447	62150	46342	30222	59541	27140	9852	47189	65392	60278	58994	58631	58489	59054	58281	44601	66070
1.4248	39424	34680	67753	86693	109650	66655	52893	28218	37992	7479	13601	17188	21594	27822	34569	38239	39132	40271	43710	47540	48236	44930	41594	42389	41430	26628	10680	12105	99077	48307	47626	52512	78687	87136	56488	22400	67630	21876	1219	18276	26328	36165	47022	54635	57048	55379	52287	49963	48896
1.43045	38557	37787	65729	87671	123217	65100	72541	27768	31195	41674	98658	34483	61838	52179	34885	20442	9077	5505	11833	17921	22502	25447	26567	25598	22594	18509	16241	13817	34443	42531	53301	51245	83346	119017	74690	20412	76192	19824	16501	89204	66533	64424	50188	62472	59716	61425	68211	56763	92718
1.4361	28507	31679	37507	45731	55102	60174	76797	26585	25976	44361	122800	50687	61191	57327	108396	162453	72232	47560	76807	77090	59336	56963	82477	79983	58192	60231	28985	15556	46091	34023	21558	10883	13732	26303	39115	31245	58435	22794	31979	68556	58299	54086	45106	80903	61503	101741	124985	64164	116007
1.44175	18830	23928	26735	26306	24376	25767	44850	24595	33793	80402	145580	63907	58567	64052	132166	221838	51896	44573	68696	34817	24620	25840	31951	39730	46308	54788	56795	17416	114140	35038	58235	48769	105909	192379	122856	51289	73908	29683	10940	13277	21105	27023	34154	41585	47079	50105	51968	54301	57631
1.4474	23125	42978	53323	79961	131743	43888	76984	21828	58595	139160	146910	72684	52023	74996	117974	99148	39346	39197	40680	31960	35083	48234	61192	72748	61694	70075	92523	19939	93159	32539	57739	48097	78350	73564	68565	63371	58061	38564	43117	42680	38357	33767	33018	32553	33669	36457	41021	47364	55513
1.45304	14306	42169	46481	73346	71277	34123	67296	18395	92770	192114	174092	75706	43515	89508	130574	103957	32397	36827	83060	89912	29488	67469	106017	103588	65111	74351	88124	23614	115665	31094	55432	48201	121304	108236	94591	81637	69997	48115	53696	50498	49072	23528	58619	65264	73556	18267	94690	88378	87356
1.45869	10366	39794	38505	65342	63276	24213	39609	14551	20094	37306	61356	72121	37253	106136	148018	162252	26962	36558	82149	191097	33523	73422	100750	95625	69247	78911	56590	28050	66508	31119	51373	49451	113696	105542	93258	79346	65600	53095	42566	34744	30299	29530	32262	37993	46075	34275	66320	76273	75266
1.46434	19719	35905	29845	56868	61863	14998	53913	10927	51039	33051	11675	14148	34603	77733	110318	136920	21345	34656	67956	132000	46051	73421	44724	25325	26214	38775	52497	32305	80991	32915	45721	52060	121699	116903	103852	83936	60010	35881	16592	13635	21889	27965	31182	32835	33967	34936	35625	35825	35473
1.46999	33721	30746	21168	49016	38908	7521	49684	8953	72954	65633	59654	45004	31781	55934	57988	58071	16091	30395	28703	11196	12160	28761	42680	52522	58322	60615	60132	35846	54075	36406	38914	41440	37202	32942	28655	24476	20987	19796	23275	32287	45993	63046	81408	66807	109885	76386	69352	93169	57424
1.47564	48543	24793	13460	42969	24334	6476	44580	9985	146124	136684	116445	23223	25899	113458	108742	80692	11757	25752	46472	81847	83131	88586	37410	62595	82128	100982	86946	38805	45911	25443	10974	13087	21200	27136	30371	31174	30301	28943	28212	28671	30529	34279	41649	55662	78005	82956	50066	91274	51198
1.48129	23544	18783	8581	38076	17115	13456	38291	12863	39359	47825	61306	13744	19768	99201	103208	63725	7854	23001	39298	77968	103766	88992	28676	52907	85839	105430	158181	41274	107609	45974	25171	39291	33201	25207	20284	20418	21360	21470	22652	25998	30303	34433	38467	43117	48838	55366	31870	67352	46457
1.48694	75973	13819	8722	39820	16278	22293	31877	15831	47409	60928	53469	43036	19178	87895	85843	53628	4039	23846	35027	72124	123814	86041	24898	43580	88182	109886	122928	42568	100253	50955	20501	69179	83867	82443	74801	79154	64234	78461	76682	74633	73490	73345	73079	71918	71417	70599	27529	78367	42802
1.49258	86903	11534	11285	42585	20813	31348	26657	18032	12001	11555	16220	21640	21851	18914	12246	15479	3315	29240	34035	73090	141887	80661	25284	34688	87399	124802	89676	41664	77281	49161	18660	43848	35983	26796	20831	20188	23552	28052	31756	33904	34522	35018	38317	44472	47742	42015	35623	65704	39481
1.49823	27601	12904	13299	15116	14489	17266	22810	19151	38830	48237	14633	70795	33387	97193	107974	43142	6866	38404	36096	47923	13844	21728	27969	26485	81976	101475	67518	38577	70782	66113	18791	63161	63332	71346	52337	93511	63555	83443	101417	67219	88765	79308	68578	58246	51570	44100	65414	55139	36165
1.50388	62151	16657	14092	51606	33192	52339	18811	19159	81566	82606	30568	93533	71570	125843	70594	39127	11045	50902	40500	76789	93670	69327	31786	19548	36466	30546	24313	16276	8275	13663	18105	42063	54989	64798	58011	72012	69456	63674	55740	46916	38559	31932	27816	26049	25674	25776	26120	27242	30021
1.50953	99771	21480	13908	54950	38539	68843	13538	18242	57305	48197	44033	39905	34616	29299	25556	24519	15733	29080	31979	33999	34839	34407	32708	16144	26680	23491	21040	20017	21057	24291	13876	35356	41765	47618	51946	53749	52035	46079	36086	24739	20944	30142	41966	50113	45166	24826	41587	27110	21109
1.51518	5078	5823	13571	24142	31053	34236	14280	16775	34789	33919	29016	20412	12293	12096	25483	32740	20702	94092	53305	82502	174326	59934	41166	20436	78997	140603	66800	40695	50616	51112	6642	30222	51537	63394	72287	79359	84187	56587	78934	52096	40899	25850	33747	51360	45296	21814	63887	10162	31181
1.52083	86146	32983	14428	54660	50153	113498	30182	15289	90963	92680	66880	85439	80414	76500	40841	30332	25113	76927	60073	87073	170441	54224	46045	31612	103732	166683	71442	52696	73443	58807	15895	22180	44705	62773	68301	76024	89445	44358	69162	52368	4217	65450	56213	63787	48203	22351	130769	14435	30437
1.52647	51154	39452	17573	41690	40997	41167	42770	14313	50839	56727	63534	71251	79601	87453	39709	27658	28611	74334	57109	38134	20995	13729	21450	29856	32779	29198	23192	23680	30720	43626	36419	49823	46799	57760	193647	193639	142986	31361	50382	54600	32299	63039	53740	58872	51101	24024	114509	47961	31380
1.53212	53796	46199	22857	49728	46416	44872	46161	14127	52887	55780	57642	58218	57342	55197	34498	24391	31991	45410	42983	40021	36908	33982	30543	25428	21947	32569	57003	86433	114001	133987	59503	84975	52534	51086	77855	57993	44145	18387	31641	29931	30568	33471	38465	45089	52396	25161	68030	75492	38379
1.53777	32836	40383	29387	35853	31150	25199	19795	14600	26380	42707	65663	92298	118560	140056	27412	20955	35883	131125	69194	83964	60604	41130	26669	16994	12468	14648	20579	26785	32123	36747	41113	45171	48385	45134	51727	53140	55410	8903	57527	62338	47150	54789	55004	52955	51492	25063	77919	66830	52948
1.54342	13962	60429	36367	42326	71426	134518	111052	15311	56937	36594	24766	22104	26793	35316	20674	18442	38735	70611	65480	95791	110642	42580	68715	93422	147160	151344	128744	154849	131923	139446	98271	107552	66501	39829	70049	61984	56381	13203	57496	64697	44974	50398	59744	52672	48712	23672	59850	72890	63113
1.54907	20596	61705	43391	46541	51418	45474	38017	15782	20665	19154	31810	52643	76816	100847	16520	18344	37505	108001	57803	95262	83722	41008	56313	55397	61531	70225	78674	84725	84825	74054	48418	12283	51497	34615	164671	204048	140173	22794	60405	70581	42050	46881	67374	54151	44997	21431	34941	52610	47746
1.55472	14860	21439	27173	31833	35354	37577	38309	15631	36355	35570	36731	41194	49643	61390	17318	21607	31325	57137	46522	79443	63327	37713	28918	16255	8319	4958	7772	14257	21403	26734	29056	35041	59317	28895	157132	202232	120664	31984	56722	73961	38496	45407	68748	33427	22183	19252	22988	27917	29651
1.56037	16404	29293	38802	45584	50146	52997	54830	14671	58844	62510	55405	70231	84543	95250	21930	27597	28936	6304	32408	57865	28332	27637	54749	79096	95589	49695	106111	104458	85273	53748	94093	87819	74621	22579	81976	101938	99294	40778	54886	76277	33425	49052	79252	53835	36421	18393	22539	18001	13937
1.56601	56991	74847	62783	88022	78605	86237	81214	12954	66957	60830	53014	50702	52246	51851	26988	34853	45091	43408	16526	85079	93259	37276	96239	109801	92914	40157	70481	64415	57810	23409	44226	41136	40218	16203	32182	33515	57150	49345	55904	76964	27098	60446	102263	66387	40376	19802	30542	25953	21904
1.57166	79615	81813	66173	97900	77087	76213	70793	10784	57488	50882	45416	40935	39700	45525	30651	42022	71818	77858	2399	88100	115563	52894	102416	103258	88643	33367	74202	51801	41251	15338	33167	28434	24465	10635	31501	44550	63209	57056	56806	75583	20790	78240	113936	71699	43460	23268	35962	77456	76940
1.57731	83548	75407	66123	75833	57207	47726	47471	8891	60390	72544	51079	56527	64862	76786	32946	48105	97378	98796	16998	98326	145449	89030	107767	82298	64552	28540	55458	46815	27809	27419	23980	19572	14795	7052	4149	1290	5682	7944	8094	9948	14715	16260	8878	18526	47452	27777	41328	58152	114561
1.58296	44734	58093	62907	93939	70347	66884	37198	8940	51533	150658	51304	69958	56819	91605	35364	52402	114688	108777	32510	113650	100652	87005	75482	66082	58412	26833	46435	41529	11159	33346	30077	27441	25552	7025	24479	25332	26887	28787	30606	31964	12854	32079	29930	25457	18919	15280	23658	27139	54533
1.58861	65365	54923	59422	89380	67770	64831	28955	12301	43287	90880	51952	79948	62301	72188	39782	54400	77977	86344	46850	108368	118233	124709	116078	71929	64658	27708	67278	82010	4722	44994	50880	53672	51844	9533	24465	59591	29535	71642	48941	58719	12012	125361	125756	81712	51720	36274	51722	5942	86993
1.59426	43186	48092	60697	110219	66746	62641	24800	18135	35476	106575	52677	78968	68561	62012	46953	53737	54486	54193	53870	53018	51238	48158	43514	37405	30551	24533	21977	24843	17706	39539	38347	51977	55396	12100	22421	47311	23667	41446	49338	49271	12660	126434	118649	80346	50611	39197	55673	6572	75802
1.5999	65792	47965	63202	62580	62860	60028	23056	25382	28126	57526	53143	56473	56528	57603	56110	50322	67353	71229	71845	75982	76119	74574	71269	47820	57084	33823	47438	44689	30119	53660	25388	45816	60251	13407	20730	54305	21152	47391	28055	14907	13469	16602	18110	18572	19272	20132	20325	14123	18226
1.60555	56308	52632	57092	54147	61570	57239	22634	33744	21673	87138	53065	101524	60134	68775	65705	44451	83218	79295	62245	49201	38653	29702	22434	17031	13039	10229	10094	13471	18324	23273	12138	30179	41294	12980	20304	53294	20019	89774	62867	27472	15882	94774	55308	28881	21824	24111	27254	20407	39578
1.6112	13024	37520	54332	27405	55078	54153	22785	43608	16721	25121	13214	4513	12656	23114	32702	36777	46307	47831	45200	41881	46213	62223	84205	32118	51911	37595	50211	40810	55000	76705	1947	22301	17608	11223	18809	52095	19260	94434	74436	21308	18417	88592	65236	43209	26949	14751	5128	5725	12176
1.61685	40192	61198	44804	11587	37974	49608	23161	55559	13586	58530	50883	75360	41991	59788	50269	28104	29917	21096	17326	21716	30747	41033	51146	35301	49468	36273	43877	25756	68333	70926	15191	30480	26040	9843	14526	16719	21337	29288	36781	26808	22122	50833	52628	37711	34695	39285	54087	30849	47977
1.6225	32711	36921	18264	7743	35222	41842	23644	69640	12149	49490	49378	84768	35592	62309	70222	19227	42878	36670	43424	67209	106113	153694	164505	45819	47704	33763	36992	15058	82098	94282	29135	46860	48583	11698	7793	50372	28844	60018	64894	40697	27539	58689	33429	14926	31867	38635	58161	33939	27733
1.62815	26421	59287	63987	12440	42235	30279	23996	85011	12254	41744	48809	54208	26834	22123	13271	8637	6678	6020	6011	6708	8049	9680	11435	13146	14372	14945	15671	16576	20762	24347	29775	39822	55244	17237	1996	49983	39621	101918	111507	57708	35512	47122	16086	29507	30410	37166	28101	23789	24960
1.6338	21550	57398	80699	19904	35720	20888	23896	100273	13869	34953	50635	54040	14153	51863	57041	8302	45652	47565	55190	70011	90622	115210	141674	74883	44122	28128	23647	27724	107650	117769	56888	80313	115454	24783	9805	49680	49976	103278	118948	75558	47169	37978	11255	70178	29696	35118	19858	9178	11193
1.63944	18174	53614	71650	27089	43715	31040	23301	78121	16678	29169	39193	24387	6456	9965	15984	13173	30867	38142	44634	50661	58215	60342	91013	89029	40472	24288	17684	39812	117150	125052	69165	92828	123524	33070	19814	43627	33216	25172	18756	16613	19095	23287	24879	34517	29063	51206	18591	36994	60398
1.64509	16252	35391	41022	32017	58989	53341	22631	88022	20253	24252	65504	20581	19937	34799	63082	19998	43521	46278	38923	30766	32127	27552	108404	101112	36340	19786	14547	50402	122944	124252	78810	95680	39446	27317	31545	23891	11891	13369	18582	17774	14094	13020	13382	11155	6749	5930	10624	17063	25564
1.65074	15747	36397	42805	34253	62025	74674	22672	105942	25518	19858	77439	24824	32871	24275	93235	26439	48905	62682	89347	125492	119055	21628	230485	110336	33671	16969	17534	58833	120191	101853	84612	79425	70953	48521	46419	44169	43127	46852	51791	54334	54273	24978	56516	175462	28257	100076	52491	37658	138072
1.65639	16713	44343	45132	34603	123176	91922	24283	99155	36473	15772	81175	41473	42321	13626	91876	32120	59727	61708	78412	110854	113172	25626	239508	116286	32926	19002	23793	64774	78139	69651	63217	57534	53054	51584	55186	48303	72622	78606	83213	100721	108960	21493	72589	225847	29150	122646	84120	38792	187639
1.66204	19198	44789	37011	34151	153238	99703	28030	19361	14556	12094	48248	54717	48680	8711	49508	36980	35170	29654	26600	26011	27154	28961	30756	32711	32176	25518	30915	62049	77380	62180	81821	98133	104225	59862	80846	47351	200362	77398	72814	107574	64033	16151	43987	73652	31353	118142	108504	40379	144140
1.66769	23063	47924	30635	33374	111221	73341	33991	68652	90803	9207	102898	70868	52870	17084	82751	40889	78394	63027	57639	73009	105627	44124	137839	118035	29462	35412	42367	67275	66377	29656	73446	92470	92966	64152	98052	45510	271206	78232	61473	122633	100688	10236	72033	55273	34628	44982	47947	42609	58760
1.67333	27938	53383	27333	32082	82586	88263	41861	127444	132781	7855	99793	79028	55019	28633	154419	43833	114848	63081	49843	55081	102464	47439	98542	77237	25214	41657	28436	21268	24809	8213	50522	66598	83759	67912	112196	42482	177328	79785	51400	115555	81158	7393	99094	61447	38498	55708	71496	46690	86920
1.67898	33334	60442	27994	30083	100659	73414	51087	116860	135450	9071	89279	82203	54379	40071	46826	40942	38464	38319	38383	36892	34165	32609	34215	37874	23678	41301	41984	54099	82000	29431	49531	82616	77237	71406	120310	38107	161231	80135	40396	21861	7474	5696	6026	12520	18000	20265	21343	23983	27627
1.68463	38796	68343	31967	27787	38557	15570	24702	48495	68586	12979	72643	80842	50372	50624	54487	44443	36107	30152	27152	25790	24903	25552	26727	25747	28457	74927	135384	48266	73660	45986	40058	78950	73638	74818	119738	32289	70735	67031	27626	58132	31855	29576	60792	63382	48032	65729	67725	70446	72804
1.69028	43966	67638	37859	26396	43789	41250	38784	36773	37472	18869	52581	75938	43563	59910	108076	57481	142318	53736	38305	51705	91791	36637	53422	38500	31099	29125	30939	36151	44929	53965	37994	75304	72747	78238	109158	24918	165882	85133	14099	88310	17476	60673	25617	18092	55405	85067	73706	100092	110276
1.69593	48543	82785	45275	27643	64379	33459	51111	50420	56366	26087	32981	68919	35640	67766	78497	67527	105492	47214	36731	59172	59437	33726	42579	39518	32634	37961	37147	35506	38544	44634	43940	70919	73806	81655	89438	15933	186880	108676	14963	82260	19465	98031	73339	70149	65619	90784	57161	96136	91800
1.70158	52172	86171	54813	33286	40745	27246	68083	44591	41588	34160	19966	30161	26843	26920	27598	26432	22847	18293	15870	16086	14646	12490	27085	57083	25041	133287	166332	33442	66091	51760	53798	65341	75666	84933	64329	6185	48640	46737	36993	40760	24118	34303	33044	32126	30680	28896	27797	28369	30843
1.70723	11083	8371	7966	7219	4875	2506	2766	3094	2419	2439	2937	2544	3166	5784	8106	10020	13576	18949	23166	23902	25135	21680	64424	82091	46468	131547	140366	33354	71119	46755	64206	58476	60676	61500	42194	9455	53677	51327	49752	48343	25668	45868	45582	46086	46828	46931	37114	43121	40172
1.71287	55000	75763	78641	62149	26333	20832	38941	41423	45870	48866	27253	49640	15522	44284	35983	27743	36335	23640	33295	68034	76319	14047	74780	69713	42420	20783	16212	22574	27347	30435	32378	32184	29158	24017	18247	12964	9679	11671	17283	22845	25351	32367	38367	44680	49704	53232	31429	72538	37998
1.71852	54107	60365	88398	84287	24797	20699	64478	56668	59393	61324	32231	55302	9241	87215	39655	92007	56015	23621	31625	22591	32212	8955	53708	56139	51816	41004	24669	6049	20624	36236	66028	41804	74882	90465	52101	36042	97687	92787	81880	69794	24519	45122	35648	32783	39787	55367	26763	103707	33602
1.72417	52798	39905	93073	107791	23780	22981	67374	119819	114375	70266	34258	60384	6688	53030	33545	17878	22892	33360	31747	67027	72441	11061	58691	91614	88597	70064	80284	28749	78281	32821	89108	32835	70153	89001	67754	48973	77426	190116	136296	91794	23543	139481	32824	75716	82774	68207	22609	48478	28229
1.72982	52700	18989	86943	104072	22620	26986	58824	111658	83607	56317	30445	36360	9778	77057	36682	74217	32337	48447	31732	66118	72228	19859	56026	114849	144275	57738	141257	24548	123108	33789	94156	24165	63305	84687	80070	60147	70809	67866	61342	55435	22527	45134	22001	35181	29418	23004	16755	12403	11139
1.73547	20929	15162	22356	23613	21739	27111	28955	30580	32266	33970	31546	30228	12930	24392	33218	59952	27044	65251	32560	65642	73382	33638	60267	80807	65703	55081	47644	20851	37213	33149	29694	16544	23524	19802	15241	10118	5762	6751	12635	20302	21530	39420	28965	60812	70485	70657	18892	83660	14840
1.74112	58088	29181	67443	65288	22023	38862	37503	33719	44619	62262	28581	79263	15115	83025	29824	44608	25010	57378	34321	40430	34413	31213	31252	34007	38357	43246	47965	19983	55409	55524	58046	11171	51090	49654	44211	37989	31496	25507	21039	19015	19497	21510	23921	26029	27559	28443	22335	27712	10959
1.74676	60352	39766	57316	71766	23065	45990	33876	23893	15717	9405	7937	11332	14605	16540	18221	20656	23170	24552	24774	25217	28737	41222	68242	109706	160427	62274	78240	23155	120979	73708	85741	9575	50983	51585	57765	54226	55150	58889	60936	58649	19320	44375	33533	33988	63570	60620	28150	96866	9714
1.75241	59372	44315	47096	90756	23859	60990	45390	85799	54450	70642	26066	55433	21932	42944	26501	15493	27521	27996	26905	26893	28206	31076	35441	40960	47234	53869	57723	28977	68366	67438	61758	11001	35601	17669	10059	25977	41320	51849	56550	55537	19231	40222	30011	25883	34382	49492	34538	75892	8544
1.75806	32669	33078	34997	38780	24671	52944	48830	71197	54390	96210	28710	81641	27643	46774	27543	2829	30800	56587	43434	46480	43171	40972	39789	39444	39684	40108	40136	35447	36268	30955	22650	12607	13565	20205	45995	60436	63065	73193	70657	63729	21111	44714	38857	34997	33556	33261	33051	32442	6600
1.76371	44613	41827	40490	39659	26832	79001	53824	60600	57445	110398	33522	76947	35406	39899	30755	11333	33904	29315	22625	17000	15051	16049	17163	16709	15091	15506	20198	25884	29042	31454	44181	14530	59986	8599	9763	60976	66984	169958	96619	94814	24839	42461	44519	65659	32981	50264	59246	61492	6953
1.76936	30133	24378	22394	19365	5682	24396	60124	53753	64490	124989	39320	70355	45760	49326	35302	23723	36148	31826	30267	32933	38551	42103	41144	36854	29090	28900	20827	23278	22313	26083	34786	15985	58236	12967	36891	51567	65571	118813	90821	100799	29632	38088	41139	46942	22686	52807	68131	58661	11238
1.77501	18755	38324	36181	42784	40368	57840	55894	49535	64466	80634	45095	63167	57977	69982	42931	35225	46295	108699	57493	74392	47181	32710	24937	17535	11024	9979	6711	14305	15599	17496	20094	18688	25864	23167	33754	39259	45299	51100	56118	60036	35154	32788	44788	32883	16633	24764	42846	56186	16556
1.78066	5616	35811	33591	34480	29933	22841	14623	10600	17216	28618	41638	54502	64571	69519	60271	45342	53105	102328	63861	110910	112502	140878	149664	125457	12127	30165	12535	49177	20034	39143	35336	24181	32719	32531	32140	30787	28522	25716	22693	19535	16356	13637	12194	12654	12679	18515	22921	28371	21764
1.7863	6738	37740	33066	45086	64946	64773	64826	44253	64748	65263	53973	51975	67694	67272	65402	53837	55198	45969	33875	19459	4100	12440	26866	38961	18731	20522	25450	48643	10660	54336	53773	32779	39166	40688	58493	21389	29819	55904	52136	47244	41776	32485	31384	22349	9817	22505	21593	21314	21304
1.79195	17071	37185	34789	46874	89925	116199	91111	41724	113897	123258	56430	48939	86234	101637	99165	60527	69092	91980	74594	110034	99226	100409	115226	102141	23962	13963	37011	34052	4018	7280	16174	29908	33721	47652	68501	13309	31147	79409	55903	101585	81219	39311	84630	22487	8558	43141	27911	15652	16596
1.7976	25786	35548	37257	50875	101424	91941	95517	38764	68150	54014	45632	46526	55830	69086	82550	64933	79922	88837	76322	96424	88216	82683	70218	82648	24936	15847	48078	44922	2370	37976	28108	16958	5041	12186	30065	8391	47097	77216	44052	129517	114519	46908	108605	22919	8653	28942	21195	28789	43092
1.80325	32761	32405	39441	65991	102524	63003	52591	35116	30249	26162	26608	31695	40351	51895	65525	66235	91822	87063	74527	75001	76869	70305	29480	55992	23359	22535	33008	29795	5466	26061	24785	23638	22360	20874	19541	8422	18393	17616	16313	15430	15733	16178	15347	14257	8744	22517	27973	27773	46129
1.8089	37860	28147	42885	95519	91561	35080	92436	30636	126406	101476	55771	44194	74932	74057	72354	63894	63803	58063	53439	49389	62630	62680	33768	54202	22829	30433	68891	42822	8536	69287	39797	41066	49995	60547	81214	10466	79271	60334	26829	46474	26117	12648	20032	19679	8274	45605	46401	33741	39961
1.81455	40953	24755	52745	79651	52780	19436	25586	25379	26904	28719	32263	37729	43980	49081	51964	53930	57552	64149	62127	26351	59029	57749	47174	46997	23389	41638	76349	43787	12045	51384	47430	68573	61130	61941	57677	11598	88291	55021	27747	88668	66863	45939	27318	12721	7910	15350	22472	28842	34827
1.8202	41978	26156	73358	84858	43696	27976	39279	19549	45773	49105	51090	42636	67662	70450	71067	54726	68120	64703	54362	21661	52480	51588	51614	41972	22605	57331	55376	45616	16495	34471	17800	11304	39616	62028	38893	11474	91869	53640	33880	77560	56066	38380	26870	14677	8903	24114	25883	26522	26652
1.82584	40995	34437	102684	118959	20640	40987	57665	13439	76168	80686	49208	40963	66352	79998	76148	57066	71254	71170	47916	33750	47286	50074	51581	37657	20838	84987	83102	47319	22090	43037	43540	55710	78407	61147	24000	11387	80054	52679	41171	49325	42129	41103	47941	17918	11851	98024	82874	63196	95787
1.83149	30592	36677	42357	46176	20745	45250	40318	7758	25478	20869	23827	32641	43141	53214	61987	67328	74574	78423	44046	44241	41961	46110	51572	33671	22264	115325	84206	47952	28848	40373	36505	43074	80973	59832	12058	13678	87847	49594	47028	117851	115215	114113	108420	25627	16616	150887	88684	66932	95618
1.83714	34536	61733	105691	79137	32845	58617	31502	5546	42575	33729	25446	17034	8419	8281	21375	39391	60462	81439	43070	50052	36499	41801	51575	30520	32808	38933	35670	33475	31541	30451	30808	28958	35541	39024	9035	19351	49967	44744	50208	55495	58087	62591	70090	35702	22922	115893	88778	63776	87603
1.84279	30892	64250	56597	49147	39964	35574	25508	8901	20514	17127	14095	11065	7880	4620	3004	6404	11704	17682	24035	30686	30767	37179	49643	29213	55872	74527	83674	44879	44273	46897	33406	15205	70644	58747	16381	27561	82278	40586	50600	54716	46485	40115	36460	35624	30180	39459	42408	44995	46722
1.84844	29384	86866	167302	130517	41603	68314	24937	12978	63301	56608	50856	20530	17687	41941	14077	40920	42282	44337	46352	47799	24726	32106	45359	30720	36079	28707	20186	11015	1712	7630	16290	4256	31085	37242	23634	37157	54251	39402	48917	73920	83903	91188	55843	57487	37468	78913	61524	36169	19698
1.85409	32863	94822	145127	91565	40063	47869	19528	15972	20456	20483	23201	23478	22336	35052	22773	40167	42067	41716	39743	37799	18445	26087	29680	24876	23181	25928	29646	33767	47014	55003	41795	9173	47408	63544	29155	46917	74337	40768	46031	55039	51476	26564	15372	13324	14948	16391	16403	16875	20687
1.85973	42939	60567	63934	57264	37357	55921	26307	17421	30979	22243	14469	8475	5954	7773	11382	15871	21325	27717	34710	41756	12047	19143	35562	41870	69453	73759	77318	43755	64341	54685	46808	17546	35797	67923	33142	55621	65035	42460	42481	37821	55457	44851	25363	28324	21707	16666	13273	12088	13938
1.86538	58566	98958	69374	34062	34323	70356	25248	16854	50996	55381	66925	74098	97049	62942	21191	90467	93008	190350	57219	35389	5565	14406	32242	49326	53683	51316	49253	45324	38800	29740	18600	6122	7496	20616	33003	43947	52915	43293	38590	21803	64911	62732	12338	56314	53946	53246	54501	57399	10006
1.87103	77555	95722	33087	25087	31127	69569	22944	13687	29244	35694	48356	61601	74823	71571	21440	84251	90078	93977	61153	29808	1471	18767	29358	56422	147913	159090	54816	52893	78279	37931	54034	29464	21380	58369	35876	58302	45265	43850	34931	7599	69885	83192	12039	77141	63659	51007	49296	36954	15997
1.87668	97732	90200	18712	23959	28028	69189	19274	7787	24854	1174	21051	35740	45669	51299	22981	50575	44825	36261	25716	14445	8440	17630	25953	42170	52027	59139	39937	57686	63283	24705	55266	32846	18890	58787	34145	71079	39706	45309	32652	8261	57966	87571	26395	80196	67761	49228	74173	68006	21874
1.88233	117303	83842	29020	23137	25490	69745	14998	3796	93342	99915	56986	144110	121454	85356	22945	65160	51409	42995	41852	43184	17019	50049	22021	66109	86621	79086	25967	61324	91221	24379	55443	34770	17338	72407	30674	74157	30707	48191	33277	19572	45570	57632	44647	62789	60827	51371	65687	69444	29493
1.88798	134927	78137	35647	22063	23810	71575	14337	13265	112024	97066	53053	104072	87714	73637	20873	53771	66745	85547	68085	65949	26343	77160	18938	67167	133156	58867	22895	63317	98148	41354	53714	35569	16032	37818	25808	36858	24462	42874	37550	29829	32892	43058	65787	50055	54027	55888	91382	104509	41434
1.89363	60484	50747	36416	22529	22851	28328	20911	26145	36708	40112	48995	64098	74860	74683	18245	94025	166000	67556	72523	95622	36697	112505	18788	64814	76436	24142	5532	12072	7350	8938	15552	17781	15397	20208	19579	30721	33749	35647	38443	38594	21640	39759	89178	21824	40331	61539	88786	92673	57149
1.89927	51979	55455	35314	24999	22145	60551	31780	42182	53677	46733	38385	31713	31270	44575	16831	106895	161279	53729	81393	127501	48106	152433	22252	58852	42584	25903	12365	10553	29223	48038	45711	33897	15102	35347	12425	76057	69355	61905	54620	45600	13530	35076	29835	25744	22785	20861	20116	20857	23208
1.90492	60781	64809	35248	28579	21235	80898	46119	61842	154948	88985	40398	167504	106262	84269	17354	94684	89376	44570	81178	77765	60645	67620	28563	49099	37630	29995	27672	37037	57681	81261	40080	31177	14363	19663	8697	120057	88879	61229	46629	45682	10294	48138	46038	43141	39913	36389	33268	32053	33962
1.91057	52216	49555	36311	32643	19945	81872	65476	83563	143573	87475	35537	142142	73712	78085	19438	119316	86138	47068	53636	48431	44167	39366	33785	26860	18664	11539	8731	14300	35619	71704	33981	27581	14321	19596	15733	155111	105452	53522	12268	21455	13360	33005	29098	27777	28146	26488	22242	17232	13248
1.91622	38545	41082	37456	37209	18429	80144	89597	103467	118701	85600	30098	106709	48383	71806	22342	95014	64726	42746	29287	21852	18379	18541	21499	26064	28923	39081	47286	56395	66912	74167	27866	23817	17322	35787	28229	126009	105539	78633	51370	34511	21521	51308	62894	71817	79028	79032	46894	40923	101626
1.92187	52056	45060	38272	37140	17086	51499	65617	81231	85646	82490	24486	79764	32895	68702	25544	78413	65821	55172	47109	41743	38845	38025	38886	15940	28087	49097	54664	61182	68533	63731	22168	20353	22206	53262	44846	87289	78101	67871	58152	50120	33772	41227	40429	41686	44476	48203	36366	32107	61760
1.92752	38371	51199	39136	48121	16557	68086	133329	119344	51381	77797	19689	64170	26868	72745	29210	52567	44268	37294	30343	24102	19585	16952	15719	11602	16904	19568	23753	29439	36353	44075	17406	17717	25924	68229	66351	92772	97656	101067	104086	52874	49452	76533	127276	129292	125565	77127	28709	25700	55391
1.93316	46457	47183	40575	54714	17504	59197	104256	109969	23205	71726	16917	56756	27557	86135	33926	106711	97898	89649	81963	74839	68367	62781	58456	15026	25139	57590	62197	69080	77900	40262	14393	18249	27449	79668	91775	154431	153143	120014	133200	49975	67344	78788	107024	105701	101511	72875	24178	21450	59216
1.93881	11348	17421	27357	40371	19949	50409	87253	90385	14820	64638	16941	51930	31290	33585	39524	57467	77997	98727	118672	114028	128120	152421	77268	18917	26728	53129	52031	26983	18015	28486	14349	24521	28812	56206	57440	56331	52923	47690	41007	32553	21751	12198	21606	41129	60130	67094	22155	19084	60107
1.94446	8624	10861	12432	14930	20455	28380	36979	45157	25646	56799	19253	46755	34966	52368	44698	36563	28589	20926	13989	9765	11418	16972	24061	19661	31839	39391	61825	73249	71950	22546	17833	35081	32872	92042	94378	75100	52793	29345	13771	27447	45458	61459	75492	119067	86834	61395	21498	18610	47743
1.95011	72188	64316	43478	89023	28562	40707	73809	43426	35798	48824	22144	41196	37128	108538	49765	17774	27135	61067	85113	65764	99288	93204	75892	16427	38463	32062	41932	45509	40081	17807	23935	31602	31840	29846	24965	21147	24349	28832	24732	22057	62439	75048	51720	117512	62908	58611	21180	20126	38059
1.95576	59277	49510	39977	35963	36583	41863	53483	35582	43534	42534	23883	36212	38338	170287	53429	54317	90244	170551	109836	49202	71375	78617	80228	9736	44227	38101	19421	79865	55810	16113	31613	32853	19847	16060	22335	32029	39490	52432	60887	37549	71887	65762	30733	72290	42904	60268	20774	23485	31114
1.96141	61581	78925	37041	114874	47883	46262	62986	43141	48730	40590	23989	32263	40233	170727	56744	35030	71542	207619	88629	36965	121732	121687	97881	8126	49083	54401	12760	76117	49668	15962	40675	75531	44791	58812	59844	63679	39391	70705	72347	55787	71522	52747	12946	64444	30952	66728	20538	28235	26456
1.96706	61252	94509	31159	121878	60422	52608	82990	53646	50928	43955	23737	28962	43446	67400	58887	23522	61774	114180	60636	26936	120019	111204	129224	22607	56843	74455	29508	69595	44074	15646	51981	85732	45227	86664	88315	89797	37794	65811	89086	78303	84584	38359	3803	55638	36223	80471	20954	33902	23561
1.9727	64911	96714	23159	77852	70735	59767	69020	61170	50231	51755	24191	25703	46923	107917	56916	25674	55819	117707	39321	17830	114721	102640	98977	43456	72608	59726	46364	48455	39568	14748	66810	121574	54305	88559	112841	91020	31821	76330	132970	99147	91226	26673	15983	62543	52931	69064	22013	40313	21947
1.97835	69242	104992	18214	62411	53494	46444	40194	35425	32802	32264	23733	22340	37826	41168	45319	37011	50223	77814	24423	9595	127260	93167	175326	68381	96540	109482	60626	48440	36542	14181	35889	39570	44216	48783	52457	55312	26161	61277	65223	69647	63478	23618	27292	75663	70243	64684	23299	47414	21152
1.984	71755	163537	30560	88447	56368	40024	31590	22952	13538	7985	9360	11776	14158	17452	21135	24498	27445	30033	23216	2768	53683	73437	94105	95153	117225	113749	72081	34626	34626	16067	31045	24826	24019	26868	31552	36857	24846	48980	57498	69054	33844	29835	37230	87428	83444	94639	24842	54728	20693
1.98965	71317	81778	53593	113884	62864	77706	87223	60212	38545	104418	39143	19383	51702	40879	12219	45765	39195	16570	38480	3670	61099	60181	56886	51098	42950	33290	25177	20136	33503	22769	51598	54623	52850	47192	39136	30210	21765	15381	13344	15868	20105	24338	28095	31193	33462	34907	27246	36850	20085
1.9953	62694	52576	44194	37457	32257	28357	25398	23133	21623	21171	22044	23006	26746	29080	30752	32269	34409	8517	38474	8402	36747	37514	44120	58731	81825	112040	87099	15623	33918	34640	147606	180659	151148	81223	76858	64869	30032	46573	43378	39779	36112	34164	34937	37525	40794	45519	30568	66311	19021
2.00095	65419	69420	64351	66761	31737	82510	69561	53470	26770	136321	125839	30566	97797	88625	82249	91741	33131	13914	72862	12486	53476	33298	35311	32130	35133	43300	53724	34171	36816	50022	109631	146729	193865	77825	75150	101637	31776	180219	113232	130419	73850	32281	11217	34940	43219	43879	33751	45168	17519
2.00659	6521	6483	9736	11003	11723	15029	20340	25220	20848	32475	40299	43142	75541	98075	118026	103616	30136	23402	103678	15710	80849	22525	56732	49989	45706	45198	48476	51626	41832	42439	34827	36129	39681	31742	26888	76888	32405	164238	106546	128284	93947	58033	66967	90027	57219	38715	35790	63444	15796
2.01224	59176	95098	96957	67847	12195	82586	58700	47929	16384	69460	63018	61383	63664	68423	74341	80448	25670	30238	92801	17792	90154	38304	76227	65529	53621	43118	38835	44256	48604	69782	81574	89483	92102	66608	74530	64284	33026	30192	30052	45480	62408	55855	73118	79538	67257	42139	37111	74945	13894
2.01789	57641	56921	80209	56993	10467	66458	50853	36598	15257	20019	18222	18710	19475	19538	19439	20807	19996	30771	38608	18470	58908	69320	81473	91131	74373	102243	96260	99303	59254	87942	87557	87128	87557	58880	76424	84025	34567	74735	69433	65140	62172	52239	55403	48611	39757	30197	23035	12100	11526
2.02354	56803	30768	55829	48772	8641	48602	44130	34700	18871	40285	39321	38477	38551	39463	38847	33455	14021	32881	76805	17475	164030	103945	103149	112761	39443	144074	96495	77582	61319	56040	53429	49426	44968	42094	40913	39821	36788	35209	32861	30172	25514	18311	12098	16462	29872	19705	44592	97572	8454
2.02919	55955	29476	30559	42204	7099	52436	51210	31251	26736	47891	43427	36898	31115	33255	47557	69778	8117	32381	131139	14475	173137	136452	91502	94529	14857	131373	96237	94067	77480	64203	55852	53665	57294	41208	74722	85533	38909	103140	65104	113764	105552	50076	93027	57707	31029	11713	50804	31755	5000
2.03484	34166	31273	20091	26210	8599	18847	18189	18621	19069	19382	20005	21205	22832	24820	27314	30317	2241	32327	52068	9199	91646	113660	84229	81503	17239	128123	95304	87684	67278	51425	42736	41875	44727	33832	45899	52246	40758	97923	64195	111679	99788	40569	101325	51754	25848	9463	66686	79825	2722
2.04049	52982	38315	32494	31559	11568	93899	168707	60029	51939	99388	174407	151491	122837	46678	78333	57603	7601	26923	28042	3150	64498	95488	77489	75010	24399	135529	93250	180500	157086	53132	76264	114138	92654	31137	58174	42396	28430	13324	9132	30633	55185	16816	107222	47817	26610	13599	87260	168494	4121
2.04613	45902	35433	45243	27995	14012	95336	155254	99402	67601	82634	137345	107003	73083	40627	13602	8408	17576	30584	36965	10945	40624	41297	43305	47566	25847	60871	67697	74765	84251	36344	62549	86807	58506	35059	81624	241767	46786	111577	101220	113352	110073	37368	95028	45819	31241	19332	48343	42472	7250
2.05178	50363	30744	52585	25868	15793	93973	181428	151479	83512	73782	99271	87697	76746	46288	54758	53241	28636	28581	76675	24175	158082	173186	60306	72081	24765	118316	83097	79481	63219	24198	37431	26880	10279	20201	68038	130573	52912	134550	141969	116763	133046	99509	132989	45329	37040	24811	44072	36030	11805
2.05743	49310	25508	54806	24995	17249	85199	78779	71821	64668	57678	51308	46224	43470	44360	49724	59378	40433	27068	69237	39302	115340	156775	50636	70768	23787	110579	73843	132947	112161	20033	45034	44005	39003	45194	47145	50352	53346	54848	54032	50693	45105	37780	29470	21801	18718	23658	33466	44812	17765
2.06308	47655	19503	47601	25543	18335	38992	38511	38333	38090	37735	37438	37430	37785	38318	38762	39048	39361	27167	40681	41663	43158	46003	42033	59877	22299	86203	61714	112192	123697	19899	40237	33270	28152	67237	57172	64077	56881	52027	48735	46481	45024	44207	43752	43183	42079	33693	40801	45236	24222
2.06873	45702	13353	47332	29385	18751	58747	52177	43886	34541	25101	16690	10698	9109	11243	13653	14400	12668	8233	1207	8702	21372	36889	36626	64967	18658	86675	47523	93917	98943	19366	37672	32910	16473	47187	46045	50545	54366	58683	63424	68512	73714	78681	83077	46877	51276	36985	88527	82573	30664
2.07438	46181	10650	38298	39889	18413	61125	104064	200989	115058	53263	50086	20036	18301	27531	34952	41311	46102	33782	47790	45944	44202	43509	36723	46087	12730	54048	33125	68288	77538	19058	36738	37289	9180	88844	35657	52685	32569	28776	44664	62701	76835	86423	92546	47916	54881	39534	102548	102842	38665
2.08002	53487	14117	26117	48993	17530	46623	45431	43738	41572	39073	36599	34787	33889	32884	29913	23759	15202	10413	17838	29018	40204	50939	42600	55452	7168	64812	22400	69799	82053	20817	36462	41169	8875	103992	30560	64354	100536	206450	170539	110698	82973	50428	33293	26439	20559	15386	17942	26455	35078
2.08567	10712	18317	11894	39553	16320	52417	30204	118631	98546	41740	103567	64307	40445	68360	76576	63572	51411	39219	27358	17745	14844	20185	28489	36909	9621	50792	21495	60079	63560	29390	36070	43342	13003	71796	33530	53638	65575	60999	55592	50134	45763	43853	45493	50768	58766	43003	78386	88065	72596
2.09132	37358	25980	7156	42938	14812	39318	6768	68127	84717	32277	107003	53378	40618	67971	99618	92416	83572	52850	67330	87360	52148	84709	61538	49318	16869	53862	28525	62337	131784	52880	35800	44025	18578	39593	36216	29393	25524	24116	20613	14343	9975	13027	18737	24888	32374	40948	48921	54701	57670
2.09697	106409	31603	22065	85625	12964	52201	17855	24720	12457	2252	8665	16061	21873	27517	35126	45983	59067	60967	66913	91198	55987	91767	71185	51533	24418	52323	36510	63509	149703	92215	37303	43286	22226	55458	47867	34886	48845	46627	45485	45195	44307	41654	37352	32497	28055	23916	19137	13107	6932
2.10262	84773	36061	37206	106620	10916	74524	30586	62871	49779	22693	25250	14175	6309	10971	19843	28190	35397	41186	45165	46734	45245	40282	32028	21985	16030	23015	36274	49496	60526	68593	42356	41094	21462	77845	64017	26215	54727	83388	89097	73251	106110	74491	83094	101264	78327	50890	103089	55510	124979
2.10827	19690	34551	48123	58942	9074	69843	40214	48832	59332	30480	51346	31162	44720	46996	52540	59515	66277	73294	64335	100700	63506	111155	91473	67591	41826	46456	46250	72765	67553	64404	50239	37943	16772	65949	66561	19478	41692	70862	72641	75694	80881	42724	76838	105179	83665	57209	101513	48021	159610
2.11392	40071	29807	19953	10450	3405	9727	18135	26203	34150	42166	50162	28528	49870	74885	76400	108483	127114	104563	63152	103520	67756	120457	98288	78522	51973	38772	47324	76543	76016	76056	57705	34978	15797	70851	66339	14030	43945	40609	31670	24373	18085	12426	9214	9424	9309	7584	8378	12384	15036
2.11956	108821	37822	70819	88832	8187	74768	53272	24260	84042	78294	108197	29128	50946	79720	66138	61645	56953	57427	62180	69337	72295	90386	97036	89291	59921	25682	47142	89360	198593	257952	62174	33286	27242	125429	98969	9304	53161	49357	33329	17149	5105	19995	41151	64741	88273	76368	102955	33951	128826
2.12521	92304	35559	76540	67202	9838	66454	56127	25802	84466	41877	50796	30778	51451	65911	58105	82793	79791	73412	68901	66958	66450	70657	85122	98996	61513	6051	48979	99910	190839	222873	67069	33270	44607	153458	123664	8537	58561	30700	10656	28593	48218	32943	67430	70919	72216	66548	58021	28693	38258
2.13086	74681	32644	79430	48663	12808	55581	56449	30474	46661	52653	62124	32693	55558	72435	52673	74524	73941	74150	75987	78479	79944	79370	76719	72493	53285	26981	55858	50627	46206	42584	39490	35219	34363	32582	31345	13422	29722	29292	29131	29067	29069	29537	31189	34664	40213	47771	57499	26884	87491
2.13651	59206	29618	79956	36603	16693	43354	54855	32502	49072	45938	44631	35260	43283	41162	37093	30726	22041	11503	5276	16861	30461	43135	53613	61036	34107	65811	63889	60102	55405	50802	47218	39897	45210	46670	49109	19927	49616	23567	52251	61448	62352	39405	60804	37848	57559	58077	63253	30847	99452
2.14216	47496	27733	78871	30911	20937	30767	52096	30425	116739	81030	63889	38442	56148	47446	34337	20996	13447	19184	34437	54694	76921	98074	115765	110938	7593	112393	89950	134270	129898	120617	108595	47518	81978	69874	58612	27107	36978	11741	19436	13566	9561	6827	4198	1741	6817	15566	27339	40839	61642
2.14781	39187	28522	77063	28135	24999	18948	48836	25990	127929	140753	87621	41628	104132	101138	49870	79017	72303	69110	68267	67788	65762	60875	52568	41142	28292	19995	26014	39710	52646	61223	63371	56965	44657	24444	1517	28380	28974	3299	25987	102015	54939	36663	58264	22509	42072	99207	110357	54883	48077
2.15345	33063	32387	56981	25412	28541	11141	45868	22229	59246	59649	60312	44649	62610	63715	57382	64224	65817	70690	79589	90223	98899	75715	99457	77624	61125	59834	43669	29252	18330	15273	21413	30355	38878	46025	51539	45079	21581	7461	55440	52307	45140	35545	49757	18720	29011	82672	96236	70691	30092
2.1591	28471	38581	74571	22103	31550	14082	44407	20798	95042	206020	57270	48225	117031	84565	51962	36784	44460	58335	69556	77156	82002	63995	85941	43825	82979	79722	75958	71859	67364	62497	57584	53252	50338	49781	52279	54604	20857	10822	80772	86313	35481	33442	52469	15269	17455	25530	17755	51851	17611
2.16475	25515	46294	74995	18765	34264	22366	45836	20668	72791	150822	40622	53322	105368	137459	100231	37796	60522	117456	181455	196353	195653	53865	168323	23130	101729	176148	127438	129898	100259	88543	73447	61624	52347	45766	42617	43210	27010	11277	56437	58355	27384	29491	50515	12583	8185	28175	86293	99817	16400
2.1704	24465	17542	10697	4517	1209	6355	12372	20444	32026	48226	33301	60241	82698	138762	133403	36384	50092	101287	117005	95067	74728	44126	47344	41174	39245	40738	44863	51096	59262	69196	80346	91718	83172	78687	110907	71906	35395	9378	113343	107813	21846	24955	54397	12067	6253	78766	77654	78768	28092
2.17605	25400	38735	39254	14274	39065	38096	58820	20109	31835	56632	46852	68539	53275	94508	71759	44712	40706	40873	37017	34461	33111	32807	33090	33435	33654	33965	34664	35759	36975	38086	39169	40466	41931	43076	43593	44406	42600	6299	67966	82762	19610	22394	56613	14731	12606	83608	81970	114701	43705
2.1817	28098	65655	78530	12836	40194	44220	68563	20426	16437	46698	71901	77589	22644	57618	44660	34586	26220	18603	11422	5241	5026	10647	16905	23075	28797	33758	37675	40230	41057	39894	36768	32118	27101	24529	28363	38767	47356	4204	87570	84199	20521	24099	59222	19925	19375	81217	71990	114132	60008
2.18735	31933	67296	62844	11170	39645	48519	45229	22468	5700	33527	30347	27776	5682	22058	17944	13391	9265	6594	8309	14671	21990	15172	31428	41549	64725	97307	99093	103112	90302	83444	57042	112989	78659	43630	51136	48609	46341	10053	36015	31217	23073	25082	20793	14681	8566	9529	19333	35426	58616
2.19299	36104	88945	90169	9321	37614	50419	79258	27376	9754	54447	47769	41312	25645	29115	23823	19384	16522	16722	20374	25959	32117	9397	19371	50012	54615	58395	62778	69870	80516	69892	24849	93282	79291	32540	64531	101120	50248	29015	73124	32302	25983	38472	32584	20831	9879	9679	21353	34711	48201
2.19864	40288	34475	31633	8442	35271	50066	56494	35844	19188	60473	57518	52679	39910	40736	34047	27356	21594	18115	18340	22510	29382	12015	11172	62751	55662	109020	91711	88137	85039	55173	35174	62303	79104	25166	67868	71516	47845	39012	27835	12705	11096	11106	16491	22943	29450	35472	39975	41590	39137
2.20429	45436	67896	77360	9839	33695	49355	99293	47485	28291	58857	71296	64473	50034	55421	53995	54744	32919	61436	54880	62012	75830	19091	19427	62577	45863	35472	31221	38546	48664	39994	43409	31287	59498	27404	53597	49280	42050	41817	40102	34931	34172	45415	53728	46201	40903	74037	41979	90796	126351
2.20994	47344	54419	58487	13994	32455	52016	53560	58384	36593	51248	88677	93946	58434	88816	78505	63860	39638	29103	16688	14996	17744	18167	18258	23695	34575	47500	58866	67010	71212	24159	46450	39710	62215	38276	59882	62278	38646	69717	71566	63607	42252	60275	58732	51320	46237	71925	33506	94115	119390
2.21559	9565	15543	23143	22685	31122	54046	69291	74026	43898	36499	118874	116875	66078	107108	92184	78102	46752	60502	53186	39415	59651	33032	48498	63795	24857	59937	55091	48647	41570	9656	30569	27986	26637	25321	23129	19818	15907	12441	10260	9465	10327	13188	16982	20103	21765	22557	24034	27129	31105
2.22124	87289	145509	93549	37908	34027	73470	79819	67443	50014	20355	29641	15136	899	14055	26186	35162	40292	41413	38917	33176	27386	21869	19419	20588	22950	26088	27479	27386	26058	16800	23298	24692	15445	35506	42962	49887	54668	56098	54522	53019	56358	65723	76872	56082	57017	67603	39766	60374	47720
2.22688	75047	58975	43456	29556	18022	10266	9702	13966	18262	21281	22746	22717	21465	19421	17219	15824	16284	18822	22693	27047	31249	34771	37130	25766	32941	35029	30953	24505	15444	9463	22116	41864	37092	75742	98955	109574	113720	111526	59368	93641	81906	70540	60376	51788	45148	40956	39477	40301	42456
2.23253	14466	5380	6092	16148	26876	40967	60901	85400	57627	53813	49115	108525	81858	81170	44165	42528	41069	44123	45329	29840	37816	47324	54990	11089	57282	73698	71610	63371	50010	34165	21130	20390	28803	36378	40390	41024	39370	36524	33162	29709	26756	25085	25244	27255	30592	34082	36358	37523	41301
2.23818	135183	111145	79463	54802	38568	29624	25821	25260	26939	30919	27125	45304	53854	62120	32022	75409	69062	72303	65226	34809	30697	49467	73843	25160	97738	103797	94720	95093	53564	67648	61223	71312	70650	71269	71532	69957	65519	57756	40120	34674	25056	25068	33401	42669	49310	52041	50377	44222	33868
2.24383	58427	44659	38061	44829	59423	74454	86491	72826	58148	94972	10286	93900	90591	56727	21416	126151	68449	70351	70899	42525	24451	50361	43789	30932	31951	44493	60038	75074	48216	80156	58015	91645	115194	83051	84545	104035	88756	67089	29945	5621	32295	69429	102303	39789	103829	70856	126961	104380	75368
2.24948	118452	119926	84814	137431	131963	88086	110719	57225	56095	34569	11010	77799	95974	44666	11813	95066	65250	64774	47982	35978	18689	41836	51299	59281	64417	66254	64960	61208	43215	49062	40771	30583	18918	8031	9246	19641	32095	46515	19295	69020	69972	68961	83181	33289	118486	78125	204216	141573	189536
2.25513	93705	90695	87677	136194	131278	78537	89230	40879	18023	28720	21295	62250	64852	33800	7162	49710	50304	59804	77290	59187	12851	48970	54789	76816	150891	137869	107237	123715	38976	92687	53125	72550	104916	67750	61454	68385	117307	56710	7871	130128	108412	106559	155685	27908	129858	88612	109905	90969	73464
2.26078	58711	57713	54204	49023	42793	35337	26457	18333	18420	28552	29861	67114	98068	25459	11512	91226	51767	68444	80693	66802	6799	45628	34769	88774	117712	117584	115933	118150	36013	91869	48579	63005	87684	57172	49756	56319	119601	34827	4458	97741	75614	57490	43475	24931	26933	27631	34910	45569	57847
2.26642	35124	35355	33928	31673	28146	23437	18908	17027	19770	27139	36226	48238	55852	22610	17688	56838	39131	71252	78837	73518	969	41185	8533	97131	71117	49669	41526	35911	29653	25734	26179	29915	35643	41922	39827	47608	48583	23238	17464	39431	34422	33543	43878	24822	88861	113738	135563	136360	161054
2.27207	19911	43672	111765	82362	70939	58042	83900	21014	41616	80524	40691	56180	77503	27097	23763	23044	33231	78247	74044	78366	4562	41943	23555	101145	170741	140317	113509	94749	35547	75917	35559	45632	57662	36525	33033	40181	39054	18987	30982	46737	32095	35291	74055	26998	105797	126935	151961	130384	176601
2.27772	25182	41164	121314	60598	47253	55063	70749	24579	38625	70275	43801	51506	63382	35863	29510	6575	39384	40171	48062	60343	9245	55963	55526	80015	72929	64163	55449	47541	37776	34362	29221	25345	22861	21603	21047	20428	19083	16893	14324	11666	8300	4360	6744	13077	18980	28061	46856	75325	107551
2.28337	24781	29821	37372	43436	29764	52659	58825	28569	36544	60954	46235	48099	100007	45747	34243	28691	102188	93506	58767	63695	13406	57400	63138	70900	78567	85008	89707	92567	40829	75551	33939	39527	43036	21722	30198	32470	44936	28328	61172	109025	27281	33589	102727	35661	81210	74236	69203	65416	62313
2.28902	33025	42080	49141	32409	19566	44760	42733	31862	35464	31581	26931	23520	23095	26694	33287	40976	48632	56123	50220	66837	17054	50223	23459	14396	57390	98188	129220	108420	44030	75299	42022	42884	36799	18813	32091	34798	44642	34728	78994	115738	36479	34249	106613	41167	96059	114277	94451	77217	64496
2.29467	15970	14380	14345	14548	13576	11151	7607	4726	10157	24869	47244	44139	84555	62881	38763	55332	152558	138754	41852	60441	19807	53271	39793	30738	23171	15024	6530	3800	9553	14294	18275	22100	24982	19932	19846	8960	11768	33694	57243	77793	43753	34933	82763	47662	69485	56852	47251	40805	35920
2.30031	15103	17912	20407	21311	8472	16777	13935	13097	15410	21483	29231	35648	42695	60942	39356	64088	185079	167274	33863	68525	21178	108949	59409	34376	41096	47017	45310	43189	45523	48936	49324	46823	26407	24066	37239	44710	46909	45664	51714	56331	49164	35792	57285	51426	42860	31966	20738	15551	20203
2.30596	11928	6620	3667	7668	4516	20618	28303	30867	36617	33591	37138	39272	37823	33051	39800	71692	154130	178089	26439	91403	21068	152573	118184	51909	21759	36173	29426	35822	44990	60309	70040	77120	23945	30051	39536	50918	65688	50806	109739	104393	52757	36967	58379	67938	61014	54169	47978	34299	40110
2.31161	24765	35889	58760	19202	4396	40281	43171	27175	39374	30138	59988	40080	74537	64787	40312	77453	116232	127319	19840	117299	19917	101156	92039	64542	6657	55019	42109	32349	28143	30718	37686	45807	22529	37335	41280	58239	74210	55321	83713	89662	54619	38240	52304	96765	80724	134412	63279	25550	62959
2.31726	23212	33828	62268	19940	5765	33884	43890	23039	41586	26639	63576	38327	73654	56113	41019	80144	58957	48567	14177	45765	18241	52448	52547	50020	9772	44342	42280	38932	32052	38090	39475	42258	20825	45501	42346	65908	86017	58869	158874	96192	55729	39120	44954	122986	81852	99388	51602	18233	5315
2.32291	22040	30938	69970	22673	6712	26315	45056	20194	43850	22981	67299	36115	71826	43351	42429	79514	106396	81966	8885	34217	15987	16322	18532	26182	23712	41395	47345	34607	24648	59680	62611	64635	18458	54253	42734	72345	82494	61582	83723	80445	58077	39223	34972	54548	48134	42573	38317	35712	34705
2.32856	21706	27464	39139	27469	8021	18661	21463	20649	20423	21144	25711	31876	38462	28374	44878	76487	72826	116556	2881	118375	12628	65799	31120	17751	34455	52827	58223	32342	24877	47211	46702	44062	16204	38507	36270	34787	33906	33233	32568	32444	34444	38447	23047	61817	73466	83540	70785	98124	90628
2.33421	22420	24383	62648	34270	9866	12891	48976	30040	47338	23478	73269	30008	41093	16926	19992	20579	25009	31071	7574	49703	8232	79325	57484	102399	41212	91042	83063	29924	42838	31048	31608	35159	15018	44874	41804	50612	52095	54285	57612	60862	62687	36963	10489	80497	94585	93402	82905	159916	95198
2.33985	24023	22489	52554	42634	11679	21799	51123	42561	47944	28509	54421	26004	45416	21913	40429	40930	43366	46938	19591	54360	5958	57533	49214	53420	45482	43831	37388	27818	21230	10307	4240	10296	14755	34919	40837	67188	85678	67318	122475	65476	90584	35241	4168	147751	117925	89488	97754	111568	94881
2.3455	26012	21660	43215	51659	13272	47823	52905	57151	47440	32661	83482	21146	57516	35713	48087	51734	49967	45869	33058	39592	10063	34053	31708	30527	31671	36107	43939	29145	66562	23920	88861	95115	14773	90238	40096	64724	50080	38956	34068	34591	37282	34067	15891	43904	45953	48916	53167	58548	64335
2.35115	27751	21530	34810	36563	15003	38985	41765	44241	45611	35397	47420	15372	46045	44631	43020	30715	40777	41540	44884	51741	15977	60740	48974	116156	52927	54023	98537	34202	160781	64247	136442	102525	15360	108487	40388	61129	91736	66084	83642	56600	113141	34236	29162	110221	193974	99250	132629	181788	84469
2.3568	28840	22839	28181	66734	18282	119629	55485	85149	42260	44891	78034	10011	45421	33276	25454	22937	24418	27323	30187	32516	22514	37196	42618	52858	55460	45616	92623	39650	162916	112157	141256	89367	17210	107733	42713	56032	52976	52167	58103	53815	82714	35997	45476	81191	184729	112380	149514	164124	80200
2.36245	29341	27687	25020	70568	26559	132425	55772	83677	37230	35761	17248	11413	23947	34015	27093	45234	46610	46065	44766	38251	32650	50832	58322	67346	56000	41240	89290	43302	96265	93634	88765	77493	21114	102405	47925	54098	109068	55925	48678	51904	127642	38893	68131	56126	63435	64629	72745	83904	79763
2.3681	17186	17489	21175	27885	37052	49292	53468	86186	30500	118280	143308	20691	50960	68481	20989	106528	105062	87119	93908	34146	50313	67455	89116	121420	55039	43047	91130	46179	32255	12374	35150	54793	30454	66085	56387	55445	52061	43878	31702	17309	4645	5956	23910	38943	104060	150359	170820	115453	82272
2.37374	30279	51542	31601	70147	67091	99744	46871	89844	22365	83750	83128	32646	50974	69367	32249	78702	73742	67207	59342	32419	41661	33822	28956	28944	33768	41675	50932	55049	68499	75463	81497	60810	49543	102415	67831	58353	60052	38531	27342	49745	113577	47235	91937	30732	50047	40554	38456	39572	41599
2.37939	19285	24181	28131	30784	32542	34167	36491	40129	14012	51563	58499	45226	51068	68392	56072	91235	89083	79255	63860	31422	61549	83372	103660	104448	54472	66355	87812	71927	59052	49582	42817	39522	41122	46887	55004	60870	57561	29978	20784	48953	88809	55765	163162	29306	164367	154518	138352	79351	84880
2.38504	27656	31075	35952	42657	52427	65873	38014	92744	10475	111798	111074	57260	51272	66575	79177	68242	58633	51853	47962	30399	48222	52038	54350	50730	39812	30469	44693	74025	102644	123262	133070	52549	112553	98232	95776	62070	70393	24659	16750	48003	61092	70841	151369	31289	195997	175038	153871	69792	81117
2.39069	36795	93549	48805	64585	91443	107130	57965	84524	17102	157212	120190	67832	51862	65211	90459	73391	57782	44318	33932	28421	29623	36483	46166	56509	54040	73492	77945	78584	74930	67223	57368	50246	53691	67258	84594	62146	84514	24802	15455	46680	34563	92231	87682	34134	94506	104330	115697	64496	73702
2.39634	41141	98308	52027	61166	38653	18114	13519	31880	27173	69986	86585	76319	53169	65452	118964	113118	102821	83919	86939	27598	100593	111796	120199	57377	49483	119547	112202	101925	88705	72557	53772	33764	20883	33044	55243	61855	90007	28986	16702	44786	14379	52453	34876	18848	5528	5970	14239	20754	25777
2.40199	46662	95585	53392	59253	37992	27785	29504	36369	37176	48940	52458	53856	53410	51679	49168	46021	42255	38467	36290	25343	46020	61082	82416	39745	42407	140568	154736	149409	108378	107067	78442	47590	35775	30056	29807	29627	28982	28682	19701	28584	15424	29033	31085	34902	40143	46020	51682	56512	53786
2.40764	18366	17764	22098	27602	32382	36216	39848	44389	46025	58838	68090	77199	58371	71300	91095	70862	80483	59432	67467	22627	99209	124516	80127	24002	36029	152589	142778	126754	110674	78674	85331	47082	69179	53276	56545	50906	45987	37902	23633	38129	27135	40663	44068	39257	55258	31387	76507	73761	46483
2.41328	59851	70364	50736	50835	92182	57237	114704	69122	53255	124900	77397	88350	61775	74750	104204	45479	62580	31937	26375	20276	49829	58135	52825	19673	33108	73059	78388	87164	99075	55365	90394	47160	129414	57156	103723	62629	72473	39919	27918	37737	37110	105078	100571	39702	51230	13061	46894	56984	45400
2.41893	65745	52273	47247	46094	91625	39190	55116	43879	38496	36728	36804	37480	38245	39092	39848	29465	38781	31591	33389	19342	29013	29580	32822	31736	35495	53213	60853	67450	71939	43601	69232	47951	47128	23532	11084	51298	96782	39945	32236	42519	45637	201576	177628	39011	43402	40647	68607	65528	51775
2.42458	57686	34295	42851	41084	56113	29129	84083	79471	62730	30520	72420	86950	67402	75791	60163	23656	63768	21290	130253	20497	66671	52023	40167	28380	18359	13031	13733	18947	26428	33805	39378	43309	47588	53462	58668	58840	52566	38408	36538	56336	53968	199447	141358	37743	35409	57200	59683	116767	63420
2.43023	58188	18704	37960	35662	27906	36262	82528	78108	65462	35662	70499	83472	68332	72453	47139	26214	63719	21790	122597	23564	56332	43312	22155	19670	16601	21033	30124	35084	34769	32339	30399	28227	24878	22084	22236	27426	41998	36424	40841	76854	62618	142710	106743	37159	26245	61609	49644	45733	44033
2.43588	43777	7086	32924	30005	20395	34567	33846	33294	32499	33611	41769	58792	67207	65646	45933	32351	64398	33219	71869	27526	41217	43494	48192	51424	53259	53678	52175	49478	48269	37478	36104	57251	33324	75873	110860	65548	89722	35945	44876	76715	37409	16875	26520	35888	19297	41865	42740	43098	43228
2.44153	57431	7144	28052	24611	28830	37443	32851	29127	26140	23642	21303	18956	16745	14958	13615	12382	11352	12054	15881	21728	28384	36804	49723	68494	91035	108741	73640	34920	109342	46018	29642	63509	19226	54682	40046	29139	22750	19606	17898	17881	20267	23849	26920	28739	17265	29776	30786	34084	41184
2.44717	45195	15476	23781	18026	16474	18810	22285	25799	29410	33171	36766	39894	42657	28204	48417	44804	53352	54604	55251	34284	41707	52312	48657	47331	53416	66806	75330	42602	89391	64544	24479	71329	12807	66409	61098	57401	55005	46537	49622	55197	56460	57082	40063	31867	17830	46689	39696	36458	31849
2.45282	30303	24229	21053	16759	44137	85797	75824	99033	70181	75377	69073	49214	48943	9966	60720	50615	70186	80350	105910	38906	42419	68338	81546	83554	65335	51832	43601	39154	36691	35311	20530	34335	11482	34593	35832	38313	42214	47696	49848	64156	75067	75435	32801	27379	19227	47373	41476	112604	103383
2.45847	15496	32586	21465	14799	53169	108576	70234	91407	70825	78580	67740	36864	41645	38103	30818	25026	19917	14340	7493	2121	10329	19919	32520	52387	81203	80804	78357	74006	80857	132428	17594	89180	11046	15893	31284	48962	56717	58394	49554	57042	54807	51656	37133	26013	23353	41103	45679	133215	103460
2.46412	11650	24504	26046	13686	37279	40239	42368	43568	43724	42746	40699	29587	35966	37048	44069	57414	74872	93257	103518	71242	44426	54738	71388	80556	70593	52012	36667	27132	25074	28692	15600	42439	8977	61497	73609	76153	77995	79909	49673	139235	104193	49399	52198	29417	31135	34510	51044	75706	83555
2.46977	22130	47028	34159	12537	76394	86161	57452	53908	71741	117501	72565	38049	50268	103058	60497	65075	71720	63386	57449	54173	46179	47260	56688	59431	62178	64547	66223	67000	66856	66006	15124	64227	5262	67455	72843	80865	89585	89105	50310	120373	109815	47256	73509	40581	41164	28076	56336	68759	57781
2.47542	32096	54296	44592	10643	38842	28306	18194	7828	4238	14418	25055	35956	47105	58016	57567	73488	81972	85380	85435	80707	47139	39891	30014	21947	43215	67129	79104	91714	89306	79216	16959	51652	1758	39837	42019	46186	50039	52326	50971	52216	51264	50211	48610	45755	41527	22462	31514	25035	13484
2.48107	18045	18368	17987	8107	11405	8213	8304	10892	14795	18737	20571	18601	13056	9298	15956	25676	33526	37847	37925	33595	25318	14627	8906	19542	34335	49605	64111	76409	85020	89286	21038	92669	3613	72482	57856	90975	120407	98204	51874	104637	106055	55008	111533	102905	63130	18628	63362	73988	56456
2.48671	42555	26943	30377	7632	120447	93833	43866	51951	69706	109520	87975	70655	57721	49222	45524	46092	49447	54631	61897	72388	46044	25838	75446	50496	60127	87541	90681	90016	181515	160259	26821	90317	7306	61495	48830	93599	129762	97627	55213	94224	101067	61335	140658	117648	72742	17459	64217	60313	45837
2.49236	44329	85248	78519	13278	126344	67009	63508	89818	67455	239812	139841	123635	90422	141188	48461	98233	81126	67307	59608	61871	44685	24871	83177	47288	37502	89871	104018	85644	117415	97644	33887	72534	12339	50534	39693	84742	88663	91840	65304	86141	105835	78949	152128	186281	78876	18957	63076	50663	37558
2.49801	34225	32407	35053	23458	62294	43970	89088	105802	64277	111201	108027	103335	84875	95502	45500	94136	96521	95238	108617	116831	43031	30279	91145	47810	31822	92198	82968	73360	66816	63199	41721	60351	18880	42959	31730	61334	60470	59400	58337	57439	56726	56165	55915	56555	58890	22042	60018	44662	31460
2.50366	26382	24606	21684	20809	21801	22403	22701	24469	27798	31050	33252	34674	36014	37731	40068	43291	47701	53500	60605	68653	41343	39527	97278	51610	29281	94838	153994	90364	105401	111961	49689	44138	26740	41396	27147	69609	58252	52448	49837	51533	60716	79402	106495	137985	74491	24997	55436	41841	27112
2.50931	24579	19765	16492	14545	13494	12901	12377	11477	9995	8465	8361	10727	14979	20342	26203	31930	36990	32028	43947	45309	40402	41738	36498	29798	24242	25453	36027	52268	71031	77289	57409	33646	36430	44653	27787	76598	91890	74242	94125	82759	92076	97051	100902	101501	64341	26404	50084	41773	24074
2.51496	40888	75692	68809	59487	50993	7035	64523	84178	50235	114862	119332	116255	28773	72303	34758	73020	64209	3013	53189	50704	41469	50302	51996	55320	23806	70387	83649	100371	51155	56609	64741	34994	48511	49104	32459	69770	56352	42328	35571	34043	34797	35761	35968	35225	33622	26451	28488	26429	21993
2.5206	40650	53959	55421	58785	59705	2072	46570	73587	45334	163521	265645	116426	25122	56058	30721	186133	175451	19659	98340	81315	45904	71231	71152	66937	26532	62527	63916	65841	33786	48643	71084	44733	62027	52221	38308	47138	37975	30602	26598	26376	28496	31287	33909	35910	36814	26976	34998	33620	20585
2.52625	35226	34940	35864	37513	39290	9585	44096	49142	41642	62635	67503	71746	49906	51526	32150	156951	230090	34367	136749	103067	54471	78905	76283	73359	30840	32026	27936	41795	20254	46581	62907	55592	70253	53216	43235	58205	55894	52479	49166	46301	44428	43811	28851	44217	23242	28378	37194	37163	19604
2.5319	21430	21648	21874	21077	18806	16412	15255	14067	11047	7585	9374	14733	19029	21272	27906	53153	100055	41459	98779	82005	66428	84065	62609	75410	34632	120919	129475	91659	10605	45621	62787	60902	54897	45811	36704	29490	23424	18632	19882	27922	37152	44415	12969	52076	12865	27765	34826	39223	18865
2.53755	46818	134708	109752	66481	13943	20948	19040	16003	12228	11382	15404	23073	32084	40689	48570	56520	65043	42700	75197	72993	79252	86464	51819	73648	37707	53382	44786	40195	5998	43891	56667	66488	76042	50196	45815	53544	53533	79857	109719	106874	100212	90430	5625	57041	14257	23014	33591	33101	18334
2.5432	51767	118076	103221	96607	18365	36242	47395	64855	48436	44264	75670	82783	89204	65263	95912	71119	90841	40528	63528	64580	56128	52342	47152	62322	40655	76317	77538	73227	6835	40623	41641	42157	53659	47238	42695	49071	52281	92295	99532	93873	86358	68945	3278	50737	22775	19126	33923	60635	18189
2.54885	61792	56071	42815	30031	18145	7349	3676	12290	20427	27858	34688	40903	46370	50976	54793	58186	61880	37049	56172	63453	93392	82185	47302	69021	44681	112228	100326	69812	11790	36241	31998	66323	59553	43688	37978	39959	50878	106292	100922	96252	74994	17095	1025	45352	31143	25162	36208	57144	18746
2.5545	17431	13547	18739	27557	36231	43310	32229	5219	50124	29012	42167	34176	25789	25099	36599	50781	65985	33245	48571	57139	75034	73272	47926	64269	52254	69283	67900	46453	24753	32711	26052	61640	40888	39693	35592	27621	48456	123279	160879	87353	63844	32953	3707	38830	40064	32695	40601	45538	20265
2.56014	42485	65008	62777	121711	59256	82640	27725	35579	77245	26604	43843	43111	64050	83269	96440	43671	57006	29232	40609	51313	77109	69690	46242	59658	66759	110919	102571	38260	50392	32654	40336	58430	21928	35565	40672	14987	44870	69280	64328	58435	52441	47539	9052	34787	51466	34584	47078	55363	22785
2.56579	32776	69071	46163	126479	70628	121005	23910	62814	85183	25152	74111	86184	130642	98703	99285	36194	43056	25527	33801	46908	59013	60678	42360	43932	36927	31967	29944	30354	31667	32744	33081	32376	11051	28117	27477	6634	40187	59913	80299	65210	46403	49455	15584	36757	64649	49343	55722	46366	16572
2.57144	49817	57123	38371	89999	81966	135931	21120	80651	89759	24266	54855	91070	102382	78083	55463	29523	27801	22521	18023	13850	13083	15585	17641	17776	16637	15295	14004	13048	14641	20484	29406	41188	20182	29523	68972	32119	34733	155940	118781	54529	42293	44353	22763	42083	76087	98222	67224	45104	29752
2.57709	41087	38026	35877	34763	34802	35775	19680	36197	33644	24570	27554	27647	34424	55505	61343	25119	24902	24851	26622	38360	20071	66817	42304	52930	98503	79190	67128	64651	74407	54254	72427	78191	32780	29368	83902	79267	33003	97045	62666	33164	13250	12346	18841	22580	24290	25894	29198	34974	33489
2.58274	55783	35776	33694	30330	31838	37138	19374	48370	48126	27147	46255	64057	105327	99927	20059	23862	12196	27064	25313	32506	8817	71978	54275	53052	95985	79010	83448	82427	121220	63075	69320	87896	44101	31932	95365	143750	45297	129501	102817	34511	45923	42617	34964	37042	46649	60899	80604	33291	37203
2.58839	83982	36607	50387	44778	46523	52539	19644	68608	79057	32725	79290	146995	156875	84101	20850	25846	1625	28196	24921	26565	10918	23182	38966	53840	71492	85500	98742	87750	124786	70263	61301	94129	54109	36989	101796	216383	71496	119210	102013	25432	51935	41041	44313	47092	39400	36723	38301	27720	40983
2.59404	75739	50600	73145	77662	70611	106247	20076	69235	69848	41132	109533	151197	141497	59764	50415	30424	7056	27849	26263	22655	15050	82157	92533	55073	207825	127360	89031	90253	120435	75148	50863	65940	56807	43845	42388	35855	29584	24539	20968	16592	8772	3764	15005	23225	32694	61117	113129	22604	44811
2.59968	37168	32354	29811	30369	34470	41865	20583	55964	60463	52113	93456	96358	92318	30129	58139	29382	9830	26797	30720	22850	17381	85203	110737	56641	187239	112147	80202	90035	92804	70948	40492	46969	45985	49363	54908	61994	70105	76309	82152	9675	66424	30418	55581	77834	56363	23405	61281	17991	48415
2.60533	87170	83881	101482	80921	5607	122084	21247	42366	52503	67254	112187	102198	93317	3361	85246	44538	10938	24390	38778	26963	18811	86084	80573	58510	66413	59409	53602	49487	46932	45202	32939	40632	36595	30960	23558	14644	6429	9825	19076	6178	37478	26430	50230	47569	35023	13729	22158	13996	51537
2.61098	66413	91964	124443	66646	35107	81149	22086	29359	46875	63668	59080	54040	48177	27559	34410	28031	14494	17412	22122	23295	19691	22780	19751	14894	8961	4630	8385	15051	21758	27787	31572	35648	37305	38231	39502	42559	49095	59792	73026	11449	76653	25522	60592	69535	49778	29305	12009	8475	16928
2.61663	48982	80803	54964	37931	35907	34443	23028	17808	43499	87466	95843	103733	97767	47103	98185	65573	19539	3060	62105	37893	19803	85652	78733	61968	47420	35641	26299	18960	13799	11591	12280	14425	16939	19407	21633	23498	25005	26322	27724	18888	31783	27626	38135	42089	46418	50887	55086	10289	58068
2.62228	36451	72847	49328	41850	48513	41454	24076	10367	41564	78614	83212	86955	82309	58235	97494	79199	22672	23470	74182	41027	19175	83967	116292	65394	69963	54158	72583	68924	21506	26470	47990	51100	63102	54095	47631	43728	42215	42587	43933	26201	46595	31962	49958	52610	54823	55360	54217	12174	53266
2.62793	28606	64823	78086	32508	89545	62287	25410	12321	40108	57383	43949	30364	19438	16753	22322	29274	22870	37095	36118	31629	18251	16510	9854	18567	42662	43932	78767	62583	13003	8786	59783	43822	94366	89575	45297	75553	66761	61034	56685	33761	53052	37385	57499	61144	64659	67758	54948	15846	72106
2.63357	23815	28968	29214	26909	23958	18074	11258	11012	22405	38988	58783	68696	57086	59754	89253	107300	25583	94738	89763	40116	17460	80239	100957	68511	35865	37370	86190	57138	22326	35613	71027	40352	51493	43121	38155	35965	36985	42005	50643	42348	49874	43269	69732	67230	84422	85484	35911	20249	55980
2.63922	20487	26740	65341	27599	76844	55764	30084	24680	36008	68326	86013	54402	46847	55105	81566	117053	40957	114221	90671	37504	16859	79422	87401	68112	31681	35362	37112	20056	8058	18165	32677	39742	57128	64977	46020	36296	57707	46720	31243	14720	8777	21078	31115	30485	27419	30435	24844	20376	18427
2.64487	17893	14275	69333	36423	70456	62995	33709	29662	28608	18488	10212	4098	3557	6701	9015	10173	10262	9396	7716	5552	4018	5342	8896	13349	18274	23429	28660	34018	38119	46425	53839	39957	67996	72448	59635	14346	39706	43099	58490	53509	21347	48422	48384	28662	29015	50549	45977	29121	46540
2.65052	15853	14237	73547	52393	53940	49223	37982	33517	28611	50678	52821	48550	33764	44585	51175	47615	43518	40453	39761	32881	15726	48343	51548	53813	32173	41231	51563	47803	43098	37913	32799	28585	26417	27136	30476	26467	32034	31890	53070	59017	8734	63812	80400	44438	52389	83672	48625	33147	89839
2.65617	14365	20439	119736	72929	70501	51567	38697	31522	23895	29692	31798	34526	32468	39636	45733	50463	55819	61927	68745	31949	15368	87654	56874	52609	30904	45478	93260	51640	48003	97775	97730	35944	63952	108052	105777	43591	35064	24294	130632	78036	12391	69713	107208	51674	60063	79503	46324	36884	146887
2.66182	13422	26742	53419	60776	69634	66637	46535	36274	19060	65524	51793	36585	21812	11254	15419	27492	40547	53379	59404	32163	15530	92679	51932	41792	28529	48914	102520	55431	48817	91474	99264	29957	54594	111238	134829	61476	44879	25743	134914	95696	25864	74114	62027	40488	40403	68125	41594	40480	153691
2.66747	12759	32461	134078	109544	77464	51271	29730	16182	13918	15632	18573	22968	27002	29226	30293	32074	35209	38571	41534	33379	16476	55708	49654	28657	26510	47481	71018	60370	48614	79409	98706	21310	57605	108210	96533	77865	57726	35683	60447	60969	37846	77426	116024	45278	52722	72111	36618	44175	141326
2.67311	11811	10710	9538	18003	26608	34021	40235	33352	12249	48263	54370	44326	40126	26727	52833	29627	63865	65823	43019	35052	18321	67091	49616	15012	24897	42219	32180	21608	26425	51262	81535	11939	71538	110673	122791	90699	71285	49208	42601	39297	39050	37908	35917	33855	31735	29335	26938	25305	25178
2.67876	10101	40698	55209	53985	50939	34520	44126	32554	12737	48515	47412	43262	43972	23763	57683	20523	149324	80097	38713	36230	20993	103466	51152	10185	21612	51603	105832	71575	48673	49574	90754	12876	88006	105610	149208	100063	84012	63764	82567	157785	52059	84313	111813	31616	46084	59803	30550	53127	60319
2.68441	7619	42865	68105	56973	47486	46352	45972	32650	16192	45331	37003	39478	47690	21568	55568	36529	124811	60403	37101	35927	24297	101147	53490	20792	14328	32461	29175	28921	29436	29328	28785	26233	27002	23877	18970	14630	14842	21697	36155	59086	57123	88838	105785	22072	40017	56981	30935	59143	109208
2.69006	4924	19648	12809	17173	24696	31011	34971	33932	21285	30336	23847	15516	8113	13902	27594	43209	59714	46686	37234	33774	28036	95186	55863	32041	6879	53384	118937	84090	49792	24689	72277	42056	112169	86769	120187	114308	103534	92543	60928	104076	62075	85773	76329	10989	32709	54866	33555	54260	57913
2.69571	3502	45123	70852	57595	44620	59245	29985	41087	27116	39108	18225	23727	52294	19027	52646	41184	33671	37304	37940	30415	32047	85750	57554	40434	22751	57899	121877	90859	52541	16761	58804	57518	119554	74187	159958	119469	109443	106455	51165	122525	64871	78550	59088	7359	28206	34472	32399	28329	21502
2.70136	5171	45520	83235	68163	31093	26055	17586	32690	33525	39705	31973	14775	41898	18525	38238	37679	38655	30351	38337	26891	36136	72162	57929	45268	47074	65233	55600	50179	57187	15453	42864	71011	96195	60628	90458	87197	85251	84782	42094	86289	66332	84019	53799	17965	31606	59184	41846	71343	67290
2.707	8670	42615	36422	31116	22012	22737	5878	19223	18863	19479	21877	6667	33650	18543	51705	60495	36126	25092	38103	23485	39984	42607	37113	34665	33943	33775	33483	32439	30202	20692	23390	19666	15095	9998	10940	20072	31490	45400	33876	71187	76928	97607	45637	29585	45316	83944	45961	99165	60777
2.71265	12980	22419	15917	8914	8030	17888	19344	45490	50301	71468	79991	17408	45953	19097	69064	58288	27447	21672	33209	22246	31994	33316	33741	32346	29017	24124	18038	12260	14545	26630	14395	58932	78370	42317	87576	104866	108802	146736	26625	48973	107219	95769	40547	40441	67241	92695	49210	110426	58147
2.7183	17453	37017	29362	47523	47005	73749	38815	156389	62201	88853	119853	46403	39814	20025	81335	72654	23116	20218	39380	32463	45627	30092	47719	41488	38484	26680	11482	13169	41549	33976	25403	88423	135642	48014	58486	86400	102802	95439	20865	41876	29353	21115	26975	40391	55314	69684	51118	89872	60968
2.72395	21397	28898	27740	33710	22035	12476	14541	27419	44254	63254	82063	87384	32146	20951	93810	64139	20935	20474	43357	49017	47619	26532	41478	37586	57713	55050	50913	45467	39332	33664	30295	31026	35562	41542	35089	49245	49083	46551	18058	38347	34360	30895	28030	25981	25086	25469	26750	28317	30047
2.7296	24492	17947	40050	28811	71240	57970	70647	193080	92235	105104	205599	135012	24614	21566	79025	52898	19465	21890	36664	38787	46085	36581	37076	35140	111508	91538	144281	111250	111290	41686	64029	52564	35099	30390	17135	35788	37669	39427	19726	42237	44347	45136	35661	47600	48980	49358	48976	50703	58643
2.73525	27217	6796	54818	20898	74155	52232	77144	119486	106699	105167	103562	90463	21753	22018	33989	12140	14750	23732	61918	87018	54478	52694	39032	35617	99538	87021	141008	97644	119109	43288	81472	66378	34886	6101	3399	32607	43208	50669	25287	43063	59496	59786	37732	59727	59822	60235	49358	62809	65162
2.7409	30789	14070	66916	14093	71510	47881	75310	94210	93286	91942	90338	88414	28056	23031	81770	33565	15914	25375	68595	86335	60540	69919	49025	39123	83957	79420	106656	75563	90829	43630	60037	38734	15760	18760	10110	68920	71588	102819	33301	44216	104572	95436	41532	69871	62639	53147	45148	39299	36168
2.74654	36296	28410	60940	8576	47075	39719	35398	36590	42237	52295	71512	104014	40581	25785	89691	36688	13823	26846	70835	159815	67118	86085	63727	44455	68791	69821	95203	46959	93430	42990	91414	44620	83310	85312	20919	82514	66384	80041	43032	43557	74301	72022	46371	65738	60923	54803	45715	39761	31559
2.75219	43741	40802	57916	4965	44932	39307	42486	45177	48618	51743	54029	55199	55073	31819	51365	48806	10809	29112	46712	49577	54764	62789	74411	50082	56812	59533	114146	18569	131750	42148	98936	40124	53329	36600	26341	21979	21731	23591	26045	28425	30662	32641	33932	34135	33249	31624	29610	27348	24940
2.75784	11071	7798	5362	5389	8318	10809	16890	25748	33121	36940	44619	70469	70733	42451	103543	65552	5876	33542	60738	133505	74212	59139	38238	32312	33431	40669	50850	25803	63498	42649	87434	42921	50843	66542	37449	133825	62475	170936	66597	32919	53283	39391	44863	49435	48291	44761	41905	39280	35336
2.76349	32497	33460	37768	8447	45416	29727	19922	54124	86415	98460	177092	165633	85031	57509	118011	81294	2083	40882	50813	91828	64887	45580	33664	28824	30514	36318	44152	51056	61101	46428	73230	50758	36401	52039	43439	134615	63730	181571	80011	24869	81137	145522	62407	96878	85934	82666	44778	66233	71260
2.76914	30837	44644	55235	11810	39967	25577	13880	46734	68984	102434	151487	123454	95425	65570	42335	31113	10533	35726	39865	42899	45571	50196	60133	59322	40806	35964	80584	70223	136661	54851	107755	60459	25338	39118	48639	20159	49215	77461	94076	16102	59192	138296	66721	97372	72680	78131	45409	74927	82930
2.77479	68866	48638	42468	15213	34542	21765	16160	47287	56299	103036	77483	53399	32596	16379	11811	22214	20186	46533	30787	46482	58484	78613	85655	58936	39065	32415	68593	80674	126845	68086	102823	70314	21223	30601	53323	37442	26809	27695	36316	6760	44973	67133	69515	83541	63463	75934	45337	85292	92485
2.78043	39123	39068	31234	18921	29156	18078	19066	51231	50874	86997	88728	54460	86644	82206	75234	65435	30444	38355	24046	45907	49865	83403	95680	56754	38517	31055	56133	82736	80525	60647	46914	41124	24646	28829	55568	62416	68470	73671	78042	7675	33513	85712	70446	85859	57276	76554	44411	52721	34180
2.78608	65302	39737	27396	23262	24061	14807	20036	56122	50218	96482	90739	34567	82948	80369	79655	80837	41682	87252	20727	54369	42380	69154	88363	52810	39499	31940	44425	53459	47212	42745	40027	38691	30844	33155	37801	37252	36474	35669	34887	18989	23069	31281	29960	28466	26123	22856	20139	20270	24103
2.79173	60484	34739	33968	28934	19382	12613	19203	60461	50189	90174	57820	23520	92082	58176	31645	13361	6839	17357	20061	39023	37028	51942	56391	47499	42329	35483	35623	61930	58266	53057	46681	40712	37268	40555	49980	58883	60702	69690	69706	29772	14801	54137	48067	43716	42133	44016	44720	55936	53608
2.79738	56011	29347	45500	37163	15029	11997	16954	63397	48725	76576	39619	18340	73652	77899	84192	90941	66516	106805	20316	61400	34064	58932	82547	41669	46729	42043	32581	57099	62755	132383	112698	76559	44027	48860	57152	63416	57484	68098	63649	38401	10614	43194	35052	25827	17424	13745	17292	24785	33629
2.80303	4585	11145	24794	35586	10959	13144	13654	45794	43480	43255	38825	16267	69222	65286	95722	100218	77019	102411	20129	60078	33463	63764	85399	36295	52033	51441	37086	43849	46854	89163	76620	68111	51396	57078	75387	81201	69111	132707	136393	44441	10727	52146	61766	57518	35073	96604	62510	80706	53268
2.80868	52763	20431	67048	62304	7585	16284	10005	56972	40977	41522	34157	16790	21611	18227	18249	21832	28379	37338	18611	57382	35013	69568	96119	31958	58551	63403	47468	29786	30724	99924	100603	102159	58425	64754	82498	80883	95162	111922	115238	47607	13034	30325	60990	47019	28925	100548	78794	127147	66461
2.81433	52296	18085	73869	75603	6261	21936	7585	60966	35146	53451	48645	21337	24405	30792	27417	22962	19405	17293	15029	17498	18631	19406	19440	19158	19972	24041	33418	15465	16607	94694	118694	131090	63518	71601	90038	79950	103297	82200	64881	47072	16540	18640	42022	35180	23026	47203	52137	58261	65686
2.81997	50412	16337	77349	85603	8061	30787	8354	72325	28308	100199	67665	29794	1493	19155	55719	56677	60552	65433	9033	51788	41263	68192	61991	26012	43667	33655	24962	7016	14470	18699	20050	20592	20102	18898	17755	17797	19810	23567	28275	33243	21761	21533	45515	21681	18315	50483	51579	53327	56019
2.82562	46539	14082	49664	48362	11668	41686	11376	34395	20977	37575	46203	40752	19146	13209	84961	89221	57590	65800	3758	52462	43849	73098	116506	24311	112130	124097	91098	18900	25459	97126	90651	83324	67745	73387	70432	68521	67393	66743	54567	31487	29463	30882	61147	6779	23651	53891	54677	59508	68387
2.83127	4463	6627	8995	11757	15372	19730	14712	28650	13978	38748	43818	46658	35986	12562	40034	46602	34685	51249	12687	57752	45115	69872	84628	25183	76175	72297	68376	33867	39007	62869	66702	74628	70706	84629	103632	62188	144725	117520	21383	16980	39639	40280	65134	12128	35325	33893	34916	34419	31719
2.83692	44961	8066	43882	39394	20821	31727	17387	24144	8411	15596	11195	7558	7920	13334	24629	38393	8086	62703	26104	67306	44665	65137	89771	30563	87715	72229	57837	46537	39643	37548	39444	43756	49069	54554	59852	49682	68653	70880	20622	4661	51527	47818	36217	26933	25741	31363	37715	41901	43659
2.84257	49959	7639	66584	70117	26296	68202	18836	67393	5913	73517	72680	80141	55247	13434	85567	85158	18466	90336	42229	79382	42169	59153	56883	40114	41543	36081	30547	25536	22172	20803	20650	20553	19580	18006	18350	21527	22492	15071	13918	24974	64336	52721	127275	51527	109282	44743	98573	91341	98236
2.84822	60721	12443	63045	64093	32979	92483	18699	104919	6811	138161	67896	91019	57441	14120	81978	51389	36789	33034	30804	26565	21375	17850	17163	17286	16155	13950	12572	12865	12952	11397	9385	9589	10854	10072	6730	2982	4215	15472	38930	53921	77882	54869	140943	72689	140868	20029	74141	53944	66376
2.85386	79863	26314	62009	56673	41197	92014	16834	74503	8310	60759	55121	49763	44366	18615	32719	26511	20756	17636	20420	28392	30247	45248	2543	59032	60030	58216	54402	49539	44485	39843	35854	32403	29200	26059	23083	13286	19688	20911	24800	31016	38988	48353	58855	69952	80538	21179	46241	18096	88687
2.85951	107784	51616	64059	51828	50453	62004	13634	55166	8683	57792	54043	66859	48380	30588	76708	80774	65322	120327	93458	110641	21290	38556	23773	63563	31812	9003	28517	46758	56591	58694	56439	54065	53061	51263	46849	28391	40285	52344	85669	134126	109454	52416	152244	112690	174622	47535	21932	33163	100999
2.86516	116497	87262	68640	49364	59438	69639	11783	97909	7223	84548	45658	92071	38927	52405	70188	71198	66329	62367	57095	50769	12436	32671	33888	39114	53071	73052	96102	118918	137641	123908	131242	137939	117911	69068	60642	48814	39069	80707	95645	109560	121853	48956	139756	128460	143539	71766	22516	67992	101640
2.87081	32916	34192	40917	48586	66620	54009	16742	89502	3849	65911	36948	81972	30131	83674	62221	60672	40136	31737	31073	33411	12213	27930	33224	31232	28963	26014	23017	20355	15746	6328	13268	36122	61024	69015	56029	69812	19367	84786	74994	63578	53885	45186	36966	29920	25705	25807	29978	36600	44416
2.87646	35288	42071	50832	49063	60710	45215	27362	78944	3000	49725	28325	69867	29829	120742	53410	74288	52634	68217	46461	36398	22891	24905	40542	40034	38962	40319	46355	55271	62053	62593	58964	65090	92482	71835	53458	88995	9137	79004	138656	98950	62714	37870	25260	17007	9904	12845	20606	26243	29913
2.88211	113030	89724	65473	45551	34406	32151	33811	35701	9393	36248	20193	39440	41633	45104	44333	55335	39304	53391	62099	74731	36027	24308	57815	62096	59848	68930	96449	136574	178104	131536	72956	219535	193943	76637	52045	65743	26819	5594	13540	27597	39788	43913	57018	61663	64965	68170	60049	75176	78470
2.88776	159163	179156	85400	55276	71093	64605	50029	52844	17399	25277	14151	50729	61999	53288	32467	25555	24289	25606	41160	79409	48991	26325	54791	117945	84268	119418	129477	131757	130520	125085	55339	102775	87460	70518	51410	34901	18755	13576	26209	42761	59993	48189	51453	114229	87192	89796	62536	153997	123349
2.8934	26189	31601	35699	40693	52145	73119	56723	37737	27222	17060	15438	46845	85383	121415	26583	67251	26299	25173	32605	65148	59055	30618	38165	23982	14863	26785	45265	61161	71528	75671	43394	70265	64629	58911	51728	48694	44482	41140	38712	37020	36015	36327	39333	46117	56282	68114	61932	87976	92273
2.89905	110602	127462	90886	65733	66554	91238	58292	22898	39802	13788	25050	45810	109811	119338	18335	64878	51519	42158	43393	60061	70186	36997	45673	64109	44114	30594	23036	18236	13066	7047	7319	18559	36816	62897	53253	111004	92897	57931	125681	164977	129624	59429	50226	44840	35726	36870	38774	39497	40637
2.9047	73743	126318	102764	69568	64646	98055	54883	16899	55301	17495	38657	45676	42398	32397	11089	46339	57960	54943	61101	67455	76069	45310	40893	61130	54411	48096	42480	37375	32168	26106	18854	13035	20132	40330	55992	101312	112927	50331	108906	160565	98006	61970	64200	133388	52848	50177	60945	64855	63626
2.91035	43231	77913	88850	75764	63118	99702	48155	28097	72416	25205	54221	44977	135209	113902	5774	59490	108528	60952	77940	85332	82461	54926	36862	121674	85432	69447	64960	47345	34519	30355	34882	43327	52544	61571	59875	79012	87908	43497	96081	116336	72246	60350	72553	137465	48560	38573	64343	123917	73010
2.916	22693	38348	73698	50257	28364	9299	14105	30647	44126	34468	52075	43046	28999	16215	4793	49459	67856	60833	89085	93267	86180	65013	34329	88419	84071	79308	73521	66023	57963	54229	49682	76634	94785	99743	65216	75965	106670	41587	76546	62371	51235	42151	33560	25167	17982	13383	12436	14864	18649
2.92165	12420	10951	105683	95151	60224	80218	37576	62383	83282	44544	86922	39869	131566	92891	7469	54235	99729	55755	40919	12188	22262	45872	33868	80697	92530	101928	92902	116817	69840	81415	55449	127266	108882	106510	72925	65965	85794	44414	33885	61354	84275	44103	65827	127196	39056	24893	76254	57636	39683
2.92729	11738	13883	124371	132005	58192	81219	39680	82793	110444	55234	101895	35740	84514	66216	10360	33709	21557	15481	16381	20987	26981	32967	35746	40686	43906	50889	65667	90199	63229	90193	60687	115398	92683	117260	84145	59919	90665	47973	59027	55302	54610	33594	52515	61239	32365	23979	59274	63864	25447
2.93294	17223	19408	67788	84034	55101	71495	46423	105936	113441	66411	114145	30748	159117	47308	12520	48663	34194	37304	75863	98671	101463	111087	39936	115930	95658	72755	59908	66118	63225	92213	65996	92754	84431	75494	65832	56753	48506	41348	35532	31065	27636	24826	22416	20454	18984	17784	16596	15606	15496
2.93859	23686	21903	17288	15282	14636	14084	14518	16792	20498	24491	27794	24471	34533	35828	13764	40592	39093	31833	73535	100188	109542	126674	46185	98058	70970	45840	32694	33167	35827	35403	33052	30908	29602	28601	27622	26972	27056	27966	29328	30408	30448	28993	14816	21503	15871	10232	10474	19836	27658
2.94424	28632	26525	40637	42656	42060	38707	34094	29598	25269	20566	15786	12490	12339	15095	14470	27450	37374	37444	61883	73455	82087	86207	53949	78713	68541	56433	44548	34669	27647	23272	20916	20307	21438	24053	27659	31897	36682	41944	47251	44017	54076	47549	10502	34429	26784	30866	30159	30600	32038
2.94989	31744	32252	89506	186247	34730	45537	81207	143327	87663	30704	12596	6997	32559	23549	15550	32594	32830	29760	26423	25853	27593	29821	32366	36035	40972	46351	51070	54247	55305	53974	50364	45072	39124	33655	29436	26631	24910	23750	22946	23211	25861	31026	30407	20391	40782	32893	68131	26288	49322
2.95554	34074	35981	70659	103259	23512	38746	95103	124646	82250	97652	74599	6850	58054	17451	18078	41092	31574	23582	17881	14784	14403	15473	16371	16429	15579	13836	11616	10692	13369	19098	26322	34115	41616	47804	51776	46475	42702	48027	42392	35961	31658	33461	41310	38056	60683	33507	83708	29192	57455
2.96119	21975	25921	31859	39001	10485	33018	53275	53616	50557	43094	31595	17578	22685	10685	22761	46446	44076	59699	52074	42632	36393	37799	45182	42734	61181	65975	68117	67702	64597	58472	49478	38938	29541	26807	38826	43036	35733	134234	161372	50970	70475	65009	65105	59827	25681	15310	27366	33486	34480
2.96683	39783	37056	46332	63846	9832	28665	113589	36178	52716	81193	77545	30196	81151	5842	29591	46812	37330	64361	61517	59788	58583	57451	56499	21048	57813	60403	67967	75878	81855	90584	94149	61829	59561	76891	63086	39138	33485	52227	66096	59806	57792	60016	76776	77058	83378	30823	64465	51730	65121
2.97248	42600	37598	38511	26864	27075	25935	113197	23743	38827	33099	41044	47612	53697	9352	38080	46655	33550	27122	14730	2651	10184	22025	33739	3438	55209	39989	72412	81440	82810	105961	132111	63905	55591	141435	181785	34601	33953	137243	96056	61403	45456	50069	56347	55529	49737	29431	31673	21345	11382
2.97813	44709	38868	31940	11442	45835	24599	105377	74883	26842	49306	81178	73208	63835	16956	48265	49241	31598	114869	133287	107926	116821	156526	63847	22425	55804	22566	27284	31132	46626	57771	63589	65691	50768	64053	61680	29552	35372	51878	48381	45762	34929	38438	45394	46176	49334	28430	64579	68429	61834
2.98378	46238	40037	26782	19415	63551	23791	91846	84696	16602	28740	80144	81293	50244	25914	61935	51429	31017	87795	106993	104028	108643	176107	53201	42994	54399	16055	69480	36274	23501	27230	27311	21348	12884	4631	7907	20860	35353	48224	57979	66160	27061	33141	82608	69247	46563	26701	79648	73561	57609
2.98943	47454	40777	23696	23517	54741	22416	36956	32661	7409	12825	33165	35204	37157	35756	38813	37785	32242	31013	24914	16959	9322	13935	28050	44224	48621	25088	84344	89936	87839	71200	76874	64740	50746	37416	30434	19701	37247	77094	105843	137096	22002	41275	79531	83609	154396	23496	76217	44903	35794
2.99508	48096	41637	22756	26369	62286	19894	11084	8942	2806	14570	64305	77438	39692	45709	111377	51624	35679	126922	172740	106072	88442	112997	29404	76443	40178	37523	120807	101925	89916	81063	89090	75922	62339	43697	123679	16458	37003	187815	77125	157637	20133	56439	71252	54051	43614	19998	43646	46515	48311
3.00072	47650	43216	23312	31401	64966	16792	43710	46716	10722	24492	79185	89658	41460	54799	131181	51247	40404	121486	117105	110971	77457	73071	20129	86491	33513	49092	145441	117921	97189	105322	210503	74112	71567	31461	108966	16457	36092	184863	41346	183803	22409	70970	61177	56598	60250	19290	96589	80876	44661
3.00637	17345	15874	15017	14003	12622	11450	11526	13861	18565	25655	33823	43502	44007	62223	100273	53957	44812	122003	73827	117163	66805	46554	16277	61041	29935	53143	60702	63960	63179	59996	55049	48177	39950	24024	33235	20658	34833	74810	18710	108749	30478	81244	50822	39710	25799	22017	89454	83001	41557
3.01202	44374	47002	27148	38958	49726	17394	40278	31847	20571	12419	21753	41665	45175	67449	125704	58251	48597	130745	46921	123376	57490	28839	18770	92565	27263	67841	71548	57147	52891	45332	39213	34988	32804	20766	33058	27835	33610	31246	25810	19688	17070	24083	42734	23965	72726	24802	173603	85913	39024
3.01767	58975	47548	30107	40632	67419	26509	37788	70906	31350	42822	71066	65924	44039	50193	41783	34419	28736	24716	21723	18966	16036	13196	11135	9878	8312	5549	1964	1255	2280	1618	4592	8445	9570	6534	5987	13451	16438	7096	21033	66876	70606	84950	41035	19281	70892	27213	175832	89547	36990
3.02332	24771	13018	4966	12178	21587	29662	35784	40533	36138	44664	44750	44069	40523	42506	42528	43566	45946	49955	35206	63327	48613	8612	29640	88859	21920	82647	100427	34238	89760	74215	57924	43216	32579	23893	31416	38446	33524	39782	53892	73479	81741	80020	48562	31972	83031	37659	122844	93474	35560
3.02897	62715	44815	36126	57825	52570	47350	34115	50435	39900	50021	108108	130923	35566	67513	167073	52150	67613	117495	39501	49289	27695	22634	34622	88147	21846	89395	81380	34625	102363	171694	111368	42535	64134	26896	46776	57492	36046	40047	63365	88662	123297	74164	63386	49569	32551	23005	28038	39097	34892
3.03462	75120	42188	38497	76604	79492	80649	32943	55808	42805	53614	94852	103917	31733	62773	137485	78190	71254	133774	43019	101585	55891	35922	38740	27317	19891	24625	34989	37430	55893	64030	69672	36068	52275	29451	37401	69146	40781	43203	70219	67330	155922	71692	82166	66966	118500	103075	105411	76256	34873
3.04026	12397	8126	25188	44587	64392	83352	32557	45383	45169	57649	105922	87934	32575	45587	43733	60410	71429	95638	43131	105878	61999	45752	41957	61319	33834	38104	42581	39846	72391	86085	94599	31288	39657	31512	38453	52743	45988	41943	48000	49531	48810	45845	41227	35710	30072	25124	21725	20549	21525
3.04591	19891	12840	10997	13834	17904	21752	24657	26359	27388	28169	27529	23854	22270	37872	67539	101453	76586	142746	40272	110670	66652	51874	44405	47097	36124	31200	28243	26731	27004	28576	30791	28905	27586	33248	45414	69065	55568	35769	76378	41334	141850	87858	104792	83531	65700	53255	46247	42968	35093
3.05156	86648	32468	43222	139060	136488	160482	34097	51070	50079	68047	89533	72478	47221	43424	67025	59163	52126	47823	36643	52491	60514	54622	46302	88280	50817	98447	70741	39261	55095	80527	70862	29001	16616	34666	71945	105634	63854	28769	76170	32431	116860	97943	79225	62550	49378	41151	38933	41988	35454
3.05721	72836	29368	44528	149191	117175	126182	35474	55322	40907	32760	27439	24515	23420	23732	25442	27629	28782	28290	26875	25644	24765	23520	21601	19657	18488	17983	17430	16425	14862	12429	8505	2280	7254	22237	43079	69808	70742	25291	74328	23805	134413	123157	160240	108273	128267	109893	93820	79651	37712
3.06286	59032	26741	46323	104582	91489	86741	37340	72454	61023	60938	55298	49479	43464	31441	12984	25804	21914	20607	22079	25578	30351	36040	42511	49699	57563	66057	75034	34434	34222	53793	71100	34669	6148	35826	48397	19824	11372	24361	68444	15685	104127	115422	120038	107510	116796	109978	92183	87701	44713
3.06851	48144	24655	49107	59439	64462	73903	40137	98648	71186	91746	115060	47993	62948	26505	9454	51542	29987	11746	2787	13444	21789	28934	35850	43048	50583	58282	66183	31558	31181	41134	66409	39597	13054	35385	60326	19676	24421	22525	67244	9067	73104	98012	84029	69199	54753	40559	29596	31882	47869
3.07415	42550	23030	40934	38973	41709	76481	44027	163809	83721	100473	104363	47198	63534	22933	24183	107070	48205	24042	29699	35193	40140	47414	51818	54713	53055	51193	51351	28360	34191	30497	53676	45738	19097	34433	47247	43650	42770	19859	48898	5159	45793	50418	48568	45961	42785	39665	37109	34850	32205
3.0798	21054	14610	10851	13000	18499	21277	25371	48517	91139	107574	86745	50879	64443	21523	37033	76191	94595	60235	30226	50632	52812	53699	53881	61700	67981	72705	74309	25305	40681	22347	59860	47540	21848	33212	102527	79857	56557	19676	57222	5786	24400	162344	127757	74816	70401	67709	51316	87379	98056
3.08545	20011	20680	26831	29869	22451	31978	39192	43805	50070	58433	62441	55501	68422	22597	47737	39817	115727	124088	31826	46513	90030	81224	56894	73473	70601	66403	60587	23267	44993	17213	34808	39993	26134	32034	80390	58971	44172	23908	51903	9400	8781	113760	112155	57018	106239	103836	56256	116648	140247
3.0911	25438	19756	34058	47731	20838	19504	60530	130507	111123	111510	33046	58673	76512	25441	55403	28616	49956	47728	33858	40195	47488	50188	53670	57944	63058	68687	74096	22883	55121	14898	55842	64695	27856	31454	40964	29806	22513	24290	34405	13856	5554	72905	80110	38441	78690	71370	62258	53893	48236
3.09675	53599	18889	64841	41580	20039	14918	66438	141227	110131	107874	5335	59866	73300	28897	59667	30012	35043	66099	35623	34624	76356	79133	66687	79303	76519	72164	66631	23992	53917	14233	41450	35275	28563	22208	15561	9056	3174	6154	13925	18434	15440	41693	54055	20559	88051	78582	90843	133652	135114
3.1024	75497	18170	63449	37497	20232	15743	14304	9268	24783	42774	31477	59092	92167	32027	61090	26490	7843	104462	36090	29849	91526	94573	74504	106121	111135	63582	100382	25764	64077	13748	53142	71053	28238	36191	74891	47483	34247	55870	46835	22957	24498	108100	101121	5469	92174	78438	89857	89915	89693
3.10805	37350	17974	41589	34600	20915	17873	28162	23355	12238	12173	48406	56368	103435	34206	60621	18435	8745	133475	34030	26054	66937	53958	49633	47028	44246	42720	44383	27996	58849	12740	51188	72005	27594	43581	56654	44454	39135	67259	50829	27698	32033	33343	31971	11601	27844	21723	13947	7679	6500
3.11369	75624	18642	36452	31325	20791	18184	60565	36393	81254	84844	68687	52472	49562	35038	58964	10683	12466	114625	28781	23573	134073	165054	101670	147339	131339	26219	85359	33330	46707	12180	13104	1245	8189	15029	19832	22801	24010	23516	21582	18802	15855	13012	10317	8984	11105	15335	19311	22561	26359
3.11934	31749	20001	51562	28255	19388	15990	48107	5949	70068	93264	81076	49617	24679	18147	34854	5858	13453	74611	20857	22796	87462	88554	88615	87878	86597	15736	79015	46210	58638	14208	44983	67007	31466	69979	32906	27767	43656	100236	74701	39914	43222	79106	77457	32119	82275	77089	96606	105591	110177
3.12499	71129	21666	47432	26296	17428	13250	35639	21607	51647	26849	16794	28003	43430	32049	53588	2279	17818	82577	12018	23955	90388	128175	136575	143115	52531	28034	81716	66923	50058	19241	41554	60341	37075	87982	35934	10589	42788	124692	88071	48027	48002	112335	123676	39772	82341	91500	144412	95863	76139
3.13064	59588	23842	44055	25503	16235	12606	29027	36945	53234	88725	84986	54250	77794	28310	50907	2906	22559	56899	6429	26979	66518	70639	72455	71581	25997	52106	54433	45773	36714	27040	28586	27510	27818	28670	29550	19502	34463	42295	55520	57327	52497	90617	100246	48042	87555	132249	172268	65455	52764
3.13629	47338	27240	41564	25150	16935	12736	28223	46134	47164	43611	36991	30003	22666	15760	12589	7595	24301	34669	10717	31591	54998	59816	61098	60329	19752	53929	48832	42732	23935	29069	23185	20312	22735	30232	40882	53100	37418	77447	87605	67386	56271	71940	76207	59568	93047	86085	78124	42574	42550
3.14194	20543	17476	17369	19518	19866	10860	26123	26129	24821	22281	18722	14638	11024	9673	11685	12008	19670	23237	18532	28173	29766	30673	30635	29734	22992	27805	27052	25565	24056	25429	30780	37983	48193	68213	67132	119266	34332	92991	117228	77671	58907	59049	55148	76672	107117	158352	149648	26435	38069
3.14758	38042	36790	39391	23584	24432	9156	22515	15545	18138	26040	32738	35692	34089	10711	19975	13997	17827	27053	26784	43440	30784	53145	55922	57627	25663	59862	61578	64166	67815	73681	56126	90984	72280	125355	73044	144686	32584	67680	117171	87483	60396	50217	30743	14375	6591	17810	30901	18347	32408
3.15323	43116	41370	39885	22641	29495	13623	29087	53396	42586	57383	28704	14595	26311	7460	26774	18400	18212	34619	28827	16677	7173	8268	9581	41531	26361	173643	149940	116899	103508	108072	72188	110367	79941	122273	51852	5791	22529	25698	18858	19944	28409	31986	28596	21826	16982	15210	12688	7786	2695
3.15888	35509	47683	41531	22471	34294	19541	29782	54622	46474	47889	19983	43879	16970	12498	44301	19418	15659	72282	38456	61757	31693	73326	78582	93042	26380	203357	148086	97971	135920	132292	89619	122847	84223	158784	70511	78931	39412	27474	57837	47212	38544	37604	42176	46951	49444	50390	52451	25122	17979
3.16453	4416	15439	40679	24057	39659	21290	25565	59303	52289	39186	2664	62190	8843	21343	56627	20790	13115	73761	39599	66712	40661	65214	74239	84191	27765	135934	140103	75634	157628	140640	105016	81868	56510	54117	62951	93195	48432	30213	102140	101615	58174	66863	55117	100147	87354	74608	62449	28857	15341
3.17018	56554	69479	47463	28442	48627	21590	16715	71416	61721	32431	24003	58538	1729	32194	58559	24995	11816	40683	22227	6676	34710	68183	100205	75465	29756	140729	127777	55330	80831	53164	29054	15240	20718	32280	44010	55866	60120	43365	87914	96158	53364	71991	60065	122195	118248	109083	101250	30452	20184
3.17583	57108	108717	51393	36290	64639	35847	12205	52716	45470	28431	32704	26383	5575	13156	6613	2035	6941	12879	18428	23320	27423	30724	33321	35446	29427	40487	44994	40259	58973	66056	70620	70987	66397	57223	44758	30793	17693	11768	18661	28290	36685	43315	48061	50442	49789	46089	40809	30911	30322
3.18148	32149	36958	48909	47548	86844	65640	14228	121702	105332	26928	67776	48248	11800	62855	63695	27431	14344	76621	37976	64267	54081	43265	32943	19721	4748	40073	89090	30065	169782	139788	115300	86039	56600	126739	47599	108561	75895	55493	45285	39227	32972	25816	19038	13862	10174	7767	8384	11868	16109
3.18712	9047	8014	29534	54269	80030	101045	8457	138477	140244	26993	87605	42060	17589	83971	67931	23424	15846	44049	34758	34616	44018	58430	74780	69687	22394	125727	79692	22747	156825	119461	104778	69220	38650	116112	51554	107898	107865	69410	60137	43596	25001	47218	35360	25560	18288	14575	14746	16973	19344
3.19277	51442	56095	48182	40849	35614	33285	26491	35496	37947	27827	41387	35207	23176	41124	40200	38962	16197	38310	42346	51918	67032	83384	108482	84200	23769	105933	61963	17819	126668	96944	89325	54731	18785	92648	56098	74367	105089	82748	52757	20318	20405	55189	54661	56402	115179	25748	20934	39155	78255
3.19842	48601	74117	82144	86463	86134	81292	72827	61929	49795	28766	26504	17751	12019	8836	7241	7181	8414	10199	12822	17293	24238	33932	46412	60980	36497	85334	43608	16495	106135	76266	71358	41927	11011	79969	58346	59740	63361	58592	47369	17430	38518	52067	55353	28665	66111	31567	28150	46211	65140
3.20407	10392	12537	20352	31596	45708	63097	83384	104558	123331	29167	124200	19742	33058	104036	84468	66917	11612	43107	35918	30762	27051	24157	21629	19598	18620	18942	20245	19175	25794	30788	36944	30108	27033	49396	57130	53562	78040	83248	43079	39030	72318	63681	57661	54048	75642	28543	38070	54892	75706
3.20972	23624	36405	50565	64531	76490	84808	88616	88178	84617	28781	72159	12527	35725	48124	42368	37781	14614	28348	24064	20956	18461	15620	12347	9557	8050	7089	5518	4415	7021	11653	16643	20128	32135	12771	52486	45941	119566	137999	39757	59831	113981	79931	59459	52140	27099	22685	45441	64979	97176
3.21537	43222	83575	79825	72380	61648	49372	39026	37255	49365	28112	98714	10486	36317	167235	90061	173321	27859	143408	122058	58547	51970	37036	71659	69747	68584	64561	20935	29518	57204	33125	29927	14050	29743	26123	30804	38759	62321	81899	38459	75475	106924	92826	58830	68957	15237	20808	17958	7490	12592
3.22101	18908	20159	24392	33043	43229	51037	54333	58288	81322	28144	115222	17096	35854	163735	89138	181534	45942	237293	170144	53558	44520	29547	44762	56526	72237	64414	38009	33242	74400	20175	29419	13509	62470	78202	36001	37251	94932	83141	40522	61992	54602	49949	47285	45556	37307	20626	45737	49177	53400
3.22666	45080	83591	131804	89038	98555	55573	87289	43388	99606	29476	105871	27279	35419	137632	85507	116204	64665	73439	48145	22678	4983	23201	50022	72721	95609	65080	55408	35478	61217	6830	34563	17595	69049	114396	26518	37697	86486	73002	46274	57678	54139	52140	47070	50386	49898	17198	45857	46560	43740
3.23231	47958	75199	128405	78057	70506	39658	228725	22130	183878	32049	96432	38260	33951	27627	25591	25516	26564	31351	36020	36702	33270	17569	24424	18974	10974	3963	11506	20098	27874	7080	41390	23739	41696	27710	19481	33237	93591	128799	54682	83028	165006	82080	36179	77279	56315	10289	41191	57035	54645
3.23796	52035	51281	39684	27722	16991	12847	20128	9710	45646	36300	71676	48494	29177	99416	71218	70119	90379	86817	85970	48373	27532	12256	56668	107539	98143	65667	78112	41773	34361	20535	47778	29176	70706	89153	20593	24477	82964	80010	64209	76388	82659	66596	23380	67911	60720	3231	37229	44195	29858
3.24361	57169	67535	93698	61992	22687	35673	76545	3817	109790	44171	83608	56511	24779	82625	61592	32057	92637	104892	69298	43548	20525	7111	11923	7642	9715	14101	19386	25356	26429	34188	38841	32020	46603	49336	30467	20839	46066	43317	40382	37222	34521	33466	14108	35090	34708	6284	33102	34848	36263
3.24926	41194	34341	39076	49060	19626	31322	70073	2199	118432	57779	81496	61030	37498	70081	51141	16412	87137	101964	60176	33153	15036	2656	15771	17865	20312	22868	26744	31577	32653	38473	40445	32860	44745	46356	44440	22419	46486	45532	43659	40867	38071	35860	22120	37622	38756	13232	42774	43308	40204
3.25491	70388	56712	54672	56938	16865	25273	36646	2647	84436	76969	81839	61261	66515	63574	40581	21124	75466	56944	42984	38943	16088	4570	35627	32952	30172	26719	22320	17432	12811	9314	8771	12099	17130	22390	27730	13618	38513	42102	43422	43288	42766	23923	32046	13857	14789	22516	53644	114458	88526
3.26055	78645	62763	63023	56721	11059	20106	26786	3228	97110	99008	83986	57132	99734	60820	31017	20557	60460	67584	72003	46844	21667	10101	9789	29042	47260	63535	77719	38968	76228	72940	57436	42213	52835	99132	77066	15726	76912	130121	129699	51580	111166	14314	58916	23880	29400	33880	66589	163939	76828
3.2662	88004	67270	60229	55806	5511	17607	9722	5509	25048	34661	43433	49335	58219	59736	24644	14238	45521	38704	59700	44450	33019	16636	16694	55837	70014	79791	98495	44821	106363	83260	56664	51961	48845	81776	80426	65058	59140	53465	51691	47572	56027	6996	57571	22434	45689	45151	65513	95630	66422
3.27185	97937	75944	59554	54646	5489	19149	25129	9411	64762	43195	30249	21894	14108	8748	10514	7623	14057	14670	20151	34598	59685	24306	114954	68027	72897	83056	85298	66365	120671	79048	43568	21070	14260	13783	15551	21056	26891	30326	31264	30810	29575	5589	24180	20632	23490	34116	52694	75746	57996
3.2775	107297	88091	60923	55618	13945	24240	19499	13784	74311	141609	99802	28604	152244	57523	29982	5226	28403	16333	57017	36743	63288	33348	52060	70006	80224	83257	70165	106997	155390	97960	54437	64943	92904	52671	96936	93338	59812	36673	85301	41323	73758	9599	57597	22871	47159	48752	54930	63436	50677
3.28315	46857	52476	57302	60659	31032	31720	13237	18206	53504	54516	60490	19574	83112	55037	38142	5456	28422	27186	45941	26339	46831	25360	27061	67666	89620	78797	63288	164888	202888	101351	53647	68736	151103	41035	54338	24675	7890	10222	20084	28899	35106	13081	40501	27563	44427	46828	49224	51848	42852
3.2888	23137	26818	31334	36921	44478	43382	9226	22646	62384	91662	92408	14443	82729	51628	46767	7489	31098	41650	36914	9835	57285	57444	65804	71285	78228	68984	74024	104638	113129	101867	53569	86337	126922	32386	113234	101971	52320	27025	60097	36446	31641	15121	27081	33141	49820	62854	75672	55588	33825
3.29444	74339	74861	75314	76839	80337	62534	8429	26784	61868	105111	126486	14067	109774	47747	54906	12126	34016	55591	37335	22065	61749	57492	54313	51218	47393	42577	37071	31287	25416	20014	17159	19209	25041	27766	40477	47527	49382	27421	53714	35262	44607	16076	26480	38662	71736	94180	95876	28409	25074
3.30009	53952	53556	52373	50544	48104	45347	8159	29923	41281	43219	47682	15964	66404	43741	62024	17855	36293	69214	47540	52842	103957	88646	74012	62436	55435	40640	55053	59078	63896	68444	57054	73992	74069	27284	68233	63061	45778	29242	49197	35381	48785	16350	49530	43778	47147	45206	42262	15844	20491
3.30574	107567	127563	84872	105827	107691	99766	6723	31474	70588	62165	86830	17896	82900	39670	67777	23761	38177	84601	69462	82920	150430	110872	152017	91246	105411	34249	128664	280961	218837	107441	60623	156632	96466	29999	40150	51573	40789	31132	52218	36040	50243	15826	41120	36949	35339	34287	31639	26627	22107
3.31139	100494	118105	84704	103618	117403	105861	4949	31286	75903	46141	115142	19199	75680	35513	72123	29410	40731	104135	108816	105254	194456	125932	234129	91455	111051	39645	131374	290438	205894	115933	64565	130796	92656	34950	48677	40750	34864	33398	40556	35668	45183	14025	47748	48167	49242	51097	50655	41526	26977
3.31704	94124	103884	80833	81748	74603	70275	4592	29483	71366	36162	83685	19790	69592	31433	75429	34378	45377	117395	95413	67688	41900	29154	32107	36795	37376	34671	30426	25610	20709	16317	12913	10432	8635	7643	7846	9709	13305	18052	23448	29779	37968	10729	61431	57272	49205	60816	48169	55488	36017
3.32269	88713	88101	73519	77860	78265	85240	5392	26107	80640	31692	107845	19719	63452	27742	78321	39022	53201	8944	40177	81335	111015	127167	130202	82929	109344	54372	79087	67234	59740	56851	56106	53953	48387	39554	28974	19209	16134	23492	34498	30986	52950	6343	60028	60447	31693	60136	55151	48943	42223
3.32834	83575	70255	48777	47982	46863	40194	6337	21063	20568	21300	19670	14788	11435	14876	21213	32439	53810	83425	114247	90246	116579	115336	123716	70360	71148	55353	54052	55712	56533	55874	53921	50450	45535	39868	34029	27912	21459	16417	17119	24272	34930	1806	39073	62360	11144	87089	90108	79788	83420
3.33398	60619	51579	43190	32446	18023	7207	7378	14457	45597	31971	83242	18206	52589	21968	84263	58511	79471	206397	219050	63633	64509	88453	68146	59932	55018	48271	40154	33878	31632	31837	31615	29963	27995	27795	30358	34611	21911	42852	47418	30830	47856	3273	24635	63506	15785	109835	116057	90381	119276
3.33963	70925	55118	40140	28817	12564	56989	8019	7129	71407	33136	72554	17249	48699	19821	86899	80237	96991	141510	116318	36365	35571	58168	48333	45220	48276	47681	61310	67729	73593	78845	83685	88995	85008	83742	117001	29512	25095	46624	48423	26198	47232	8256	16810	65350	37531	85420	84906	82748	78668
3.34528	62948	48331	28925	22378	39264	36589	7229	4512	37975	33594	55649	16485	45349	18579	88926	110471	115668	136133	137982	17423	27093	40816	70136	119147	250174	42197	59128	106236	137338	60619	84685	51068	45495	56635	68172	20041	30664	44467	38217	19086	48733	14607	15440	69958	56219	127954	155184	109572	185843
3.35093	54282	41686	19330	17183	60992	59417	4695	10530	59213	33264	56106	16088	41789	18533	83016	75490	66676	57485	48393	17070	25113	32637	36018	41987	48259	36485	52583	53180	49414	37223	43434	43224	41615	47403	50723	16418	38806	42090	27172	36744	44097	22118	18283	54112	64212	76902	91177	105526	118121
3.35658	45560	35037	12970	16765	53713	106593	7207	16175	51732	32518	27190	16138	23952	19314	34078	37852	40574	42894	45466	22949	27906	48399	48341	81914	95225	30579	48848	93091	112078	15984	92797	76545	38385	55695	54515	15261	55211	49184	16329	39574	34235	29516	22646	84051	77552	108834	168057	123188	176935
3.36223	37706	28478	12817	19339	41061	78116	19511	19814	25316	20022	22726	16619	32495	21171	50573	53023	54151	54952	56098	26978	34430	57134	43246	83033	92684	24828	47878	97764	98342	5759	77641	34766	39299	36361	35392	12429	46471	51427	7673	59641	65661	35583	27490	115825	80159	94496	163993	124699	186390
3.36788	32132	21746	17784	22495	31082	57472	38618	21054	34587	30756	36507	17435	26702	26693	93875	160908	136185	112552	53083	30449	38546	55849	40105	52990	57550	19983	49523	74230	76938	19727	77801	16940	39617	66657	62270	10931	58109	57399	2256	52548	47897	40486	32217	35010	32933	33554	37355	43692	51819
3.37352	30525	14376	24152	25033	24652	25834	18624	14814	14695	16605	18277	18457	19558	20494	21937	23425	24612	25664	27074	28989	30858	32029	32518	32986	33893	16729	35566	35909	36694	31952	41776	18804	37604	56677	63789	14651	80235	87737	4372	96593	84664	46322	36018	33013	9927	51696	93544	111389	113313
3.37917	33485	6167	30423	26769	24753	36423	91286	17223	15480	28345	22648	19557	12387	55169	77075	175138	182885	111339	40344	36029	32895	51921	39402	103982	77247	15389	58447	88195	58719	40758	44274	30060	33998	59964	54626	19948	42389	37472	9488	32109	29768	27419	27737	33605	43592	54575	66463	84250	71075
3.38482	39790	2795	36172	28000	30690	29304	52285	14028	6013	27190	15803	20635	3961	73770	69405	130433	173208	102334	33964	37227	28481	44510	41718	68991	52743	16014	63991	134084	48588	45750	26941	41082	30746	105679	82326	24202	24532	4738	14457	51865	66300	70566	40152	71060	59748	39218	40394	25053	12370
3.39047	47790	12440	40167	29148	20941	8335	7816	11918	8887	26588	10632	21615	8345	68167	68049	66196	63062	60153	25529	38460	26171	36309	44938	41775	38053	18244	68952	146782	40952	46822	19994	46737	29294	88918	61646	27721	106376	67608	18198	39798	42493	48747	41746	52307	48382	22742	40090	39281	10687
3.39612	56352	23166	45834	30689	45155	23663	36347	11518	20454	19245	10624	21572	19986	30009	36339	36022	50877	55621	18912	40906	24492	28264	48222	23716	27547	21272	54969	78517	36195	44176	20823	47848	29908	67776	32992	31731	215739	159460	20792	60587	69074	60594	42900	39673	29819	9931	20102	16629	11508
3.40177	64830	35341	49800	33210	50196	28822	28948	12022	12535	8040	11510	21091	32545	46940	60191	28356	76892	76785	16697	44544	21605	22157	6709	8734	18184	24456	35372	39546	34487	38193	24047	40647	32618	44392	10207	36754	78184	94292	23582	43029	120977	118448	42483	99466	34273	19133	24650	45613	17606
3.40741	43170	44620	50308	37320	53119	38706	47073	12845	26619	23200	21952	23020	45235	59983	57141	47750	49958	46626	18926	35030	17504	20629	23311	4291	10211	27824	30474	33637	35747	29311	27823	45040	37624	29213	13861	25304	12211	25703	27734	46280	141931	180900	40490	68458	31271	37866	47527	42636	21337
3.41306	35866	35973	36811	37686	41617	52566	76574	14541	58561	32973	28111	22669	36691	14665	33221	52406	63774	68470	23110	50524	13472	24179	56450	12127	7856	31985	35818	30304	25462	18180	23571	29328	38162	16965	28182	47542	81082	67944	33150	51041	83043	66008	39296	27484	35151	59081	73838	39795	25069
3.41871	14093	17810	24043	29821	33328	34435	34698	18171	34374	29997	22167	14536	9811	1680	19780	54355	82892	122827	26806	51997	10721	30256	58265	19695	13299	37599	30837	23569	22156	8205	30833	37613	44799	17137	39210	52120	50318	47600	39613	49969	173449	169638	43272	8481	43362	24965	15861	22346	25927
3.42436	91654	78436	64241	62817	48395	51942	42815	24428	41121	42028	37119	19973	68931	71289	79878	73334	65713	88422	29241	54180	9064	36791	58744	23892	21134	44874	34944	33686	22657	15850	33174	67668	66962	26142	46954	55946	21389	35955	47996	45940	85494	83005	57120	12176	52133	63547	60535	27325	30275
3.43001	94200	78857	69389	75772	43260	99241	111211	33356	92883	49518	39362	17005	82556	60583	100831	75541	51675	74323	31781	57081	7590	42841	57429	24931	30288	51481	16372	37648	22603	31724	32465	68229	82345	36741	51772	58942	10561	31716	59410	42667	34298	20272	13342	10300	8184	5832	10208	17465	31260
3.43566	89658	73303	75621	89443	37437	107900	102171	44333	100432	59057	40303	13285	16232	31803	55003	74038	41971	139286	37659	56679	7635	47982	54146	23864	40634	62449	3652	45521	50887	26361	12581	5468	1944	7774	13404	16611	8205	20090	26204	32421	34010	34715	55432	39226	63353	123653	120283	7554	33009
3.44131	88722	62847	82503	101447	31627	110094	93728	56143	90689	69293	40689	12326	84567	46798	84588	67888	37749	140738	49969	47106	11759	52029	48807	21533	51192	44726	23185	40615	47912	56271	30079	71415	76546	56877	54079	60713	3657	36159	72248	36717	77449	88115	101095	49289	64420	120895	112790	12848	37165
3.44695	34241	27470	18206	10089	6761	6250	7975	16209	29345	45602	41816	18360	81085	43496	70382	57918	38802	129764	69194	25299	18911	54967	41508	18895	60279	76174	41295	40475	112928	80289	28360	71808	105794	65338	52291	58411	4352	39221	64240	31592	92991	91593	147765	56869	62735	108231	99672	27527	44314
3.4526	69715	37174	75317	74397	21781	73343	74043	75434	75930	73589	45164	28230	50818	42258	39320	35193	32747	34077	39447	20057	28700	56891	33972	18874	66354	77952	56945	41381	130576	93095	26374	69431	134396	72311	48864	54073	8662	41171	101684	26205	92398	56196	100214	61672	59301	87286	83940	43469	53860
3.45825	59857	29089	52731	52197	18216	81832	62212	82471	105940	80846	51305	38115	68173	42795	51431	36136	52602	70157	70328	62599	42520	49067	33076	25351	67971	75161	69586	43412	147370	102319	24617	64272	131295	77718	43856	50077	10881	36490	26985	22533	29285	29288	25067	18404	13308	10957	10171	16180	27902
3.4639	42074	27645	31048	40471	15889	63187	48999	66420	72680	72342	59229	45629	60012	44690	44149	30378	64000	89063	138198	108425	60908	58287	46188	38396	67668	68100	79073	44171	73235	55913	23629	41619	30472	29927	37310	49754	12258	41848	50454	22394	66031	23415	63648	62685	52478	33211	61432	74650	78265
3.46955	55699	30198	78160	68958	15032	53001	35320	86864	101625	57669	67032	49316	51232	47443	38417	31391	76886	78131	132489	145872	81637	58019	69042	56882	64110	58147	74825	41039	30803	44830	23662	50251	74383	79827	29398	70021	14473	41096	68227	26683	53525	26734	84652	64905	50381	11263	60457	88611	95855
3.4752	61016	33227	62301	57128	15431	42628	21885	86800	98648	39020	73012	48690	41949	50518	34383	37904	89344	68861	148537	167312	100264	57227	94871	80321	59080	47426	89853	36694	150742	94822	24816	43570	68672	81751	20472	83494	17285	41686	60038	34669	37753	34663	45937	48874	48574	21332	63460	100010	119366
3.48084	66849	35592	63957	58156	16341	36449	9374	86458	69745	19744	51487	44247	32145	53400	31571	46713	99362	60690	134098	169413	111967	56015	118735	107479	53491	38084	92568	31454	83385	77613	27580	38946	43394	45402	11429	29889	19710	27526	31457	36711	29577	41771	52732	64666	46527	37458	65888	106627	135359
3.48649	70942	37603	47808	67692	16962	33501	3741	86242	73014	7701	42676	37225	21770	55692	28930	55524	105393	53038	108286	101821	70216	44452	24985	8047	8915	22843	30604	27467	26569	23243	21862	17399	8267	11209	8548	33636	21528	43888	51007	56530	26727	45671	29266	9481	12221	36064	62828	90252	113942
3.49214	41871	39889	30139	51757	16850	32131	12959	31678	36552	16524	75052	29141	11078	57168	25342	63216	106758	45390	75931	94476	88727	54213	120724	142301	43710	26554	97851	20913	65567	38905	41760	50765	51158	33065	18249	44598	23210	65285	67094	71961	25399	46417	65506	60516	42393	54332	60709	94818	136622
3.49779	36137	34262	11836	35176	15940	31412	21338	85681	71281	25889	72148	21264	6379	57715	20172	66612	46744	37271	44426	76647	82461	56725	71742	62427	40610	22768	44895	6358	26202	18356	13861	9932	5282	10639	22225	35615	25394	75119	69385	86467	22863	44953	97193	89686	40552	55746	28309	9033	22458
3.50344	71084	47330	6484	78582	14248	31272	28301	84821	58908	32144	69089	14352	17516	57222	13394	74595	90149	28344	26365	67128	64758	65268	82558	82956	38930	19342	75423	22102	66475	56753	44782	33924	27525	25344	24311	23914	26108	30643	34756	36484	18758	33845	32284	32048	33071	34209	33567	29328	21460
3.50909	69088	53382	23530	71914	11613	31860	34075	83290	44396	36280	66775	9135	31583	47843	5343	41904	54555	18594	31725	48318	45106	78349	73763	64827	38333	16432	41539	39743	46325	61356	77804	101809	99007	48794	60148	173599	33193	86399	73627	106170	14578	38601	101652	84360	36152	47529	44122	12650	65904
3.51474	66832	61471	38594	62004	8247	33063	38926	28306	19906	28086	35299	7633	46266	52487	5313	82465	80247	8683	41737	37821	32523	106281	106504	157288	37942	14172	129549	104264	115229	119807	86328	81174	65530	54035	46233	40167	33985	27018	19687	13077	8113	4119	5019	14959	28258	39946	47776	37588	85874
3.52038	64389	71577	50615	50103	7488	34519	43014	77131	11563	40788	45709	10269	45881	40955	16997	36312	39212	6000	34413	28448	26508	27552	26453	22599	21717	12297	42951	63459	91660	124565	90204	130222	114527	100739	83694	106488	46410	53434	37744	25334	15391	15235	16694	16375	17200	22331	28378	31687	31928
3.52603	61714	83051	58777	37666	13319	35885	46518	72852	5298	41304	67687	14009	72905	42703	31444	78593	63028	15808	52161	25706	30933	77692	75035	92993	34220	10572	145494	182002	137286	211025	88896	122762	76973	41094	19100	8887	5277	10418	17109	21463	20868	20869	26840	28850	29322	27628	24480	21270	19829
3.53168	46751	37057	27369	19043	13867	12878	14822	17823	20087	20124	17862	15145	13937	13115	10326	6005	7044	12772	17013	18559	21937	38805	72315	56843	31412	9221	146325	201748	141020	195800	82957	92220	63109	62304	67258	40416	56203	46797	40019	36370	27254	17274	38629	39359	39007	37990	35754	31329	25346
3.53733	55479	65692	50872	27169	31340	22329	20574	28051	35261	38707	40763	21644	48563	32474	45365	38594	32001	26131	20490	13056	35609	56717	81149	29171	29135	8831	140423	164914	142719	134437	73928	97924	84924	75028	68165	16783	64103	74101	33441	44864	32738	17462	60745	44239	54607	63173	77765	76527	64638
3.54298	51810	109893	58999	35729	50765	38294	48088	8723	46134	40838	55907	25706	84810	30945	86045	93264	46457	52161	62296	7452	43365	122258	113359	35531	25836	9813	127989	163491	143559	233497	64029	112569	112360	147418	84798	11525	67263	102470	4703	25606	36083	20357	34937	22019	42702	39429	33884	31865	36072
3.54863	47676	64057	53158	47118	58008	38205	51056	47529	42355	35771	29602	25885	25444	31152	48329	76611	45027	64709	62589	4311	48547	174159	148589	62011	17758	11926	60273	45164	34680	28115	23761	19719	15476	13591	17437	22982	36588	56169	39553	15905	37239	24358	61666	41352	69460	98260	71374	113871	82021
3.55427	43070	89915	46159	57243	44020	35257	31837	28469	22747	16039	10958	8942	8823	8568	7188	6408	9662	15590	24540	8922	55729	80953	99140	89523	1810	14883	85726	68986	56490	52556	50351	58735	60898	62728	65791	29804	71195	70865	68622	25539	37790	28590	68662	69640	74468	84355	60374	101551	106883
3.55992	38190	96293	38982	64192	115740	35317	90369	128566	83037	42942	40681	40374	38571	46199	127569	124180	50594	84498	60898	20262	67560	114015	100597	83439	22595	19851	38874	48686	70751	98699	48424	110336	76484	69509	62264	30977	70337	126594	118134	40158	40921	32574	90757	86780	81834	77917	44885	80394	82451
3.56557	33606	83504	32268	66946	131494	32352	98295	133635	92206	44919	75497	52552	13643	52698	130507	145152	58878	89078	60866	36570	85645	171672	124180	86583	52826	29508	16143	15123	18087	23245	31829	39645	44438	41927	54366	31575	66950	122705	143918	53563	50201	36035	177358	150488	154877	101747	26189	68556	94621
3.57122	30429	69007	26301	65208	138350	28679	102207	131062	101713	47853	84844	68501	15530	57786	60022	52398	50684	51541	50511	46067	39638	35028	35756	40056	43273	43183	41066	41228	50823	76637	50580	150629	121195	19331	60218	38342	63230	110250	155241	65644	67172	38860	42556	27296	28160	38794	6426	50122	51513
3.57687	30183	53214	21109	59783	95488	24869	101103	121888	111713	52080	125721	83437	39048	61021	75639	65325	68271	83003	62805	73629	129266	102379	148472	160781	110437	65100	44489	45621	136340	67802	53023	136638	100072	2277	46393	23955	3388	14135	28315	41575	55445	41019	75919	78496	77670	71914	14810	35012	50228
3.58252	33771	38820	16619	53244	128981	21864	94962	108432	121660	58437	130984	92119	57496	62406	94478	94182	89884	74050	64799	58350	48783	38648	29699	30721	42127	54746	42659	39977	84096	73033	55838	111601	118582	12237	65896	97371	77407	68570	139332	96346	115733	42462	190638	192042	234177	75185	32728	34808	59673
3.58817	40566	24184	12784	50191	122029	20990	84806	93533	130431	68120	122442	90969	67987	62298	89435	178695	115486	61830	67329	91945	145229	7497	97149	124565	95612	69987	42597	30640	41294	62539	58610	100726	111748	23555	68428	146397	109445	48727	121579	118991	137960	43083	168512	186716	222155	93655	47193	53277	42434
3.59381	49103	11446	9685	54588	110207	23199	72513	65205	60107	53537	43968	35096	31937	35040	41095	47206	51959	48948	65721	77880	87884	49651	73347	83799	83928	85522	43031	22002	79638	83253	60899	84979	79766	32854	69994	81914	92741	37079	104525	107289	106124	42753	103804	95783	83171	74025	56914	79663	36558
3.59946	57984	9208	7680	59543	46633	28088	38995	42951	47925	50778	50709	49722	49988	50837	52535	63231	90953	37502	70234	74690	108357	78730	53462	107680	108567	111332	43176	19630	55239	37830	25485	22828	37102	40170	70211	115234	145401	34518	91120	168035	152142	41368	116048	162956	146182	126003	61200	107319	51091
3.60511	66115	20232	7407	77753	121099	34537	50072	60922	119489	122483	59442	46557	44507	60259	61428	153384	120367	29254	69021	55828	76299	94265	37758	82829	90253	100418	43063	18540	16055	7193	5492	25088	45950	45786	68621	72856	81834	34941	81579	131788	139143	38850	95268	150279	99335	128326	59988	131799	74082
3.61076	12652	21812	8940	39152	50551	41666	42534	55982	101466	122312	43238	45359	24335	61941	60221	139317	108414	25304	66300	35072	43483	98163	25939	59596	73893	69566	43251	11394	31150	39401	37292	37962	39750	41050	41314	40829	39026	33415	20741	1248	32814	35100	80766	138902	59086	121727	53878	149340	95670
3.61641	77240	57055	11486	94744	73300	48983	37317	47328	45342	44918	32556	48916	22622	46001	42753	40620	39271	25485	35341	17157	16426	38137	18276	40793	55324	58663	44023	6713	18350	123446	67027	73738	106187	54706	62395	31687	39019	29791	70759	106914	87484	30034	71100	110535	31136	100681	44152	90713	84379
3.62206	49391	51968	14326	62577	68586	56160	33621	51641	103258	133174	24869	64215	48531	71497	74168	97072	74126	28320	45071	9968	5781	67952	15621	28399	51094	35884	45328	21540	27296	89634	71165	55091	100263	59630	63304	144806	136227	24405	69025	67223	49511	23775	26069	22208	14911	36896	33081	58681	72609
3.6277	79323	85194	17055	86175	88877	62822	30843	51213	88019	83792	18033	67474	56782	46568	37707	30318	25161	23693	25810	14341	12199	37699	16750	22492	37112	16688	13455	19477	43170	106105	77847	38807	117367	65800	72246	85058	47203	18449	1088	11140	19527	16825	31744	35167	5408	39099	25438	39650	39828
3.63335	76975	132089	19459	88034	87909	68475	28505	51736	66563	61282	11695	49863	43304	36546	35241	43693	42574	36219	58719	17591	13608	45541	18717	20115	19253	4044	9345	8601	10628	13656	16228	18433	21268	25156	29536	33869	38401	12916	51134	59520	62709	9927	47446	98075	11837	66443	28364	56052	31834
3.639	72728	148136	21393	80103	85359	72616	26109	53049	60684	51136	6389	44666	46727	49058	53092	59189	31932	40005	58939	18662	13908	48878	19948	17651	19364	8703	71968	51507	69488	95051	85339	30935	61581	46328	32515	23596	21610	7917	44368	60856	67282	4197	39324	65124	24216	45960	40260	71308	91963
3.64465	35134	31651	22723	21799	16232	11472	6990	2386	7028	15103	2511	31101	39798	50549	63802	79172	25212	43435	59169	19515	16369	37875	20167	13181	12162	15416	47252	22590	42644	74270	103122	41054	143440	93145	155156	158823	112448	5046	78351	98064	67917	6806	31783	47202	35492	42045	54773	90753	80862
3.6503	25271	23577	23353	38191	52089	69268	21139	56898	55656	72831	794	80116	170418	99709	189081	171328	21615	46270	58861	20948	19234	28209	19682	6352	14408	21254	55532	67507	84741	114614	123031	53341	168851	103110	160520	112059	76957	6677	79294	85421	64717	15071	24525	60337	44518	34755	68701	115393	64439
3.65595	52975	129992	23330	57837	56800	74579	19539	57562	52040	43692	3573	78021	80320	78933	76665	75565	19618	48208	56879	22135	20962	20242	12386	5762	22681	26644	52804	61756	71586	85901	101948	64633	121976	111431	131329	80078	64668	9967	77748	67783	58872	23978	17106	46801	51645	32544	80564	92116	48943
3.6616	45504	110089	22946	52627	49720	73021	18055	65153	48501	22968	7840	36173	6670	16803	34439	47563	17753	49170	53816	22265	22117	14052	17437	17398	34671	31412	111623	130800	93646	107082	131661	73452	102792	88187	77415	64177	59275	12820	57215	40736	25760	23181	9822	23108	57543	34044	89519	104167	35981
3.66724	38382	52623	22734	48355	44885	71512	15590	72537	45162	18755	13208	105522	162218	90867	83951	68027	15170	49444	47368	21569	23460	9472	20903	31426	46196	35432	164069	232536	96791	83433	141497	79298	86648	65159	50618	41199	34562	15005	19891	11439	12888	25145	4181	22125	62456	37346	94863	96854	27778
3.67289	32470	71580	23255	44831	42247	70605	13539	80181	42371	26220	18587	118900	101381	84355	69770	58948	11867	46328	37903	21081	24519	6483	23840	27694	26432	25593	26427	28315	29611	29599	28974	29091	30893	34561	39864	46435	41478	16947	57981	43989	33413	40442	4404	14398	66282	41619	84744	85018	26327
3.67854	29123	33058	24701	42067	41411	70513	16613	84836	40090	34280	23287	115726	75509	44548	26431	19533	9753	15812	13526	9615	5826	6120	10660	12147	18859	35316	57263	79448	97112	46250	106427	81476	79311	57845	36342	19977	15538	18693	19997	18455	16335	16053	7484	15960	21597	22132	22392	24339	28767
3.68419	29672	46248	26653	40181	41847	71158	23849	83564	38011	41253	28889	123603	104132	86675	57126	66794	13048	49505	18572	22456	22488	9100	31406	32510	23090	10550	6973	20435	34521	50780	70917	76071	80506	92491	58082	32383	34359	22599	41570	35366	25426	37993	10117	8480	6896	14304	24929	37571	35689
3.68984	34178	40098	28282	39161	43146	72372	31440	59591	36304	47414	39336	34975	30635	24403	15774	9034	12006	21176	19402	22912	19428	14183	34803	74201	78214	47481	72209	64201	56836	51458	47520	44975	44181	43594	40589	20029	28453	26251	27497	28677	29224	31471	12164	34787	44280	48000	53263	57107	41010
3.69549	41439	36902	28748	38716	45095	74077	42197	61068	36119	52982	56493	115370	107203	102063	33879	48188	32709	50690	25635	22546	15877	20569	27801	22774	37852	49212	64419	73072	78521	78959	30198	47230	38067	52233	53039	14124	36833	32659	36810	30034	35598	129860	15229	45916	64336	38699	23509	17245	16139
3.70113	50065	33928	27505	38361	47591	28102	3254	39364	39283	58140	77808	164814	196436	192248	43363	51999	46535	54054	30500	22077	13107	27942	38881	90416	69822	48819	28653	9526	14759	34427	51121	32119	26872	71764	79569	12578	37126	39270	38350	28535	42284	142442	24024	58168	61329	53076	26487	36983	48270
3.70678	58857	29766	24411	37714	50585	78784	102522	42394	47648	63436	98601	118959	101785	89973	53436	71907	61495	45764	27554	10521	9327	22732	37737	52979	65204	50584	49316	67887	63635	60330	58018	40062	17451	58642	60073	12887	39191	47257	40204	26123	4119	18818	38203	54705	52843	52463	46102	28650	50037
3.71243	66790	25296	19681	36827	54119	81106	149356	51085	62560	70115	114160	116245	222403	235669	62750	88032	81278	71987	29620	24895	19142	44647	38575	26386	42334	50643	52669	74275	120896	114451	90721	64913	9144	117289	103735	18988	45046	57337	41121	24315	52040	125082	63705	89049	42207	50793	75215	22194	50936
3.71808	73031	22508	13872	36081	58368	82510	195523	63793	83942	79697	121059	87124	208988	219373	70739	98371	99238	85003	24634	27540	27912	53127	37001	76875	87591	51114	60357	67798	128043	102884	94277	89318	3965	145440	91506	28774	53048	69810	40569	21110	54149	101211	88328	108208	30607	49108	101895	18076	51499
3.72373	76997	21975	8650	35229	63578	82582	230385	73811	109504	92628	118003	61902	148192	150558	76631	104558	113412	97458	17984	29534	38544	60879	34723	60664	84260	53662	35470	11583	64139	89819	89467	106435	5093	169442	77185	37173	60012	83704	38567	17539	54352	76981	110101	128638	26471	55181	122486	15951	52285
3.72938	78377	21833	9383	32750	69903	81555	171634	79407	135010	107348	106053	43927	110309	97835	80326	84587	83898	84028	10866	30866	50336	67281	31893	52702	68959	60154	50384	32486	21257	67347	80801	113802	7598	185812	62479	41338	65640	96741	35355	13820	52251	27866	16004	21174	34339	48280	60533	14938	53731
3.73503	77156	19785	16117	28154	77194	79830	158203	81240	155508	120824	88189	32782	152592	198376	82557	107775	116834	109896	4478	33703	62982	60351	28641	41171	34237	35577	36517	30705	22215	26688	41068	52566	9855	76114	47882	43981	75012	106109	31059	10149	49455	53355	130326	163882	87174	114655	91573	14706	56066
3.74067	73669	14892	24100	30044	84860	76710	157094	80585	159587	129827	68382	25289	132843	176529	84284	104719	102836	106707	2187	42378	76389	73857	25145	53341	68084	67381	58255	45548	50567	43651	34190	25596	11943	25534	34879	46895	55981	60135	25720	8017	44322	50076	69991	64304	64342	78410	109784	15477	59335
3.74632	68624	9325	31953	51344	91874	69754	149634	78301	110907	103692	50530	19385	101760	100044	86182	96367	80092	95911	5359	59852	90472	72930	21727	51405	61666	95555	125070	32573	118033	46934	58015	86631	13596	65286	26864	51744	46152	45627	19868	10721	37248	45567	104031	140129	184665	190915	140548	17220	63501
3.75197	62957	9409	39606	86306	96940	56035	81426	74638	76953	70819	37564	15551	69701	72337	72946	72213	53431	75346	7848	85010	89132	68544	19062	46098	54817	93101	92891	21388	92207	38864	51076	76739	14837	123316	26457	138818	154028	95959	15437	17518	28270	39630	98559	167052	224500	213465	136104	19512	68594
3.75762	24730	9944	47463	95409	98816	35465	73800	69622	141624	113607	30568	14836	90944	122658	92552	80821	33109	68539	9693	66445	54018	47758	18423	31521	23791	19282	18342	10905	20747	20358	18526	17238	16352	27214	30922	57050	74701	82718	15793	26537	18392	34114	76587	76607	85080	96687	106910	22110	74778
3.76327	52538	1267	55930	157499	96713	25077	58205	63442	122585	95530	28104	16758	83690	110996	98467	69102	35901	53862	11389	87175	77129	50133	21102	32057	41001	60067	63218	11629	64783	26637	35862	56351	19234	82464	36424	61517	58272	53736	21770	36763	14162	30019	37324	35229	30320	27465	30882	25455	37694
3.76892	48090	25953	65307	71928	63911	52075	53889	55494	61751	70248	27418	20168	79984	93778	96256	55107	52281	41395	13449	105247	109273	39158	27004	28016	35281	116083	124466	27684	56857	22342	27263	48809	24799	81006	41170	58054	43157	26134	7848	13960	24784	27043	55915	80195	87761	91478	91412	30453	81157
3.77456	44132	69049	46933	30123	17596	12032	18058	28331	38221	45970	26579	24104	61342	66289	69051	38476	67476	31483	16217	130667	122982	32439	34967	28954	32001	114584	106014	45060	49653	18948	17658	42037	34598	84356	44213	91251	93088	62789	47291	66691	42026	24978	48189	94396	194755	139153	112005	37326	102035
3.78021	41037	124801	88405	179931	72455	117656	105820	42449	71993	38698	25089	27576	82666	101583	129462	19428	78980	23678	19648	95813	97520	35548	43762	34724	32755	102129	100484	59500	44109	16281	7949	35834	49578	71298	45080	117690	133002	65373	66447	85218	60713	24338	44496	79854	154081	99885	101800	45031	114177
3.78586	39450	87519	102182	139054	65267	135537	133625	36827	59729	29116	23554	29874	76366	75440	75503	6937	76697	17614	23477	88259	81274	47167	52172	42700	37929	105149	178420	69161	41495	14262	8490	30443	47400	32680	23424	15730	10731	13968	20569	26036	30093	25702	37057	39954	41761	42391	42242	41855	41537
3.79151	17791	34335	79129	120446	62310	138705	143366	33920	50416	26109	22709	20710	11142	5574	9629	13633	16579	13424	22365	22462	20392	18141	16714	14663	10690	5458	1052	3053	7104	12842	19574	26095	37386	45141	41881	57734	59106	55882	49146	41211	34041	27813	21528	14917	9028	5481	6167	10482	15883
3.79716	42481	148193	126119	125380	63494	128288	144475	35295	43267	26598	22182	31330	75834	103547	124682	51072	100840	11322	31419	66235	55372	37936	15074	5866	16718	25587	32499	36813	37951	11972	31821	22701	47265	47417	39492	54397	54436	50310	42540	36693	40035	34597	57601	64582	75748	29469	46887	72520	69441
3.80281	43819	65015	79820	88929	67060	97923	101192	41164	36715	28514	20704	31202	98612	89888	77395	63095	49427	11025	26643	16129	7145	4576	7512	11368	16805	21539	23409	24185	28451	11710	39654	19872	59707	47332	37070	44423	79888	75675	117356	71206	22446	22470	51800	65691	69645	35678	26024	63162	60990
3.80846	42125	35290	30331	26185	21750	17515	16253	19174	23447	27383	17734	30126	41254	44424	46072	48066	53292	12187	36280	6352	102667	109378	53984	72957	78463	69118	117053	71851	43021	12552	55800	17188	25877	16624	18385	27634	35670	39387	38827	35263	29332	21129	15505	24732	42134	49367	23122	85836	90737
3.8141	27939	30606	39552	54072	73186	65254	117493	60697	24948	35004	14925	27338	100948	242484	98889	111336	112790	15017	36020	9629	122225	125686	41438	95335	87721	56858	84708	66683	45380	15590	59826	14427	49834	41133	29026	13920	10041	25995	40666	51957	61309	70506	79206	70469	71203	64590	38962	79939	76207
3.81975	43352	40503	42123	49674	62818	49794	90322	71143	23654	37910	15530	22576	91269	193486	77999	123262	116545	19938	34600	16653	89742	77333	23741	53079	39946	28177	19304	14257	12924	12613	10410	6326	12210	29952	29220	64021	62387	87593	115674	128297	85276	102080	82180	67051	45247	28202	19958	22041	27433
3.8254	42250	44669	47898	49452	49735	38361	56588	66344	27504	39785	19329	16392	76467	71699	58699	53285	45272	26947	34193	18582	46014	44658	9916	43636	44980	29133	49885	49453	49485	31416	80063	8818	93199	66543	29469	71822	52227	93534	102671	123518	69526	125068	81573	65477	51516	43229	37764	34229	32202
3.83105	73957	69435	75663	79930	77112	28824	48415	86606	35503	41130	24020	9564	34461	12064	13136	16040	23069	31146	35276	19948	33005	33413	33183	45335	54252	15753	43741	39468	50752	44229	83171	6281	72487	63445	33023	53651	41635	56548	61764	69696	51236	90679	77179	78744	70345	109181	66158	158674	126881
3.8367	40343	44203	60567	80209	74519	21314	42922	89597	45967	42416	31149	3739	41406	108085	30412	113366	107335	44253	49742	22692	78664	66180	60285	62791	70442	11130	35405	30071	52267	59681	59713	4832	27213	44251	39501	80810	29649	105504	82733	127763	31810	144416	69590	81256	67320	122995	64308	79058	62706
3.84235	25790	35558	42507	47479	52305	18527	42608	68280	56692	43005	44818	12870	32607	105474	21023	112854	94218	52977	69141	25792	106936	103244	99987	101399	62826	22570	28166	21814	54689	76630	81831	6448	36661	76269	49546	50140	15685	48828	62156	74488	16528	81865	60081	70532	64669	69999	59715	51254	81007
3.84799	42001	38023	50024	56299	57994	20980	42359	59982	59457	41645	55322	31155	37358	52337	13328	54218	56435	60491	67042	28229	86546	97113	106325	113225	42963	37745	23785	17922	57848	88550	76075	10591	25850	42285	31324	21108	4315	17481	25601	36587	24944	63747	49966	84240	63115	143774	54129	129108	58505
3.85364	83237	43346	47152	77272	54876	25524	40963	60346	56019	38010	46155	40303	33706	25811	8678	12588	24586	42808	62264	30154	93777	110579	117409	94734	25778	53043	23454	25568	60552	97749	71628	15822	19830	75174	89472	43624	18420	31019	3939	25229	47305	69433	40002	84544	62656	68902	48391	24188	11220
3.85929	159997	45553	46339	62654	45631	30533	39147	65646	66308	33484	72848	69540	59514	63146	13451	75754	89944	79593	133630	32493	82209	179145	157728	72217	23956	43597	13927	16595	27974	33313	35116	21611	16306	34449	31779	21679	30446	38978	53226	69325	72424	46541	30549	84415	62986	69671	42589	52382	19699
3.86494	25832	10969	46394	70813	41690	36019	37769	54046	58799	30155	140149	117379	67994	69606	23418	73138	83609	74779	64770	36234	43797	35222	31987	37197	35627	57759	32589	62806	60319	54264	46960	27937	13886	61229	75191	2346	51974	85809	77158	121257	97839	17475	22455	84373	63972	170649	36690	52699	8627
3.87059	52520	39419	34296	29819	25561	22082	19781	17747	15141	12252	10128	9732	11342	14482	18230	21781	25228	30167	38976	41638	62417	89611	107924	47781	47481	84796	38864	84287	58535	73228	45783	34981	13359	29041	23622	17978	15034	15549	17144	18370	19624	6277	17536	72708	65891	147251	30967	39328	17165
3.87624	70764	37110	56196	59693	66939	48502	37177	32371	40642	34083	25787	19394	17091	21420	33258	49757	73553	60310	92685	48080	56377	114763	99399	39763	56361	48943	38785	31246	25072	20452	18348	19250	15176	27865	32805	36627	40179	45581	53012	59318	61409	18697	16997	86930	69333	182164	25932	34984	28909
3.88189	97247	36729	61443	54210	85923	55180	37722	24123	38337	48868	46267	41179	37584	35675	38159	44395	69560	37176	51327	54850	54347	117577	132382	33052	63024	85831	57050	71775	51041	39185	26559	27414	17834	19972	18127	17475	17776	19420	22822	27807	35035	25952	19573	90132	74742	136049	22050	33880	38381
3.88753	71629	35939	58205	49573	60481	62255	38766	17815	40661	73023	86146	91216	78361	98499	56853	44942	73678	43128	16089	62097	56811	95355	101875	30145	69236	68957	55987	42836	29870	17862	9205	10189	16125	21087	23980	24434	22248	17538	10953	5282	10212	19704	23895	39048	46957	52655	19606	32539	44893
3.89318	53369	33523	28439	26864	30640	35712	39839	13128	41762	39487	35827	32810	36990	54149	60085	49637	59117	81188	44912	71067	63368	56921	30182	9024	6685	16575	23221	28039	32282	37039	11114	50726	21460	67770	75291	54767	88312	94387	84018	75226	90395	32364	28950	104074	89770	163554	18686	31662	48325
3.89883	36218	25857	19732	17070	16187	15890	16487	10412	23876	30247	37911	46683	55784	64074	60550	55686	46799	89375	77195	83335	73140	73751	88181	34322	85801	69856	132327	104933	51722	31122	11378	10193	11349	20893	29681	35978	39033	38940	36576	33228	30491	31178	32942	54670	75039	96095	19059	32403	48626
3.90448	24057	22163	20480	18889	17831	17830	18779	11214	21140	22268	23846	25964	28096	29507	29830	29373	28962	29525	32418	40764	58262	69702	79567	36834	96880	64447	159560	135141	50338	39796	16876	78232	22713	27375	35353	45393	110912	124037	103467	91939	108004	38925	34366	83307	65855	54605	20259	33926	38498
3.91013	46179	29074	54057	40808	48159	53670	48949	15560	37672	71932	74876	75936	69275	89542	54090	64956	28761	154130	103763	119250	99257	68511	72914	38620	104974	55805	25867	21155	28267	36504	23585	41784	22050	24436	12234	14244	42701	83647	119297	96339	87710	51880	34234	132662	102364	85411	22047	34636	39401
3.91578	41704	31210	45820	40600	50529	14077	29281	21573	33822	61905	68309	71191	63523	65109	49252	61310	22774	88702	99867	139227	114315	68524	67283	39507	121769	53953	47534	27774	44538	64279	30605	83035	19993	85039	86838	32659	131880	142008	134084	95326	72197	71264	36771	124022	81793	48700	24530	25591	28523
3.92142	37601	33944	37337	40566	48915	40839	32544	26777	27283	34428	45332	57528	56457	78689	44959	68140	19873	85806	81918	78756	78321	68246	61821	38954	98833	48810	102759	99756	65218	85079	37743	62880	16542	55342	73577	25326	126563	145321	144080	88983	63289	91435	44103	65864	54027	48144	27697	32461	18724
3.92707	34301	36461	29930	40190	78622	70040	57578	33027	26845	37418	39896	45024	47280	55555	41534	60996	20173	60602	58922	57280	56902	58929	56041	36523	78945	44182	92252	95469	61714	94309	44736	89980	12386	97990	109403	18707	142278	160535	147269	78248	58882	107007	51921	147580	80510	62835	31112	30961	11639
3.93272	32004	38530	25005	39103	71637	65564	44888	36208	23886	22819	42099	53148	34391	129829	38351	66811	22425	69579	66165	122160	107159	64988	49940	32513	93953	40162	91665	89128	67422	78967	51611	81696	9778	106802	114131	14729	154477	171786	143549	64402	55452	114431	56088	96425	68330	60308	34352	29743	22329
3.93837	30599	40253	23619	37232	65783	84537	63389	38818	21659	6929	29331	40086	21335	129824	34501	64240	25345	56406	61829	25374	28235	51506	43779	28518	89978	36494	93370	89255	81985	72541	59277	50422	12704	32792	33367	14772	53017	65838	77715	48827	51036	100398	62921	122798	56401	78144	37776	28597	40471
3.94402	29937	41510	25493	34722	60711	85316	65312	38900	20582	19867	15524	25322	35223	115896	29776	60438	28069	62196	85997	119650	111494	52341	37764	28202	58003	32987	32397	24199	20641	21271	23830	26318	20959	28693	29445	18340	33311	36979	41829	33194	45584	59630	65414	70899	46449	80899	43186	27532	60038
3.94967	30000	41760	29172	25300	20829	22212	27743	34310	20939	27138	4050	10192	63742	69103	25393	55979	30009	84658	101492	108131	113648	39001	31922	35469	116645	29762	104250	100879	96120	94864	85140	113883	32844	91798	87041	23829	63313	149022	109414	20830	40185	87046	112755	110865	40449	102680	53694	27292	78375
3.95532	30844	40519	33295	28297	52320	79184	70696	32809	22814	30300	14838	14878	28853	34500	23059	51437	30936	114046	123255	132047	127930	20901	26206	49720	59426	27104	33259	29798	32939	39398	46766	54239	47814	67644	72777	29606	42988	94392	99340	19603	36508	69671	195099	206332	40187	115667	71956	29233	92792
3.96096	32459	34942	31183	24585	22318	19058	16914	15703	15255	15131	14574	12999	10358	7097	4464	6190	11863	19243	27469	35985	44552	4211	20608	67640	73076	25353	76244	78668	85459	96934	110557	106544	65278	89792	59757	34609	30728	92850	82522	29199	36190	53306	88577	88221	45478	75665	65740	34886	42143
3.96661	34665	34894	40117	20962	46307	95401	80500	19371	30647	35195	49589	58765	48679	43844	22306	41616	30650	80225	86209	88907	88231	24245	15141	74949	68688	25084	53410	67338	105823	154367	159658	102357	84435	88422	43632	39239	24127	62708	33013	16358	12785	16423	19735	19827	16101	9159	2923	13906	28599
3.97226	32896	32767	42228	18064	44075	105630	85797	11983	36020	35851	68099	77985	62877	57187	34083	35803	30179	58894	61320	65116	70310	45608	9770	88326	90637	27065	84277	76792	67818	58080	48219	39301	32713	29006	26996	24866	20378	18746	18685	23427	30342	29021	36228	36617	56365	104057	163890	62658	90951
3.97791	39435	33006	43227	16538	42274	63309	54925	8905	41927	33962	42049	40331	39993	40892	42514	30288	29929	49456	52664	54408	51886	43925	4765	49627	80591	31725	127161	118480	176849	172914	159851	97352	125414	82459	22053	59100	18443	75263	65530	57886	52483	20838	82149	112159	73728	139456	193666	85631	73559
3.98356	41372	36594	42930	16610	40983	123897	92681	14489	48339	30273	72164	56979	46647	40758	36945	26679	29739	26359	23320	20345	17283	14358	4838	10282	9163	8165	6880	5345	4676	6513	10467	16012	23084	31442	36925	50155	17809	68403	75679	65146	58937	14530	77730	73737	70289	68128	67406	68046	50456
3.98921	42872	43555	41195	17894	40401	111540	93715	22747	55336	26207	70435	65012	67763	81437	105779	26268	32177	99840	58297	153685	115189	86513	11104	21516	22505	31047	34722	36344	37878	38370	36675	33220	29479	26631	24679	22708	17464	15340	9493	2985	8406	10008	34849	50382	64989	76882	85018	89153	25730
3.99485	44014	43387	37943	19774	40730	95419	93632	30085	62286	22476	90069	119460	124928	138235	155136	29136	36048	54040	36267	158614	111004	90338	18775	101877	84116	59169	63667	55333	47479	41174	37220	35526	35235	35292	35043	34419	16652	33037	33195	35352	41139	7683	69320	63119	90355	103269	156254	163088	14888
4.0005	44931	64940	33084	22053	39578	38391	50505	34716	67148	18861	80078	119227	100664	139009	156481	33982	42351	9121	33121	104316	92523	82274	27235	64314	56374	50650	48082	48153	50002	53699	61223	78202	111301	57266	104746	175897	15377	83366	199581	64427	68587	7632	110198	48865	89504	69647	50789	37320	25445
4.00615	45818	77325	26502	25426	44065	57646	46644	35334	24449	16059	14943	21092	28845	35600	40514	39283	44469	29831	41552	37986	33703	29681	27208	27575	31317	37891	46456	56548	37793	80933	73513	108319	120721	50653	121578	138464	14045	79291	113861	59214	67400	8853	40983	27386	29791	48707	73962	100759	50672
4.0118	46977	48711	18466	31201	46425	82878	89170	32369	58905	21346	60199	83707	71709	78178	72990	46792	55618	44915	34631	25647	18314	13460	12622	15085	18816	23396	29180	36348	25015	53199	41277	65052	66257	45458	60472	54657	12898	39480	33662	33212	40628	10593	29037	39876	73479	39475	127720	123231	64321
4.01745	28973	24896	12110	25143	27692	30349	33270	25656	40227	34626	47022	50846	55524	60895	66217	64137	73209	72517	71658	66731	58844	48602	37429	27424	17271	21484	26462	33023	597	34261	22114	54531	58608	42735	64623	67402	11800	67496	81622	47115	60050	12818	15285	42311	62172	26133	64470	51234	46277
4.0231	51559	31317	17143	12380	15739	21783	28127	16644	26165	44002	48832	53493	57787	61815	65756	69120	70403	67746	60172	48820	38178	35709	42462	50848	30890	55597	51589	45467	38846	8609	19737	19450	12379	5322	4828	12651	10539	34652	50655	44939	56666	15622	13404	46319	65148	30544	67594	55854	32375
4.02875	55266	69463	30224	52425	51286	71202	90529	8430	33484	73340	53421	58535	59607	50496	41176	31998	23581	16772	12548	12602	17037	23901	32254	42561	42851	74395	96857	121526	90247	62883	23156	182781	181467	46442	128941	140367	9260	55389	86153	48602	56953	18958	13508	46533	35110	29782	34484	46010	59165
4.03439	59480	85782	44583	71963	51956	56329	50718	11094	43238	39242	33750	26451	18038	11506	14250	24119	35540	46272	54677	59555	60318	42979	48644	35739	18700	10486	31220	54707	76105	93569	25944	113175	114588	51635	101340	88484	8586	50803	40445	22872	5180	15029	11076	48199	64340	63473	37713	122720	76295
4.04004	63449	77032	57488	77711	52291	81907	77287	19737	66724	60593	47364	43864	41988	36387	30618	24263	17231	9866	4134	8420	16576	25516	34775	43779	51820	58315	60447	66384	67978	66180	27167	41626	31688	57532	104294	68750	9124	47049	57496	68888	77851	28073	10716	44841	34282	61640	28097	108970	71922
4.04569	48278	43215	40913	39911	38918	37355	35436	26846	32568	31640	30430	28658	26506	24438	22689	20869	18410	15667	14580	16613	20119	20093	24874	25867	26008	24569	20988	16310	14995	21418	25605	51092	74772	62976	92087	48604	10792	44138	57568	80155	96985	34865	19312	59400	39670	20266	19553	56782	66235
4.05134	67468	67907	73129	60632	43352	38136	37976	31090	35947	34503	34222	34578	31563	54047	68675	86754	107791	68213	115838	42839	88781	10829	34710	84120	51864	44381	36491	129483	119776	105658	24209	72149	54312	36033	18839	11902	13221	36002	46704	54220	57775	43131	30840	39169	24458	13810	14133	47602	60810
4.05699	61535	39079	32250	51119	50200	81977	109557	32991	98491	107085	31094	32534	20467	121054	69613	149594	133206	57666	107322	38801	54321	12913	26859	51761	48711	41275	27511	68294	61996	54474	34102	32098	19404	11545	11048	12617	16291	26584	35240	39952	40435	40656	41927	59406	131565	124367	15217	88291	57775
4.06264	16967	20519	24233	27808	30844	32761	33244	32539	31399	30762	25787	33077	13726	38914	41111	42261	42115	40312	36404	30292	22914	18186	24474	42185	46692	40708	18863	143481	152336	146938	56291	68859	66385	35211	17255	29548	19983	40869	70714	84170	98335	61485	52896	58351	241349	135198	21760	84136	59277
4.06828	59135	61562	69606	48342	54042	34856	97656	34194	74963	69281	21786	36385	30610	45035	40482	36961	34508	32893	32090	32684	35804	35612	55112	71609	47300	40898	11823	158616	160404	148303	82115	69437	43289	27600	16207	24656	24084	35315	37404	39947	43585	47987	52380	55999	58239	58475	31531	50235	42294
4.07393	46426	43005	39158	35684	32924	30750	28968	27575	26766	26736	20396	27179	25645	22417	18455	14970	11638	6633	2435	12121	22584	31712	41753	60468	51139	41506	8294	190592	162726	125701	104257	68178	20307	57825	120453	58835	28145	36926	60930	59515	57292	51983	44744	38256	34086	31441	29212	28502	31981
4.07958	12757	9093	7777	9055	11769	14414	16118	17214	19452	25312	22431	48885	80937	96688	65141	84421	99028	90912	80502	45329	28764	11640	32488	46206	51951	43324	7478	45876	38761	30113	24247	28250	13012	46461	74386	63739	31658	34091	75530	89711	114067	95558	84734	56422	81860	73678	61541	61045	57589
4.08523	23127	24949	29184	34320	38833	43364	51338	27960	31428	41859	27320	56607	118605	68028	66979	64198	87402	134276	79915	49004	49665	50126	59535	59441	66020	46830	7380	92521	64704	51763	118786	62018	22203	30326	118724	65401	34342	31623	74904	73618	67467	61701	56594	52407	49375	47759	47805	49687	53601
4.09088	29521	40524	42405	34989	21838	11265	9133	14715	18868	31383	33981	65023	139390	41375	70355	57605	75971	184669	80547	52454	51548	32905	27088	22750	17014	10970	5690	3483	5804	7999	10669	17856	31549	15232	75434	64712	36300	30168	74161	76339	92775	104200	88430	62358	52731	43739	40287	40184	41025
4.09653	31331	28192	25566	22991	21204	20977	23538	26297	11799	25100	41728	74434	105948	20925	74230	60729	65365	157353	81138	55343	80402	68861	72772	51548	67659	56460	12322	60044	17605	20731	90025	57410	42317	30268	126996	65507	37671	30628	73191	60638	49982	42268	36930	33354	31174	30304	30838	32918	36670
4.10218	19524	10995	10923	14641	17825	19747	18811	20452	14633	17546	15055	12188	9152	6850	7987	12852	19545	27569	37238	48986	62830	71212	68962	47384	109580	62157	16589	37359	9154	13694	68103	52698	49364	60322	84815	73300	37804	34123	70905	61386	55753	49717	49563	55930	65164	61458	78075	78723	75931
4.10782	29266	35458	40927	44730	46054	44203	5244	24418	17262	4674	15370	31717	47448	24942	73118	77262	48951	94419	80046	58755	88713	73585	64796	44135	103445	71277	20689	31048	6925	17363	48991	46470	54564	91951	147433	91709	34836	41046	41328	20027	61647	21125	100404	76357	91473	27101	65308	51251	39376
4.11347	33156	35745	44805	81258	196693	117235	9379	24622	26242	40002	35526	35062	38903	35288	49215	52336	44001	55936	58136	59087	61714	62266	60397	43216	61693	58876	24802	32971	13188	26210	38138	40490	58481	89818	87821	78996	26714	51479	42389	32472	23484	15470	9261	5715	4755	5557	8604	16752	32579
4.11912	36001	34226	40960	71402	157729	108161	23235	30459	30221	52847	84895	95772	83432	44192	93292	89743	41437	89491	77886	58493	89586	77619	55843	45661	170559	115610	31402	33143	18820	34148	36258	38027	61414	58963	54029	49777	15752	39004	34344	29880	24708	18573	11931	6588	8735	16411	26213	38812	55523
4.12477	40197	33708	36002	58184	85810	83892	36750	47443	33020	68456	83219	90350	61176	51452	107167	94595	41094	88097	75462	57319	51030	40553	30763	21421	13014	7597	9521	15495	21479	27958	33131	37456	41138	44313	46863	48483	25396	47834	45264	29885	35195	27728	19082	10200	4641	9434	15565	20479	24064
4.13042	43151	34390	29898	27248	23399	18962	14134	9805	9169	14457	22682	31954	41388	50412	58588	65315	42594	70084	66655	56580	60983	68991	46285	58934	100926	99318	66600	26089	22658	46401	42159	66713	64951	109108	112643	133419	53359	122127	83990	23151	97325	88289	74748	66788	65499	68914	53740	78297	80957
4.13607	51584	36425	22875	25157	39832	37497	34591	31470	29007	27359	25470	22261	17825	13431	10828	11696	16307	23028	30015	36331	42288	48642	41201	61077	65065	67346	68976	22620	24518	52528	45603	83608	66685	94735	102565	110574	84181	119150	107623	19477	96942	82961	67949	52779	38886	29178	26211	27537	29154
4.14172	22175	27613	16109	7090	31468	27603	22951	18247	12839	6036	2539	9224	14023	16633	18742	21689	24768	26950	28628	31722	39906	57581	36370	74606	154282	179694	123021	19758	26711	58579	48224	51367	51506	61206	65537	64391	63150	66921	78489	20727	97516	157307	181922	49330	131198	99533	14222	75583	81656
4.14736	64552	41123	7580	10790	59436	64275	74438	70735	41865	54569	44508	16049	27297	26350	30922	36911	41626	25935	42876	39247	35578	37374	33290	64431	83499	102093	116239	16454	27327	63713	33060	28905	73910	130708	109938	180309	128598	135686	97052	27724	30674	24903	38860	39044	67730	77035	28189	67808	70650
4.15301	57081	47593	20088	27522	28263	23700	19941	18718	21563	28649	38890	5187	50852	62280	126867	144589	55912	19707	75109	94605	113259	62871	34248	48548	40722	39935	40697	12250	26050	56250	47533	74402	79675	91758	95134	92898	85579	75197	64228	40631	47017	41475	37184	28648	29453	25535	21390	17153	14915
4.15866	76093	71983	30647	42550	51137	57722	62627	57545	47895	58005	63702	13777	62878	60054	104050	113623	58799	12956	73867	90379	66132	38568	10970	14195	34633	49609	59170	7861	25208	69533	44230	75524	78961	83309	89000	95837	102988	109411	114221	58572	66423	114231	108640	18932	60503	76215	59136	41271	39129
4.16431	80805	86014	42254	55790	49408	55533	98129	138461	50844	91184	49770	14660	56120	57087	131610	146570	61168	13075	72622	88572	69875	50095	48818	45360	44203	43448	42069	4987	27414	35310	32062	27499	21761	15934	11771	10132	11429	21916	45589	79039	50482	129614	159481	11966	51492	73158	72892	19998	38270
4.16996	35028	33824	30526	24909	18991	18087	24629	34218	43726	51675	57094	27000	58643	54134	51115	46596	42807	16046	39190	39539	41162	43156	48081	53656	60928	70058	81048	5117	32483	68405	35851	136442	95516	79236	104955	113319	100757	107892	113999	98348	41702	114699	128227	13574	57155	63339	86512	14566	26597
4.17561	74634	76631	62815	74849	50579	52011	64445	64124	55283	73666	81292	33050	92203	52767	90668	88747	64179	16900	70314	100997	75145	36079	69354	57490	43449	32580	25983	7098	25012	27040	28502	28983	28547	27149	24612	21011	16855	12740	8855	5345	4826	9164	15798	22233	37671	53674	71663	44465	14677
4.18125	8544	7442	7472	8750	11028	12905	13937	15279	18099	21417	23112	21998	18921	17009	20394	32331	55276	16778	69029	137282	60921	29807	77298	47333	70991	64437	80485	9963	51183	53483	25599	69756	69078	61408	69522	70038	69984	69586	69253	68943	65626	66692	64263	32363	57456	45043	50808	48311	3132
4.1869	15900	20966	28248	36255	49113	50919	116687	168182	54681	66510	86553	44736	102318	63752	95470	156720	65107	17969	65425	57425	47557	27933	40125	35070	32440	31753	32190	12808	35235	37623	19210	41129	39371	33622	23931	12434	11831	25449	39955	52110	60246	63442	61755	41898	49390	38365	46611	57100	9977
4.19255	8880	10192	10302	8810	6354	7173	13976	23516	33839	43399	50843	49556	56598	55160	51722	46968	41405	20282	29501	23842	18481	13300	8423	4791	5059	8526	13046	14244	23196	19389	14067	40078	47882	52404	64891	75167	60323	87277	51424	106801	89060	98239	91040	50198	103617	35163	111997	121997	22731
4.1982	30303	40209	54653	65982	41482	54666	106494	107013	42322	51610	66796	53859	38788	27114	21102	19313	18781	18603	19593	21897	24426	26304	27641	29037	30679	32156	28580	13477	34115	3544	14338	37282	38734	40094	43239	50746	56455	67673	40144	91905	89408	101511	86877	57432	109190	37950	108629	129838	36070
4.20385	38828	32014	46481	44405	36415	59597	85140	90353	30744	47878	61720	45263	25498	10253	10231	16312	19653	20980	21356	21115	20391	19579	19163	19410	20404	22421	23300	11169	46274	24345	21320	31773	57227	51488	44003	56014	41245	31789	28342	26657	24089	21713	21346	22829	25170	28276	34032	47860	49200
4.2095	27736	27688	42648	18086	31315	59309	61026	59601	18682	44400	31787	21311	22546	32124	40570	44595	43728	26194	32133	26913	26865	31675	38116	36526	50175	44838	19967	9150	86037	42400	34203	29165	54658	51006	35007	76371	59138	52612	23216	61991	68982	97729	72653	67800	80557	62410	79363	69764	60863
4.21515	44499	34763	29623	14599	23632	24582	27348	30882	17519	37787	40161	40905	39962	39545	44418	56956	74107	29867	44738	76109	55174	95086	87487	38128	71628	45814	15684	8119	96432	53974	54101	27806	53051	50836	27168	74022	38975	16482	5652	1141	7868	14677	19397	21969	23780	25830	27743	28812	29066
4.22079	79966	43642	32753	39872	28255	44338	50431	58119	29241	35841	61964	68919	59675	167358	231492	146597	91332	34684	43576	77857	61320	100821	88469	39270	72332	47891	10295	7513	48849	57069	81202	26085	51399	51404	20847	84285	69630	46732	27908	43962	36567	39083	37063	38468	40400	42038	44554	49203	55189
4.22644	12457	37376	28763	60094	47020	115536	132754	154188	41326	30829	67736	73425	54308	47518	40068	33786	27346	21679	18377	17988	19357	20777	21140	21332	24508	30880	5455	10047	39542	51351	113327	23061	49830	51822	16675	94063	85312	46084	35985	37584	23714	62437	47495	50802	61253	60726	62052	64422	65458
4.23209	94697	54448	27290	72149	80715	109050	77798	39470	134	27999	59372	73379	51428	76200	70133	60926	50114	40809	35597	32650	27943	20618	15778	19788	24681	20678	3884	15979	46446	38420	146310	19569	48223	50657	15272	110757	118085	47853	44188	31606	17036	35195	22176	10131	5245	4442	2268	6238	10980
4.23774	29317	32534	27133	33784	34690	36431	37510	36751	33939	29216	22436	13316	3538	12336	24868	35392	42610	46482	48007	48634	49639	51664	54407	39836	59624	49668	6160	21038	43595	21239	42058	18754	45744	47460	16729	131965	166608	51535	50863	26049	16847	42349	32041	30367	35197	43428	38213	49128	63815
4.24339	97172	53314	27342	72511	61188	49092	38950	31616	27110	24698	23671	23990	25928	29302	33607	38850	45763	54936	66109	78912	69319	61473	85555	38917	177390	48632	10166	24769	51007	17012	67369	24159	42023	43414	20863	151884	196954	56035	55111	21202	20026	76869	27535	105226	91250	81094	33241	40689	52429
4.24904	56483	42974	27567	20635	14966	11526	10750	16479	24382	29263	29825	30691	38305	25187	52138	46981	57383	74442	103053	126704	69025	45570	79577	37386	221575	46619	14857	36442	35003	20252	20211	18780	14495	9506	6255	6125	7885	12352	19641	17119	23762	38895	23488	45595	47246	45438	29870	27685	13841
4.25468	51267	42878	27878	55745	54924	52633	48884	43507	36107	26293	13866	3225	21068	21055	70840	99838	97557	77796	110108	141924	69202	32175	71836	35541	47606	37523	19123	62355	70817	49853	78916	67039	36428	39649	36009	21322	9706	12853	24162	13617	25879	51830	20743	58329	58282	55687	23262	26399	22286
4.26033	35843	37233	28476	47495	222544	152233	167353	153009	29553	59820	29541	57917	49673	42779	64876	128200	87916	75596	111134	96570	70677	23450	30487	34224	64574	36686	22657	99540	81129	66062	180748	109328	36519	38468	46651	105898	86400	68663	53216	10602	24829	20518	12907	8207	9835	14420	12074	21070	18605
4.26598	54953	33676	29490	39077	81091	67695	50060	38793	20748	61085	86598	96307	46660	59545	42507	106980	77900	69363	85656	78142	69894	21112	49004	34932	27273	19557	24689	51058	92263	78883	162501	162251	36404	33800	57152	141181	174860	76319	49528	8321	20512	50903	17642	56915	59754	60295	5747	17527	13182
4.27163	41091	33377	30859	31131	163181	102291	41941	11804	12224	58261	79906	82696	41858	70483	30573	83286	67909	61943	47791	31981	17079	13892	40645	39137	114218	19620	29442	160900	108735	87444	140344	218421	37339	24292	68416	119667	116762	81622	44237	7247	14313	47169	17019	45072	57883	65228	20931	16919	10386
4.27728	32329	35754	32325	24265	61234	69564	79223	87487	4121	52729	55735	65073	34828	69870	21135	48378	40725	37598	40917	49736	61331	28857	46204	46888	79477	13160	31864	102886	96271	91007	89705	92815	49814	13152	82105	95805	84564	67963	38765	7420	8040	34272	17139	72246	82291	57687	32937	19855	10726
4.28293	32287	38980	33573	19798	30421	26223	24069	23834	4063	25721	26391	26979	25222	28922	11718	30144	32494	39730	54596	77648	96082	33509	43396	56552	53989	24189	32629	132649	108987	90567	79478	75010	75043	11679	81708	79117	90982	86642	34498	8277	5646	23021	17855	51424	40070	30630	23611	20457	13408
4.28858	26394	20021	22645	18977	38577	44719	48520	50633	11563	45724	11294	36114	13578	78094	7169	87509	38043	39275	54013	137725	105564	37097	40769	65814	39662	49524	32966	125505	137667	87831	93044	90661	78426	14364	59017	48719	37885	27064	16694	9323	14079	18957	18828	51727	61365	53464	23214	33890	15333
4.29422	21334	27879	33023	21469	35598	31725	25666	20341	17097	13764	11110	17360	8505	38968	10578	50041	29398	30662	41321	142936	114719	39405	37814	72553	33844	82894	36007	84541	51106	28254	33506	34935	30511	15160	30108	33681	35868	37057	31312	11165	27432	30970	19875	65645	64054	56982	62833	42891	15115
4.29987	4726	28136	35390	25648	57676	43196	72190	39779	23055	44404	26167	29102	22753	36062	14649	50649	21523	26115	31313	73656	78639	40479	34558	75349	32100	118191	45160	42347	121565	79331	83438	226012	215605	44389	163440	39431	64933	75213	30880	13368	38271	37930	21035	53891	56590	62986	77985	51755	14055
4.30552	75206	36480	35550	30023	51503	42170	74859	36973	26562	56694	32856	46487	42151	89015	19058	60838	14164	27559	24881	82117	72891	40377	31352	39559	26801	13401	1861	7275	32433	49331	66545	83536	99500	100416	123426	28888	57902	69248	30994	15935	55995	65660	22351	73642	50556	74787	106562	61334	14238
4.31117	85560	30397	35265	33625	48237	50640	44635	35487	29732	35703	35504	45192	48980	51442	24606	51922	7959	32405	22685	43107	42848	39127	28710	55127	32436	68937	74976	15826	81965	74983	74768	78343	74907	71499	68947	20996	56791	63657	32635	18854	69774	82436	23771	66989	46474	98466	173034	74904	14854
4.31682	50253	22515	34600	36004	45558	65974	93858	40611	33872	58200	34940	48466	89517	98402	30410	59420	5847	38388	24182	38721	39280	36854	27233	59827	33341	176594	129128	25890	68163	73601	66739	113880	106021	71145	45886	19236	21858	16250	11301	8924	12809	19834	25267	36670	43689	54015	59912	62949	13922
4.32247	72561	13587	34205	36993	41880	84528	108395	45141	40250	58127	31757	46112	60321	53980	35546	32336	9576	25186	19588	9827	3359	15046	27393	50166	34925	148160	169260	25680	54955	71491	56607	73148	225511	212776	168910	24168	57760	53944	41198	27815	115539	112309	26902	54584	41018	131601	121684	108961	12278
4.32811	42633	5806	35078	36273	36858	51202	46810	39133	27277	12790	23081	42002	82483	107850	40151	65046	16450	43794	32176	57877	52374	30907	29195	40580	37463	104934	140320	19713	46806	68109	44953	47233	177483	257537	202773	32414	54829	38367	14162	13219	17440	23183	28718	31553	30407	27404	25069	24770	12807
4.33376	57746	8781	37998	33219	31345	42139	37038	31601	26042	20715	16740	16605	21618	29934	39595	49288	28268	54462	36868	50825	68718	28718	32169	32136	40569	42604	37093	12653	27218	22784	18555	14468	10642	7848	8083	11779	17147	23123	29158	34810	39614	43231	30643	42800	43572	69644	85528	101041	17388
4.33941	100812	16782	43353	27485	26828	95203	75491	60044	47485	37139	14962	23528	20013	17864	16542	15576	14544	13622	14119	17699	24625	28366	35653	25463	43285	79778	87934	8104	42877	58454	21044	31842	78236	78201	72404	52088	42794	46516	40576	31711	27906	35048	32576	35554	55320	121492	141632	142729	32350
4.34506	89077	23867	51192	20328	24688	132359	150501	77294	109424	103233	15345	24708	99367	97420	54146	64507	83977	111286	46015	38371	92952	30620	39001	20757	44687	47904	39094	7847	20872	12068	3973	5236	14044	24030	34748	45593	36570	48137	73619	60657	120392	138552	34464	26518	71762	135130	112755	88061	63424
4.35071	84768	28900	60822	16881	25385	122171	107444	92204	92869	89495	22039	23844	69477	80077	57461	66910	73907	66718	49970	32708	50592	35534	41722	17906	44384	84256	89794	11927	46954	51816	37675	58061	18945	130768	126221	70052	30734	50664	67730	48613	32540	20725	13238	9622	9710	12159	15216	18555	22567
4.35636	72888	31276	70469	22079	28074	34001	26330	26667	26033	21877	15969	11445	11001	14168	18393	21254	21220	19218	19003	21883	25439	34182	43657	16712	42701	134611	158296	18632	49765	52915	55665	94136	6048	116558	82002	58770	24654	28539	14224	3093	7772	12554	15631	4030	17783	24013	43323	71398	101488
4.36201	60811	31136	77699	30617	31278	95799	99025	84194	70238	58974	40292	40980	37669	30999	36329	35954	36733	37883	38681	24070	38484	37574	35933	17130	30568	28359	28411	24460	39091	48262	57445	64593	12884	55502	63765	57139	18211	41668	35261	30595	27409	25057	23179	11104	21741	22846	25098	27898	30484
4.36765	52334	30407	80337	37609	33776	70090	56719	45925	37708	31073	25953	22919	22239	10683	25382	26245	25375	23567	22564	21138	31315	45353	46316	19272	37512	114802	107705	25719	56157	65242	84029	70476	24746	13508	42499	38684	12311	35067	35184	36529	38648	40788	42332	27689	43490	43578	16787	41799	39177
4.3733	23682	10062	1901	10793	20195	27924	31485	29439	22600	17044	26486	47887	74368	27263	59083	114509	155893	157124	58408	18782	90466	75411	48777	23076	32522	114036	100063	21094	57786	74631	91029	249202	35813	8792	76611	91967	8826	51426	58328	49716	43606	34728	24001	15642	12553	10625	6035	5969	14840
4.37895	59155	43928	68893	42521	34800	31483	70886	64589	55371	46398	43859	53509	74433	49067	58354	127857	159846	157479	57569	16812	95864	78286	54990	28116	22408	85528	104170	15759	56579	84729	92352	211893	45296	14568	71929	91362	9492	22947	21560	38021	47957	53490	54614	60307	61227	60983	32294	62949	64451
4.3846	46560	39353	33913	30379	28927	14155	31236	34096	38031	43355	49720	55867	60948	66420	58867	90878	107751	120034	55027	15341	93020	70525	54825	33835	4991	52939	47931	19342	34821	29787	25210	21828	22129	13233	33021	40560	13041	37559	78410	74506	106211	108967	66371	102829	110908	83812	40388	64174	54185
4.39025	53258	52199	43527	37264	30806	2934	30669	29533	32105	37568	44304	50771	55946	59398	60787	59296	54448	49593	50703	14769	108015	126109	86800	39863	23495	127718	106164	24252	45279	32795	53599	90796	60695	17396	67036	77643	17587	16284	186260	57151	61491	107048	82254	99703	86677	75082	39370	61757	53215
4.3959	35072	37350	31235	31783	27063	11879	30583	42018	35973	39404	38465	37796	38198	41079	47764	58822	73802	91222	44444	15540	121464	137105	108092	46018	58433	90753	68622	30650	19932	4555	27910	51062	67530	26611	65708	80313	22008	16743	110777	58362	40798	109347	100943	153114	87921	72592	31380	104672	143865
4.40154	93376	104245	21275	25427	22398	20091	24809	111668	32284	48854	49918	78351	74424	71471	70325	69809	68374	66567	35884	18238	92823	111332	125940	51924	97277	122158	121646	63422	40111	70367	54188	54747	54014	33840	57333	58413	25578	56959	59217	61019	39728	75420	89999	107858	77626	72877	24665	108875	99106
4.40719	94575	110445	13450	19656	17339	25787	24807	96973	33512	41871	60223	88730	94456	102948	79372	130092	150828	52473	24661	23922	134823	160636	135119	56680	134415	110855	98918	81558	44580	66420	40996	66313	67431	36654	68115	67177	28194	60967	55797	50552	47149	47867	54136	65411	68365	73673	25147	115729	69063
4.41284	93066	111780	6598	15596	12567	29034	28152	30155	3319	22621	37794	49399	57834	62448	62961	60222	56091	35843	11262	33396	83273	115233	132451	59084	164013	95194	147792	162306	64758	95025	28983	49904	39687	33043	27704	23977	22151	20866	18659	15547	12742	11681	14300	21739	31984	42326	26050	71208	58083
4.41849	89743	109895	2070	12715	8737	30032	32267	52587	28438	5831	21475	44248	64995	82078	91828	96705	90545	38999	9454	23144	12924	39959	65172	58452	99401	77693	112144	112866	99504	108029	19225	100076	93918	39021	74477	60704	32309	30420	21528	24433	33246	41506	47360	50611	49888	50306	21691	42394	36410
4.42414	36715	39518	8308	9343	6328	29135	35661	42274	35254	24392	60394	78032	95006	106185	96726	100427	84156	48884	26034	35266	43191	56985	70715	55615	102231	61864	106247	170250	140522	92431	14197	91653	101824	45335	110956	88391	34025	52202	40157	31685	25644	21524	19691	20212	22245	24899	13090	29594	30270
4.42979	51693	42422	15294	4649	5092	27015	37788	69835	35734	18093	123565	85302	91396	101368	68277	47922	38537	33285	28742	25990	26082	27701	29351	30915	33167	36939	42771	51176	63024	72016	16274	74850	106059	51472	172736	183463	35070	151558	55790	93764	59348	45173	31004	25258	28282	37025	4342	66432	56621
4.43544	11516	16412	22121	4004	3736	25118	38759	73401	59217	18266	123337	73569	55996	114014	105959	63829	36423	25763	28829	37934	47025	54045	46293	55238	94576	47927	63659	153033	158730	49764	22244	67120	89999	52620	36668	19410	12372	11377	11772	14227	17589	19964	21398	23150	25683	28408	1535	36915	47267
4.44108	73484	107003	29660	10617	1668	25979	38782	71602	74520	29017	105282	63881	21916	115121	111661	143977	167776	34603	69412	89603	54007	53324	44439	61467	128893	48652	53698	136289	91470	29475	29380	49459	54310	48279	67205	71332	36291	82357	43051	91257	50688	164582	113792	53587	35304	72935	7154	62595	45848
4.44673	70386	108366	39414	16523	5406	31891	37587	72354	79639	46370	105772	55171	24279	117152	118317	147583	146632	31816	75486	88748	81637	72944	58537	68909	105252	50184	49792	61977	50735	15290	37448	44015	52129	44224	80710	94793	38572	83952	38784	82319	52212	204022	107029	56609	37923	67688	17055	50621	47600
4.45238	67424	108025	52216	20535	13567	43078	34538	83080	121352	67656	94036	46506	53038	98760	88704	78897	70948	33397	64649	65275	66237	66025	63859	59733	54106	47405	39829	31871	25240	10318	23499	25443	27482	30338	32306	29051	19624	28159	37709	74326	62219	182570	106934	60729	40294	60330	29723	79625	59219
4.45803	64098	70409	60887	28063	25035	58555	29380	80234	125587	90643	83536	37396	77187	127506	116615	104623	93602	37445	73119	71032	72688	73580	77598	74651	78842	52617	47013	46377	132455	9315	58457	37432	143603	73415	119577	54261	51695	52514	40956	71727	80034	104465	89211	63902	41534	50823	41916	45441	41998
4.46368	59780	93445	82845	49365	39932	76793	22807	70711	76973	82745	75553	27620	93810	132950	140040	121633	143080	58486	66980	57595	104530	94497	87054	70731	74519	54013	47954	22508	89534	9490	73027	30526	182278	112427	94861	44574	63207	46621	49696	82009	69551	65102	63691	62235	41198	38782	54008	73930	73499
4.46933	23934	28009	30763	31614	30222	26341	16484	10629	2653	16206	32951	17347	71014	89599	104956	107122	115738	98165	59484	44155	68550	81400	104474	63371	71032	54528	50200	34941	61367	18709	71256	25182	74723	77740	76304	36846	70759	44620	55180	45940	36423	26863	17317	7898	3798	13229	24634	38228	54637
4.47497	45630	71081	67326	60772	50774	37077	14266	16531	35873	59857	68161	9778	104444	112471	105425	88157	59954	21086	27152	32853	131027	174777	120303	54525	68152	53066	53438	34471	43645	35115	59251	19218	25123	16249	18516	26777	35376	42870	48847	53051	55364	55988	55597	55407	36565	20812	70665	73892	73506
4.48062	35142	60032	106439	96519	78102	60356	22516	41378	52734	73784	67958	15759	100733	149453	143123	79070	77301	64306	43342	25086	188455	205936	121330	46457	72883	49719	60242	26442	42315	54518	53354	14147	50682	50200	48749	29861	42109	37895	33942	30445	27246	24148	21108	18152	15006	10853	4837	3527	13047
4.48627	23422	44229	69820	63633	56569	48840	40769	34322	27753	22030	19135	19472	19969	18590	16126	15362	22945	44666	35040	21061	168182	206210	115846	41461	95008	45826	74230	25589	51733	74221	67075	16400	61342	62130	58714	29905	68410	42080	79147	86243	93444	97069	104607	75563	30201	68182	96908	52454	65634
4.49192	16150	29311	65411	60277	53345	45429	37746	31553	27552	25990	27128	30545	34644	37872	40002	42408	47422	57454	26921	20239	127530	157247	102547	41330	134348	42561	94924	31915	65371	83605	64164	23806	40399	31944	24134	17053	11131	7101	7283	11487	16777	22061	27481	33514	26402	46306	52966	46783	57600
4.49757	23382	18978	74165	114577	97317	81132	67384	56515	33179	42909	39847	38791	38932	39407	39608	39218	38080	36084	19427	22182	24416	19133	14255	11840	14060	19564	26150	32609	38204	42439	44921	33545	42106	35035	23911	13629	21918	38856	57466	70977	79669	62660	85182	79073	21909	82177	82984	42773	47920
4.50322	37536	19918	49821	46358	43506	41694	41080	41469	35265	43828	45663	48291	51864	56033	59982	31743	64376	64467	12859	26026	42621	19474	15427	54183	93918	36016	136694	33688	95813	128613	109865	52143	71854	60512	53876	24825	47698	37247	43533	42031	41923	44713	52263	66194	17252	115376	147231	39723	38843
4.50887	51343	28951	41212	100067	78242	55055	55426	48389	31522	38879	37723	39176	42532	49982	56111	23042	78672	88623	7913	30348	117895	107951	56026	64266	210325	32620	147821	30353	112039	144037	115000	85237	73646	59697	48236	23486	34810	33224	33401	34216	35190	35877	35597	33707	13323	26822	29173	39088	33681
4.51451	62209	39172	28391	105343	96264	38534	92137	94402	25759	53288	80984	81603	31347	36898	39291	18821	87719	82048	7613	34290	72307	64208	56355	48631	41295	32000	28950	24464	21583	20627	21530	23867	27221	31392	36342	21551	48873	29911	67869	81309	47525	49195	117459	82638	10396	139599	130177	43035	35039
4.52016	42695	33675	19325	12919	11146	22766	35975	47939	22696	44591	68667	68091	26857	17814	26005	21576	24923	22490	11821	33571	42508	50727	56697	61415	70047	37073	116596	31155	135627	145692	75650	177572	157192	106826	42728	18606	54204	23432	33826	28041	25215	25263	27159	29854	7803	34382	34930	33977	31616
4.52581	6757	6609	7712	8350	8233	8231	9195	10467	10949	10553	10275	11150	13105	15391	17342	19043	21946	27171	16606	35579	33495	28610	25937	28111	41622	51644	123403	33216	133959	121293	42202	218073	102384	54190	43613	15921	66207	16088	75626	42464	42676	46888	84741	79475	4965	71821	73405	77727	50253
4.53146	63124	54543	9956	28487	10398	9882	30545	50373	20698	23869	86503	75343	42362	37530	20232	38133	64531	54591	20720	45461	85720	79021	78620	76144	69590	79217	103014	33973	120224	80401	28854	241847	58754	24601	51916	15572	43754	9039	21825	9544	13164	22626	27418	30112	2075	42205	49059	53735	56942
4.53711	64497	68622	7198	16268	50621	29535	98041	89667	17367	11506	87841	66590	54769	55599	29998	47605	56618	51125	24301	47009	85823	105907	62766	23643	29979	60522	82589	33933	97581	41029	46901	175816	36828	16327	67340	19132	57562	4650	83167	30254	52150	46037	57302	43236	582	16435	8900	14307	24008
4.54276	57521	48362	4661	21445	13089	31172	62477	81487	13137	3186	88778	55297	67183	70881	41489	56968	48947	45406	27698	46518	63937	76368	74061	93021	124425	153852	65231	34880	74381	64230	69681	71162	25202	20923	32353	26252	20365	14025	11471	8699	6101	3938	4561	7683	2107	14495	18106	22678	27555
4.5484	49533	51959	3730	16051	3131	12098	22094	30111	9503	19527	49655	41892	65121	72872	52309	66031	41861	40186	30621	45429	53255	131285	142237	110247	89969	200010	52597	37994	61919	114000	88674	87362	14135	31613	66565	34161	55934	34379	48731	45900	44309	42550	38014	51125	2700	59729	61441	60807	57954
4.55405	41342	80951	6506	42558	52330	38829	29185	25957	6819	37364	46222	26957	64051	71757	61563	74751	36203	37256	32301	44229	60862	144842	129083	109398	65858	222531	44725	42460	63164	141669	102423	85441	7777	41186	41764	34316	31848	34373	40590	49029	58512	39739	38020	37334	2696	98507	112687	139919	70886
4.5597	33542	79354	10798	38191	60941	50456	39937	30297	4748	16988	15041	11745	16657	17995	19718	22496	27236	34328	32536	39745	61008	68738	75396	80743	52592	86265	40416	46667	68017	108002	110432	77855	12031	45049	140097	45001	64144	108528	181783	67197	74268	36974	43646	25125	5559	75046	66227	58220	51011
4.56535	26642	79300	15550	37153	64749	51120	39941	38751	5943	57556	64801	9254	65909	61156	54091	45211	35058	24714	16005	11971	14841	21341	28270	33703	36701	37660	37499	35906	31899	30225	44710	37403	13723	43123	147211	61898	68689	140682	117171	70325	78366	34402	51493	21418	11550	78175	92467	90016	66057
4.571	21181	17685	15951	17122	19297	21360	23115	24369	11146	21664	16363	9862	4438	1807	15388	39716	41320	29064	32922	17512	113715	172127	95424	100271	35301	56378	34761	21741	17315	17177	16166	13512	9672	15097	18888	21592	23119	23566	22142	17894	11097	6238	11807	18922	17717	24901	23429	19996	16039
4.57665	17741	89474	26498	38517	145021	102811	59512	64012	17720	70280	80303	41497	94529	32291	73941	113819	50042	24160	33890	45975	123141	93982	68407	49783	26421	35624	34392	41260	47952	56054	65113	13813	1521	36072	111429	122669	119904	133507	130860	68667	80843	27896	65010	39325	20990	51368	53423	60730	56573
4.5823	16691	86758	32518	36687	85222	74849	54771	48116	25128	41308	74153	57662	89723	14883	69688	127245	59777	20301	34739	58370	39631	25801	24763	33921	21180	35625	32072	75681	54001	119259	93733	14152	8396	34331	132833	203984	166089	113245	42572	23931	36401	23254	22989	13265	15430	20856	22843	20791	17709
4.58794	17780	80418	37652	33668	129670	148785	50919	99037	34491	115461	82919	68742	48402	25850	26795	17895	12714	10911	11040	13020	15067	16043	17669	21880	22787	20409	29367	42337	48547	100603	84723	10756	18763	30866	123542	226069	183685	133013	83749	44025	18776	8436	4382	4301	9890	13385	13823	13724	16232
4.59359	20339	69952	40115	30578	57905	130978	48628	91903	47274	101210	78451	80020	79716	45232	28967	9165	25658	27534	53639	70543	83445	90981	66936	65646	28256	22592	26559	83469	43541	73498	76944	7612	31224	25156	105376	105730	103781	100906	97909	48749	65430	12136	71315	59470	64640	25834	25155	7986	48995
4.59924	23866	50079	38157	28145	93283	156674	47989	81545	63414	83106	72323	81642	75328	61299	49389	76873	74004	38846	79971	84474	90157	98160	66017	58509	34906	28846	24130	131483	39490	73037	56384	7848	21840	21559	76296	91503	100972	106546	109165	45541	58422	5388	70311	60340	106743	46244	41914	10734	52003
4.60489	28180	37237	30980	28185	80266	100069	48807	69712	80771	66794	64662	69421	56057	43892	37212	38971	45851	50804	57643	59209	57436	52514	45295	37896	34346	28007	22705	69551	37086	63463	68484	9771	73874	26008	84557	73554	68631	68904	70938	55760	56734	5429	68205	58475	79823	85343	69900	10710	58226
4.61054	33257	17033	20253	33754	36512	38941	42650	45267	44730	41284	38213	38576	42330	54925	34818	140949	82856	59947	158399	182130	85178	180498	65834	54881	51268	25938	22941	51018	36236	49072	48631	11199	50834	36385	54141	53716	52738	52412	53157	54799	57458	18708	65375	54231	93030	106829	92781	11151	67039
4.61619	29961	8323	16042	31447	39178	49632	55343	47238	67903	51602	46887	42652	40899	35023	28430	32681	36752	44510	58802	82203	81920	147056	67867	58194	59388	25235	25082	136080	35617	51657	37753	11709	19676	17910	15071	12240	11171	12452	15282	18666	22083	25742	30313	36093	42553	48886	54794	12126	66869
4.62183	45099	27805	28068	60275	73652	95114	61913	38070	55992	48008	38630	21999	47783	49099	24417	48222	46259	43986	42082	41057	41091	42034	43548	45298	47035	22801	28592	49342	33519	45812	42569	12453	33602	28509	25528	28535	38226	49937	30977	81063	93833	58066	59799	40359	113508	111007	107300	5728	87378
4.62748	51020	46948	43271	76380	78036	144944	70817	30518	93677	46320	32356	6199	49792	74828	24284	78607	60028	54901	70229	66259	62066	57617	52905	47968	42812	16551	32471	29130	29298	33287	39478	14952	52280	57007	59590	59494	38550	27493	28459	44926	46732	53648	58026	31788	89714	102889	106389	12010	95411
4.63313	56144	63376	55058	91827	82712	135814	81253	24321	85161	43166	28971	16987	44981	70452	28339	69096	49363	45055	101136	115399	90242	137330	139913	76322	76121	8125	37917	30814	24563	37371	78562	18802	164099	107536	94250	55285	51338	38332	26056	132727	133140	103441	57001	22958	71271	55627	42654	35146	35088
4.63878	59909	76455	61419	82884	71394	61897	54037	18968	41137	35315	28379	23902	19084	18904	27086	41403	40184	34497	100451	121132	95832	148893	148992	82046	82851	6008	27076	34717	21201	28341	84202	23018	144870	130132	98725	42849	65640	62045	22574	110809	88112	73451	56293	14694	60729	61560	63539	66234	69075
4.64443	55550	80395	62464	115456	89056	111155	100584	14016	50429	35096	29490	35661	36107	56882	42957	48614	35489	24683	108089	127739	104424	146284	141579	88257	93232	13553	49694	33773	18228	16338	30604	27917	36819	36425	33908	29655	24141	17877	11605	7398	9264	14636	20276	8858	29106	31620	32696	32353	30628
4.65008	26815	52846	59729	105966	89791	99023	106497	9505	40428	30078	31177	38263	32872	50678	40344	19880	23277	16532	73958	103469	116942	163354	188085	97148	108538	22624	51986	82487	17486	13184	96598	34256	80983	93306	88721	28286	79939	76007	16523	68276	64548	61238	54293	9440	15062	56734	60677	68359	79894
4.65573	51336	74444	55327	102006	88637	88013	90876	6094	38462	25150	31698	12962	14265	35221	58020	81409	43545	11547	86983	145359	132249	144012	137527	110513	118869	33547	50154	50684	34810	33433	64972	41824	53686	59758	66426	18236	88301	100906	18355	65523	122180	116764	53277	14315	24775	40115	18047	12602	29722
4.66137	47797	44002	42242	40579	35261	26559	18345	4581	26981	21180	34556	35125	31585	50351	71695	116836	51529	11257	61143	47457	40560	35632	28732	19763	11403	6093	3027	7387	16244	24751	30977	35612	40993	47775	53774	14477	55294	51228	21985	39705	33627	30310	32933	19388	30081	45882	44079	41212	38980
4.66702	53733	89423	47406	100147	81027	67001	80086	4900	43592	18795	36406	31929	33914	60131	67226	59044	50081	13272	39686	44056	58120	78924	115110	146110	178887	60872	71111	58558	113753	89926	84527	51120	32661	26113	20829	13801	8253	6204	3931	862	5225	8316	9646	11810	16333	20825	23027	23760	27158
4.67267	49725	70050	44406	70853	64993	55828	50180	7380	46494	18451	38626	28438	38089	76281	65915	52727	39604	14979	17980	5591	10026	25938	38473	47248	60210	77657	104432	124662	158192	117195	118481	69359	49274	75285	50085	31290	58538	58634	18886	28182	37608	34090	31969	26810	26640	32709	36442	41979	39232
4.67832	45981	62649	41521	71298	69651	45017	82590	12239	49417	19995	41265	24720	44221	58878	58869	59217	59255	16448	55614	54371	51257	30490	46017	46762	52596	64152	79469	95144	107623	114065	112970	80105	50780	73638	57014	41082	33315	27763	13148	24135	23247	22210	21324	21470	23713	24781	27066	43758	36821
4.68397	42823	68995	38492	77478	64500	34446	80614	18186	52216	22369	44209	21189	53254	115921	122230	64565	72083	18881	47476	72628	59311	15505	40348	32939	27055	23220	21642	22017	23653	25861	28303	30967	33877	36891	39835	42757	45935	49614	15915	26562	24424	64531	59842	31255	29817	13291	17232	57097	42901
4.68962	40379	52085	35323	40651	36437	25229	29168	23753	22559	20544	23031	18744	42981	58622	77670	47806	73047	22754	37568	151501	146930	10080	100024	70253	45437	36396	44045	55472	64983	71847	76091	77505	51164	70979	63151	52597	39660	25215	14402	23110	26072	62505	65688	33473	27815	3723	12085	40893	54348
4.69526	38628	32711	27820	30298	32251	19962	33385	29120	35510	28545	35545	18147	39359	45676	55775	30948	73263	27352	26686	111883	120470	15662	96081	76449	56557	40285	30836	28911	31744	36336	41064	45225	48796	51945	54381	55615	56496	60524	17995	30075	34140	65857	77317	36481	23420	7506	16656	22208	32433
4.70091	28909	31894	28752	11400	41359	22874	46197	37819	48247	33485	47952	19541	47472	47426	47165	14951	44119	31807	14649	32049	30143	21556	38697	45726	51052	52851	50161	42912	32126	21210	20232	32191	46833	59371	67937	67565	72251	70983	7755	31605	42460	67282	97579	40719	18851	16633	26085	18467	80188
4.70656	36846	56881	25339	13358	55239	32888	88545	54214	61416	37920	46758	22447	30627	29878	24731	4501	51709	36565	4248	59175	105817	25411	50382	95867	26637	149877	103858	115676	86002	64785	52616	47423	45357	44287	40764	33951	23181	9608	16367	33547	50017	78480	88330	46288	14496	26136	36560	22558	30939
4.71221	14784	19252	22211	30250	33271	34698	35647	36236	36046	35011	33592	25575	36349	47233	22312	14683	77906	44834	25999	49547	91483	27753	51360	81193	60238	64772	60231	56501	53267	51026	50341	51291	39938	58067	65582	64777	95528	49195	93315	36908	57834	106243	163690	52916	9084	35400	46776	30570	61295
4.71786	36858	56137	20303	42848	52182	61636	146578	104759	59757	35379	54057	27125	30856	15001	28805	25580	46894	52793	56778	47594	56076	29189	49520	45420	39773	32540	25109	19535	17731	23497	40274	66833	34009	68839	80903	62877	128243	30555	148797	42786	66345	88138	63610	46105	6458	29443	28582	31241	35837
4.72351	37331	55407	20554	50323	50133	77666	102871	103384	56733	30471	48320	25964	62644	47981	37790	34600	61040	85996	100907	49144	69042	29846	72256	69694	195306	78168	53662	98535	17422	93338	93542	91717	28498	66957	77637	61648	58484	29455	36460	41551	56902	73296	85802	66848	15126	51397	64087	47537	46989
4.72916	37972	54270	22777	52995	48214	55543	54899	54219	53061	29530	39525	22769	56082	54108	38235	41681	81469	101875	132709	50681	60324	29668	78116	63071	225214	50838	56560	74252	8181	44172	21120	7936	4664	12015	20499	27741	32899	36462	39458	42222	44092	44271	42606	39576	27181	32229	29925	30762	35605
4.7348	14288	18686	24334	33383	47100	72552	100376	127910	54134	30062	30633	19908	122016	58436	31692	46943	33920	27747	24819	21989	19253	17676	17948	19927	22882	26035	28954	31585	5202	35920	37200	37619	16351	36675	36607	38191	42380	49276	57907	66696	74103	79146	81707	75563	39992	64252	76875	53865	91613
4.74045	10781	12423	14528	17371	21045	25130	28935	32228	36267	25026	27599	19270	95248	61430	23366	50617	94505	69738	45150	31352	32469	27494	36614	34750	33483	19217	31939	29191	16664	21986	19695	18704	7497	19435	21250	25866	35535	50477	68386	85549	83739	102735	98667	75092	52861	54987	42520	36525	37126
4.7461	40314	47739	27968	41390	43918	32331	22192	14447	11377	14737	20717	23574	34365	48179	15187	53079	95866	142636	149909	43913	36634	25922	69417	40619	23539	11414	12869	23224	28758	46392	56406	64908	8179	58439	56680	53456	79161	75111	69072	61458	52717	43304	33702	24446	16197	10233	9418	13409	18556
4.75175	32546	32579	25138	34277	40511	42353	42062	38413	29947	15753	8857	33346	49176	58671	8432	54804	94768	118570	104711	39883	29568	23787	43640	36130	55690	42732	79833	62898	37596	127913	95388	74820	19891	56456	56131	49389	163514	132275	103917	82235	68794	61379	56097	50591	44770	39598	35527	32188	30121
4.7574	41613	40807	19068	26618	49271	32233	20857	26237	42509	61298	45107	72378	36834	54611	6138	56221	92382	165082	176950	34985	24589	20572	74043	32667	89941	64413	75963	61683	42945	113203	89111	64980	29903	49792	66855	45094	221768	134897	59337	134580	60885	117809	96694	39082	75723	67899	66590	61277	29114
4.76305	37323	36653	10780	18670	55881	59359	66155	17917	106688	142936	45869	115192	32086	49381	11767	57542	89135	144546	148160	28423	23096	15962	63803	29418	54594	49646	45003	42595	44133	50168	59880	57957	38440	34937	90692	41116	120290	122701	20799	115403	48894	97172	57897	15281	72024	61530	93442	60741	11839
4.76869	41810	32054	8420	10852	68933	97522	92104	21248	128487	116574	43001	103013	32570	43198	20501	58707	85700	97975	92207	20584	24636	10034	53702	25960	31238	21613	15440	15829	21190	27582	33256	37729	41075	30960	45206	37838	46963	48092	8376	54885	38689	70884	29321	23049	62890	54754	98273	77036	23481
4.77434	41580	27265	19328	5652	72545	90281	74545	29918	118951	97775	38000	59731	35431	32895	24700	23055	27563	34675	42222	14086	27171	3365	49979	22673	54387	46333	16923	17260	8247	28925	51140	54167	83812	71423	89159	35383	68576	52840	12509	20515	12646	23089	23160	56780	50901	51716	103456	109932	43910
4.77999	41248	22925	33394	9730	63854	56333	51105	34141	50711	55118	32480	67014	38638	32837	33932	59703	76697	73963	69669	15205	29305	7476	41228	20412	36918	31857	27829	25391	23427	20822	17862	16194	16433	16824	15866	14576	16591	22885	8614	36222	38818	27356	30457	91477	40487	55548	107905	146967	62317
4.78564	40836	20098	48606	17307	72050	77369	59307	36221	117298	124296	27513	124364	41656	33209	35112	59276	80440	72354	107101	27105	30873	19269	29025	17680	72261	63694	55892	37115	41221	38558	35319	35009	39408	50054	67706	32308	119643	59669	7575	28467	47913	21458	39273	123279	42483	64478	54081	44745	37965
4.79129	40486	20031	64373	25309	66542	71422	53907	38822	118547	115541	23440	100441	44847	38980	36275	40760	32483	39335	54960	48502	32363	33963	26551	10167	103548	102316	98429	29896	25808	37486	63263	58207	47381	38198	33866	31052	46453	58336	13888	44014	57883	18680	47464	86839	66296	74086	85061	86030	85434
4.79694	40719	23170	79658	33418	57135	65044	48888	42191	112192	113510	20176	199593	48031	48820	41616	55496	76962	48866	31375	34112	34332	49941	53462	14998	86460	90832	94149	23181	11576	41359	57661	88089	111285	119473	131061	29519	90010	71995	17068	68675	66550	16359	53545	124480	104800	81118	76445	67711	61552
4.80259	42343	28628	92883	41546	44202	57516	44388	45232	73605	62987	17589	138456	50205	60958	46172	50626	42385	31805	24447	19203	14845	10646	6978	6081	9181	14182	20045	18871	25384	36045	39793	43204	46666	50547	55427	27333	70960	81664	15597	87868	72555	17585	56722	85879	73809	62368	52309	43895	37688
4.80823	45760	35249	83299	49568	29239	49213	39773	47505	46615	39971	15605	93999	50711	50626	36519	28116	23529	19645	14126	6367	6913	19752	34404	49227	63292	76412	88800	18674	46303	117577	43688	115542	144697	156517	94587	24072	85461	89140	11793	73702	51777	22486	25796	21595	21516	22802	23704	23871	23503
4.81388	50288	42646	52534	52046	18152	42504	34491	49739	31421	43012	14130	86275	49887	85856	14373	39558	51742	38693	29813	23300	17333	11399	6019	2719	4228	7003	9705	12173	14164	15535	16405	17074	17757	18373	18615	18214	17117	15436	9389	10180	6210	3351	8364	16084	24387	32435	39402	44490	47171
4.81953	54391	30424	14680	59626	24884	41765	29792	53170	23896	44875	13000	62221	48132	95116	35989	49824	65272	39936	18264	9812	20573	30720	37849	42004	43130	41159	36342	27436	20523	10777	8791	22860	41186	60822	41576	13680	103070	90314	9765	91992	54720	35706	46996	36155	29086	24571	21477	19808	19992
4.82518	56517	61718	96174	71377	41882	51568	30393	58587	20901	39710	12045	49192	44778	99689	99782	75137	108970	34288	99908	115059	54891	64975	83026	80053	51057	40656	62899	32672	72917	74031	26336	77678	79243	79126	31761	8965	57463	42601	10866	7720	10253	25362	37483	46006	51101	53418	53574	51824	32220
4.83083	55797	72974	103554	76883	59531	73774	40701	65844	21118	32848	11235	43953	38888	98270	115052	106627	106738	8605	93438	106318	56145	52016	126579	137875	41445	31985	49749	37715	67569	163196	25884	144081	117477	107883	31544	11682	78580	69805	11687	44777	14433	31109	50379	72906	90704	75138	80598	70634	9768
4.83648	52412	82790	99177	80485	56604	34617	24923	22645	22767	24632	10764	27798	26167	22586	18218	15131	17027	24838	35927	48397	54788	39942	86270	97197	32990	29490	47637	44254	59190	124211	25989	120175	111084	82310	35201	20762	99012	52308	12110	76449	46314	64677	95021	93585	91082	75189	77733	72879	13735
4.84212	47589	62599	58885	52727	44550	34963	24876	17261	19271	29703	10955	42528	28507	81118	85794	83032	73308	61660	58863	71147	50636	34087	85831	125739	25885	30776	54847	55167	51531	88703	22834	111919	106750	63719	40430	32125	47124	30351	12282	49880	69982	80428	94891	99967	101382	76462	76200	66141	37188
4.84777	43138	71808	70420	71399	74548	79164	84338	88012	35299	30104	12100	42645	33888	43640	44378	67227	87406	120005	86834	122694	43251	36638	60708	150297	20586	33553	66374	71867	47327	56304	13645	94205	69218	47149	30138	19596	16163	17545	13366	22779	24385	25065	25336	25858	26780	27923	29698	33581	41739
4.85342	38331	46588	55786	64672	72202	77508	79674	77448	45467	29623	14407	18738	35714	62272	85846	103464	77840	118985	91228	102467	32418	43059	42994	107109	17633	36221	78338	92735	47382	31057	4041	112290	96095	39774	53824	55696	84116	23157	16221	36794	20582	10076	23229	47388	76862	82641	77655	90417	82295
4.85907	24624	28609	30872	30978	29613	27977	26554	25028	23704	24293	17885	34670	42754	52320	63404	74982	68035	90985	92047	88566	20567	48729	30789	53992	16988	37677	44553	62478	50626	13614	26197	100055	87829	36767	60987	64849	87174	36190	19293	15893	30714	33986	34040	36046	37596	35416	29742	23030	17046
4.86472	27068	30598	36486	43039	48910	53344	56213	57678	57742	28749	22289	46207	46484	43285	39649	35209	30602	27169	26028	27609	21338	37294	19655	22801	17810	37459	94992	132117	54989	18274	53100	87814	82698	40244	67898	50415	46359	46568	20263	47546	45959	46236	47790	50036	53309	58414	65942	75749	86725
4.87037	37628	46292	34085	40857	48910	56489	66867	74421	76862	30189	27362	49007	71686	87608	79658	121989	53412	130755	103207	90564	40737	54653	7530	7820	19147	36005	97358	119967	58809	35111	80531	75864	82685	47528	74322	72279	44257	52189	18264	40253	31045	24248	20883	21379	24641	29234	35025	43664	57126
4.87602	31686	18235	25269	42096	60002	70594	74537	63721	66597	32895	33230	52343	79994	86497	41735	101865	49284	107201	100775	99146	68437	57729	5350	21871	20174	34240	54857	50648	46951	44132	42846	43547	46116	49806	53487	56184	27578	53271	15809	55579	51584	45667	39626	36971	37468	59543	87131	120982	144932
4.88166	32889	62353	19212	56640	98155	96161	63195	53628	72032	35705	40434	35039	25883	22939	26330	39858	45436	69865	84864	97179	102905	61572	16514	36233	20059	32329	44391	33621	26071	20947	17976	17446	19450	23407	28107	32419	36286	40755	19571	51013	52946	51939	50884	51790	29404	39792	16207	33131	84979
4.88731	29677	60494	12844	79002	141641	112712	48322	45600	58311	37578	49478	62476	92411	79234	19147	75027	41179	69708	82008	125372	126001	64128	26289	50207	18193	29047	97837	100980	70234	76709	94025	43062	93665	74293	86210	67284	65483	46594	30457	28339	27441	36062	47364	50182	21616	71014	73509	73202	70321
4.89296	26095	56896	8536	52219	61721	68217	37622	39977	54457	38362	35071	25416	23352	31446	12989	67295	37858	57796	66829	138298	188102	64314	35904	62052	14607	23007	91122	103786	73254	70270	60928	33637	42739	31811	19952	7337	6356	21095	36443	50978	39176	70175	55549	44842	14654	56668	48982	41272	33886
4.89861	22240	52010	6890	65157	45040	27952	21021	30624	46583	38755	72462	78601	95970	74101	18072	68778	37211	48709	49462	67779	61885	57099	47059	53089	10023	14345	71224	83171	73475	95207	119096	25034	122622	85463	81355	64575	75865	35416	42796	36912	26910	55395	55835	39658	10572	106572	79977	218061	161611
4.90426	18317	46733	6076	103631	80472	60718	28828	34739	41162	38593	35231	32126	30028	29116	26471	28700	28532	28901	30728	34627	40092	45712	50841	58007	5244	5322	100321	83090	73792	102422	117850	17403	101364	57291	23866	25598	40220	29469	66209	83850	18060	102270	55489	34375	12088	101729	72173	149753	161443
4.90991	6398	11150	4234	18962	22030	24894	27319	28920	29218	28504	27306	26304	27755	36193	32493	74397	37836	35010	24243	123066	112040	94167	73917	64694	3275	5527	108340	85716	81016	107577	103517	12105	64358	34797	9349	15976	32882	23677	54347	57828	16479	55166	53027	28434	17863	58903	62537	89847	166441
4.91556	11496	37434	3748	55218	48315	39694	25280	18991	9681	4236	13262	26485	38494	44729	39190	52193	34437	29582	35558	98788	220034	145088	86860	77795	10540	17011	53847	40617	29605	23521	26087	12924	40623	47771	52601	47514	59213	18325	57391	55726	21963	54317	51673	21741	25508	82179	52058	46652	117393
4.9212	9183	33144	9027	51594	50943	51083	22200	39051	26496	46065	44516	43281	42664	42875	43999	46181	31385	25297	55246	63139	97603	113211	97693	76864	21215	39188	86513	66336	51208	43966	41767	19747	36385	31726	26874	22381	18591	13532	16444	18937	22679	26706	30342	14868	33807	33997	31494	24186	22555
4.92685	7932	28309	14603	46613	30325	13028	5481	25111	27860	52975	84939	99982	98767	97973	50596	87164	34444	23706	48033	35309	25262	17552	12154	10922	15273	22775	31583	40794	49670	57383	55665	29077	65241	47359	53551	26552	30422	9283	4955	12737	24333	34204	41727	8467	41914	46556	37071	19852	31846
4.9325	7894	17773	12876	14850	21227	29431	13092	42319	29571	58350	87158	98366	99000	101907	44551	91699	40457	26476	71437	49296	46555	38048	34323	35889	41370	48926	57237	65387	72732	78903	42254	39273	66036	26027	78415	16881	67432	5731	50842	42351	45431	65826	37914	3346	49388	44337	38977	21778	137102
4.93815	9084	16497	12619	42710	41811	41862	12677	40200	30827	34444	31887	29200	25834	22002	18539	16085	14523	13816	15193	19639	25962	32559	39597	49886	54293	89951	115787	138819	122126	91826	32657	49349	39885	15064	98852	13721	94840	3677	46585	41915	52644	82186	34224	6853	56168	35361	47675	23628	238697
4.9438	11524	11170	25488	42569	33760	24904	16634	10430	9209	13018	18441	23955	28902	32950	36064	38335	39480	32695	39161	36983	33743	29604	24554	18537	11819	6149	8503	16244	25107	34383	28906	52105	24663	32975	68835	20195	68509	4167	45628	44036	48124	49269	31549	15413	62077	29025	59871	23405	52048
4.94945	15329	10021	20302	21239	23072	26631	28779	29239	28810	28796	29643	30839	31949	33232	35439	39314	45267	37841	63478	74737	68670	78341	95463	90233	79862	65352	52050	44627	43470	44528	31079	42699	26718	33246	26103	18312	11424	6067	14503	22271	29872	36112	29225	25631	48427	25036	56460	20911	66445
4.95509	20625	18668	104569	94406	24378	55252	74380	27397	30930	92504	84464	68641	55161	49578	43373	35314	28100	23501	20299	16911	13641	11967	13076	17023	22861	29482	36612	44922	54746	52810	36682	70976	35518	70246	107864	39961	72502	8397	38197	56789	70727	101969	26415	36779	67750	23308	85791	18387	85686
4.96074	27434	37713	58322	69860	34843	48202	95739	21469	29733	102510	78255	153393	192781	114717	56241	37968	41602	38358	31956	31429	33392	18461	23039	13140	4794	6918	16753	29155	43151	38674	43624	73807	43509	80501	132035	48888	66417	10742	33362	68643	74883	96435	22587	49232	65706	23687	79962	18210	68837
4.96639	35620	66442	117695	77031	46263	35351	88692	15906	27973	111918	74746	97171	82123	68906	58333	49383	41101	33657	27758	23387	19590	15615	11715	9039	9329	13298	19719	27117	34616	24985	51014	60161	49592	72915	75014	56388	61402	12765	33789	58734	77064	86438	17248	65333	61391	25440	106053	19217	72987
4.97204	44906	102359	100773	69205	55978	18038	93650	11105	25898	120197	74368	117485	135826	132177	124597	113672	100358	85713	58835	55979	42378	30604	21244	14391	9475	6355	8959	18068	31239	11704	58757	73231	53760	82355	94081	62462	57223	14713	34958	63628	46935	68277	10236	88325	58591	27604	110368	19110	50246
4.97769	14143	15041	23727	34043	44011	19523	62840	7462	23699	89949	77850	108640	123064	139833	121872	149754	169995	163666	59894	91737	100289	47556	53077	63148	52677	48117	22025	68748	63436	1453	66665	71023	56296	76022	70012	67273	53604	17530	28060	21829	3813	12844	16517	24339	25528	24768	23883	17693	32370
4.98334	39019	30684	23750	19173	18792	23018	30086	5145	21327	54399	60219	63421	63442	60165	54208	47456	43536	46105	54628	65103	73604	51383	45640	57956	33516	10550	12701	58388	57456	14525	75076	68778	58025	67100	52727	56602	39725	21708	18345	19647	27312	29819	43516	48826	52312	30880	61758	16482	52456
4.98899	74778	98836	80296	45149	50368	44705	36851	3751	18659	64726	67543	66818	61989	52947	40515	27616	22734	32177	46508	59281	68045	55279	38602	68948	68259	35166	6731	49571	50930	27775	84743	67457	60266	57695	50938	69577	47234	26577	46773	44871	44274	44109	43909	43680	43808	31478	46875	17217	55874
4.99463	47876	39887	33262	29444	28281	28115	9786	2784	15810	51508	87947	81063	83646	153247	58266	119903	157319	116079	52286	42801	28499	26964	25294	20594	15071	11670	5110	11844	9937	5270	1953	6576	9446	15514	31716	56097	44477	31769	107588	126849	64972	92015	62553	35846	24769	29242	32581	21148	29823
5.00028	60750	63875	68990	30025	66325	93839	22138	2406	13238	126257	138480	70244	75154	112897	50670	107175	167605	171613	45974	83123	74633	58549	25915	41402	20618	36699	9210	36787	38206	55959	111575	69206	70975	48340	66089	68977	42208	39206	44790	38550	35880	35780	36718	37454	36893	29394	28671	21239	12732
5.00593	6160	15417	34067	24948	62499	96187	38890	2904	11913	122738	158946	60708	66638	79927	44989	43961	35064	28338	22274	17023	13149	10768	9644	9878	11808	15380	16233	27844	35068	47789	59452	71528	79941	53225	65260	63526	40561	52391	109982	96272	75777	103754	114228	119482	89294	26286	81576	42031	65915
5.01158	48298	47119	43948	22991	40767	54222	48523	4067	13933	120811	130526	53173	56906	60095	38482	75670	40660	59133	30657	46123	40134	34793	19324	21603	23747	21150	18875	16852	14928	12940	11524	13603	21140	32148	44076	54777	39617	67123	67953	65573	60529	53506	45380	37129	29578	21698	18714	16816	18192
5.01723	69963	80699	47995	24289	53821	80144	53000	5617	20756	121264	108326	47993	49454	27396	20919	44493	18571	90143	22866	91810	65223	51649	16846	34839	36928	35282	33251	25069	31588	18324	14309	20909	28368	32485	31919	26484	16766	9362	27310	58242	84711	140551	181550	155802	65495	15661	63196	76355	90481
5.02288	59832	52603	40837	27601	32238	28737	28069	7115	29233	32061	37327	42631	46511	29237	26834	58531	20386	113479	16103	89833	65467	49106	14459	46293	32737	34854	42331	24220	45921	46705	36218	26953	20257	15757	14071	17053	22579	28794	39465	53387	84799	130864	167026	117353	51505	8303	56514	92236	90200
5.02852	61673	65163	33113	31305	46363	63511	55069	8112	43188	86902	104892	45557	50341	19372	24455	45750	18946	77773	11199	59204	52164	46400	13553	38120	27515	31914	28876	26169	24581	25025	27863	32587	38232	43840	31589	18685	41895	53100	50027	44610	37431	29541	22545	18895	20557	1990	32624	38912	44331
5.03417	42756	39044	27924	34086	40576	44173	50531	8539	54237	102438	132563	47957	65886	18225	24279	32600	23077	107914	8600	66153	71261	43375	15493	59552	25143	38917	60654	32895	54400	85302	76635	65048	60519	52908	45411	38124	31636	27380	27336	31927	39314	47440	54971	61161	42102	10291	48784	66415	62390
5.03982	73453	71214	26718	35148	39586	53666	50365	8684	62193	68080	74330	52087	88114	22816	25493	19552	34429	72138	7930	38962	51512	40162	19541	62271	23275	46010	68763	42931	28627	10063	7484	22630	35790	46437	54445	60097	47472	66743	69269	46992	76601	83265	91146	65458	53634	20035	47178	93865	118736
5.04547	81494	72002	29145	34432	36218	43600	45830	8622	65597	78860	85277	57446	86603	28075	27726	8799	43708	57811	8315	48238	43748	37173	24054	34754	19043	38677	44746	53376	56149	77475	91358	47251	111853	120857	122507	119711	50994	103556	58947	47344	69076	60018	53568	49419	46865	29460	45560	47720	52071
5.05112	61961	72764	33778	32700	33145	46200	41130	7975	64083	87919	60768	36219	17481	10547	16853	12159	32115	38748	9424	43690	52991	34853	28843	64931	13236	59947	77724	70810	55352	69704	59261	36883	36104	29894	30378	35515	42322	49229	43588	47026	67319	72594	77406	73511	85839	37661	47276	52974	84610
5.05677	34879	42251	39081	31156	30737	43590	37373	6662	58418	53484	39585	20558	16403	36035	36164	23744	49475	69870	11536	33013	41824	33556	30124	22989	9921	14454	20466	34423	53977	78008	49506	29958	82373	92850	83262	55671	27152	3532	15036	24777	29202	31409	33176	34193	33712	31890	29537	27144	24546
5.06242	49886	51598	44258	30593	29262	41910	35498	5886	50182	47360	41565	33665	23831	13126	13752	32465	51474	83845	14820	23313	92487	33544	54933	83796	8865	51304	46849	53523	52031	65136	45751	33131	68550	60200	157690	164258	62783	38208	38741	42273	68806	66751	53021	44625	40197	38758	39765	12409	45658
5.06806	65631	73087	49343	30902	28725	41122	36217	7305	41215	169430	110856	85083	139189	36921	48723	46089	22784	20056	18928	15447	73577	35004	83226	94867	2890	72458	90163	104999	49539	52802	49127	46833	69869	29676	101825	87066	66517	26666	32943	21389	26772	43883	65241	84551	101258	42155	55737	7224	120041
5.07371	69565	86730	54527	31573	28874	41350	39756	10486	33005	52220	54343	56193	57228	34952	54160	54964	53089	43873	23264	11826	82756	37981	118616	134014	18218	71841	89514	81562	46954	44629	41158	35441	30325	25470	21597	20203	22279	24902	26360	25506	37769	70779	115982	82799	90000	34106	61099	11060	96994
5.07936	6584	16902	26279	32261	29351	42984	45838	15077	26269	61256	66154	71633	77237	32435	57979	61631	53741	79498	27283	14538	84974	42414	73247	86360	51200	68415	87120	114221	45124	40173	54014	88573	90972	70381	60304	52953	50303	27705	36792	24449	60973	64608	67894	71178	73023	28644	67346	13293	76982
5.08501	35528	49154	49977	32652	29866	38252	31257	21251	15920	7434	4566	14094	24252	29875	43397	52811	49473	56247	30555	20494	81471	48566	69406	62191	59234	60518	61919	59878	44671	38220	36488	28502	21222	14503	8844	4974	3158	3076	4407	7499	12801	20054	28555	37813	47823	41430	70386	14689	62436
5.09066	42667	53095	58527	32268	30355	52373	63634	28124	16601	83802	87752	92857	99374	27544	60210	66833	44406	37842	32689	27203	74471	57515	48172	42448	41287	41232	39503	35294	29379	23724	21899	27107	37554	49786	24385	71251	75938	35644	45476	11510	71502	68197	74411	77041	37528	68289	80792	15848	53638
5.09631	55978	56395	39046	27379	31069	60345	73756	33793	12937	119521	120557	102024	64725	26058	58837	64930	39322	25523	33332	33940	36747	28911	32605	46449	63384	66967	71478	85733	45507	37722	51166	56948	39122	25574	24248	35108	46849	38330	50384	8586	61103	53546	41183	24219	5007	21712	46223	16446	49186
5.10195	66218	46563	48582	23753	14903	23963	38986	36504	9994	66898	69384	71469	25275	26398	56185	60544	33041	19341	32287	40456	77583	51427	32417	74116	130174	76706	66483	71749	44270	38103	48049	66835	53639	45198	34560	22370	12089	5681	3936	7808	12416	15410	16550	16937	17415	17533	16573	14708	12933
5.1076	71198	37866	61561	26985	35426	79039	90112	35675	8106	47639	43515	40378	8099	28080	22893	20931	21502	17481	24236	25357	27172	30380	34434	38194	41224	44110	47828	53075	41771	38659	43871	94332	107349	117080	54980	90171	78209	38767	54287	20476	29956	49831	69155	81691	36564	81398	70232	16529	41403
5.11325	71479	30601	56490	27324	40075	86722	94145	32187	7544	83879	85368	74970	11183	34502	49683	54472	15808	17496	25640	52358	94141	82786	69368	53595	35634	16651	8523	28007	40075	39401	39139	123475	131851	112618	56176	66163	28174	31051	53974	29002	89318	96284	90597	81891	42102	62436	54167	16423	45328
5.1189	68601	24572	50273	30673	46392	91117	94971	27662	8024	93544	222155	63411	9307	42816	47385	45180	31150	18205	20698	47496	50464	50910	52475	57589	65156	72899	79224	28490	40287	40382	34372	60589	51930	44875	38911	33578	29287	26848	26516	27337	27505	25703	22335	19001	15444	11946	24280	16568	44273
5.12455	64129	19521	43786	36917	53815	91084	93138	23164	9004	84180	206669	54992	5850	54831	46291	70556	61995	19564	15146	51762	49716	50476	53831	59826	68677	80354	94155	15987	38785	41668	29986	131719	123083	101766	49161	74908	57679	40866	27762	15014	3980	7973	17597	26640	34864	41976	47842	17859	43094
5.1302	59176	15540	38269	44905	61463	86312	74739	18742	10235	63332	90660	53263	6180	70699	46256	88665	83334	21911	9868	34362	25062	20787	22172	26591	30892	34201	37615	14109	29563	43392	26536	72512	98318	96243	44299	121479	90052	47975	50330	60785	86340	94500	72594	57487	45623	36438	27240	17876	9427
5.13585	54430	13174	34924	53299	68244	77495	85623	14563	11643	66200	101988	59475	6514	89373	46907	102415	102929	25255	8814	70034	65096	63944	23033	75644	43461	92472	98637	29399	17772	45789	24911	92569	77318	82814	38027	75673	73181	59653	49390	66131	62394	57304	50582	42072	32055	22463	20584	22704	40825
5.14149	41824	12848	34303	61854	72960	66275	81989	11759	12984	56347	74253	57112	8058	26244	18801	18142	20740	24058	14905	29344	30797	31662	19890	30438	27252	22273	16040	9890	9768	18500	25901	42662	51694	66477	30504	87289	95230	74914	49935	90306	79966	75871	47973	125723	67635	116379	130106	24115	39443
5.14714	8892	10266	12516	14905	17185	23303	39054	11329	13808	45621	116248	86330	13405	112578	49031	49435	23149	9874	11897	14499	16632	19336	21303	21524	20132	17816	15458	14151	15020	18599	24173	29823	33954	39127	22770	84522	94917	91698	52104	105204	76653	67746	36693	114258	72177	70474	58224	26217	37246
5.15279	46655	16296	39368	56051	51190	45592	46019	13527	13755	34488	78449	102308	18913	136568	49750	115543	117000	35208	34759	34912	14065	3179	12947	22823	32470	41213	48431	54477	60615	59127	35541	90002	52604	90930	15817	144245	92549	107065	55217	118168	73939	61719	27784	33925	19134	7223	4692	13354	22731
5.15844	47179	19334	43257	74898	65493	39493	57391	18298	12847	23625	33891	28951	22088	19365	15163	12355	12022	14397	18455	23036	27419	31401	35134	38770	42306	45836	49853	55186	62522	65265	43650	85599	58421	95697	9929	81156	65149	42120	12170	31469	73519	58494	23352	86582	78342	117843	78010	34625	4097
5.16409	39962	23306	46925	50467	50140	36158	44452	23897	11416	13585	19576	15330	18162	29589	46869	67420	88310	39106	60413	65997	73880	47463	66060	80381	67036	55932	46950	39768	34297	30509	28138	26697	25819	25658	5086	28215	29313	31074	39654	59046	77815	58318	24060	70578	76599	113029	86570	43343	19939
5.16974	50180	27802	50053	38958	24516	9020	9506	28929	9771	5346	69832	135724	24469	118352	42632	92671	123004	40400	75314	60992	71082	39273	52957	37145	23157	15369	21418	33998	47521	60722	66671	83831	66265	98154	2669	100808	80201	94365	60622	85580	83178	60782	28547	53336	68268	113770	115730	44686	11249
5.17538	35009	26001	36207	57112	38590	32806	78346	37875	8712	6822	65141	57043	26535	61629	36492	83147	107682	40858	90247	55287	68612	31969	126689	138724	115807	88328	60329	79639	80506	80433	77684	72837	66989	60821	4189	48027	42025	36894	32728	29020	24731	18671	10406	8766	23618	43151	64154	52674	12207
5.18103	36191	35496	56738	96305	39538	31437	77613	59229	11182	14087	60939	86828	28067	32160	20642	17270	18319	20981	23193	24905	27609	25422	36725	41068	45682	52985	53351	81568	99742	82575	96642	103303	65447	99370	5478	62132	39584	23807	19120	21293	23920	25961	27526	21878	27161	25313	22211	18370	13986
5.18668	54416	38262	61187	86229	47057	30161	75943	92842	18469	20864	57050	46373	27643	30722	22614	44760	49313	38393	54808	43972	59420	20079	74085	88106	105997	112959	50109	125595	162600	82226	110941	112562	62524	91146	5414	113668	74478	71278	61264	66269	56616	50528	27666	23502	5177	59404	63630	67359	45205
5.19233	55498	40796	42080	34236	26038	17904	10847	8322	12533	18843	25365	31800	25370	31444	17550	52608	55951	35944	59653	39542	56165	16200	59582	72059	88183	102444	47465	105506	105209	79608	80559	68365	59042	54754	4079	57112	61922	67706	72555	80189	86337	67432	19342	38170	34858	61377	58638	84075	66818
5.19798	65026	43130	18608	12724	45284	29682	73825	119403	39783	29987	50097	97704	22592	19346	16272	63606	62818	33354	105607	36578	65431	13646	217480	270720	262500	136142	43606	81128	34355	30642	35884	30457	19784	14525	1651	18539	15683	10903	8190	10722	16701	23273	18431	29461	41097	48137	47919	169262	89444
5.20363	10065	32873	57854	82173	72586	32345	76634	133623	52079	31762	46393	104675	20970	16933	18571	64834	50986	31046	91910	35236	66192	12639	148242	134388	117338	99713	38302	68621	52354	46228	40197	41067	49736	57226	2697	99857	74023	101974	129825	90673	139727	65267	21077	67801	83034	35945	40220	44122	38322
5.20928	18531	21049	34090	61058	77767	38111	82628	173917	66041	31796	42160	81359	22162	21799	21874	22639	21833	18923	17287	17563	17336	14571	12925	11465	11415	11719	11852	12212	13916	18328	25433	33700	41904	47537	7757	93025	73346	117338	172349	84427	112298	62632	24283	77370	93959	25148	37736	89960	73584
5.21492	11468	18930	23732	27551	31576	35547	39927	46498	55661	30553	38015	60646	27715	28359	24705	46653	26867	27755	46977	36304	43644	20147	36527	33811	31447	28208	24045	20828	21791	30476	48816	75782	38073	40693	13779	96327	72566	129317	123252	78995	59501	34782	19162	12284	11192	13351	16397	18420	19211
5.22057	54725	36505	27521	24247	22901	22248	22058	22417	23523	25037	26101	26085	25020	23484	22226	21798	15307	23470	24741	26414	31432	28146	66011	92610	118763	138891	21335	37103	39530	59903	91969	73432	31916	38532	20264	50867	49721	48223	46421	43972	40168	35060	31182	33697	44201	12265	54945	84768	91831
5.22622	95891	42279	66239	55469	86811	69314	65008	55635	48569	28059	38862	41306	47073	38700	28818	63928	12722	24150	25913	40038	65689	37278	18134	37150	100511	146330	17222	30290	41872	59781	85912	124875	26517	41095	26945	98623	73901	88885	85877	66236	13603	72854	138034	81345	80883	16484	72439	117871	96628
5.23187	54240	50271	52765	30175	45258	38048	27878	14331	4155	28702	48446	42695	65420	42008	29400	71219	24715	21105	23533	42899	66919	47189	48281	68942	94137	122477	19230	24221	44809	60121	72554	114066	22396	46793	33493	111333	78297	90116	81785	58733	19053	85618	94135	77191	71333	25654	92357	74925	65572
5.23752	61320	28880	2680	18147	35544	38740	35881	18568	40961	36787	46770	46596	77486	45000	27892	68288	40594	17139	24114	46284	63694	58292	30458	72725	54756	45872	27413	18812	48873	47826	43031	39544	20350	32489	25077	15015	3543	8302	20272	34489	30463	85584	123220	72284	64018	36557	111669	44222	38043
5.24317	47985	62905	64466	25078	57362	50900	43626	35705	31623	32235	39605	50746	67298	48568	24461	63739	57219	12931	23755	49430	60592	70638	20943	73067	114486	106733	38114	14309	54802	58279	52355	87636	20932	65996	41660	95510	91905	86986	82124	39850	34539	83491	89705	67561	60146	48093	103538	29528	42298
5.24881	21424	18678	19022	22753	28755	35385	41412	40657	50941	55369	59592	54385	64756	53045	20613	57711	73429	10785	21722	51592	58086	82708	16976	73873	119968	100340	54376	12121	13848	22509	30728	37444	23584	46822	39665	44398	41852	41286	41860	28566	33979	65624	98019	63480	59655	60012	136554	28176	66135
5.25446	34071	126955	142386	52192	94849	59155	69207	38648	123972	73370	79645	57295	43607	35137	17885	39342	50564	13804	18171	52817	55642	91377	16299	74098	143315	178493	83046	15035	72380	56626	47559	62583	27347	75339	31828	151362	120914	98877	86869	31072	32287	45021	42766	43965	45565	45739	44426	32420	41048
5.26011	30631	62594	98657	62462	90320	42226	60211	37238	188834	88627	113262	59560	57938	55897	16336	38529	37693	20347	13304	38288	42770	48588	20387	56349	57761	59700	62814	23031	59706	47625	39634	54139	31631	67394	18614	147953	128137	84248	82126	56151	31070	30980	21101	11586	3743	1473	3470	3759	5475
5.26576	27947	28534	32151	39097	48518	25175	51368	39819	77863	74011	63880	48694	31411	18805	16266	32860	41581	27618	9460	47339	44270	39461	29542	26307	19539	15343	17788	26685	38964	52691	56808	50729	35804	69185	6417	83535	74316	63139	51680	41431	29865	28877	27850	30064	34347	39673	45749	40335	59932
5.27141	26785	88023	71747	56871	46728	12462	42713	43105	60326	65886	69374	62989	17163	65719	19157	25517	44347	34301	13673	51970	50863	66786	41198	70139	208764	209350	194726	49985	123043	49919	64401	53045	38961	45263	19941	39744	36331	31698	25633	19025	13736	12557	17104	25777	36841	49137	62365	42778	76027
5.27706	26771	129900	114590	69900	65076	12699	34390	35125	22339	11383	4251	8358	2789	18850	22110	18313	26016	27691	23688	33582	38591	40045	51977	59077	65088	68617	68190	62609	51358	34904	14784	7289	27689	45035	36034	65994	70233	45209	58313	73842	25949	42744	29430	44897	76114	71051	62982	45268	42319
5.28271	28184	93009	64232	42444	27896	17848	9940	6059	8587	11333	12249	11699	10420	9537	11008	15430	21357	27483	33052	37551	40506	8937	40757	38496	35510	32726	31423	33105	38744	48736	63559	69111	44074	130595	47827	70868	103449	35556	58938	129310	24571	44048	43218	40272	47845	43027	39571	35780	31110
5.28835	30515	56712	67084	61566	47224	24852	20702	44449	56793	59438	57799	64068	20206	56461	41419	20954	82781	49398	48838	56051	64568	22933	75919	53865	108026	84605	67859	62203	66778	76982	89304	79212	53300	134480	53871	47873	90628	28742	61774	165042	24836	51004	41530	36455	58686	54918	45845	43543	16720
5.294	32957	76930	56546	39591	26808	18634	16522	20438	27146	34396	41302	47495	24786	52630	59668	31469	62975	52496	66494	69472	71535	49387	88212	46073	113770	130468	148384	146900	171020	160239	115351	89129	70718	184223	54402	27244	80107	26333	65279	78469	26868	50335	32576	29789	25358	26220	30489	35621	16016
5.29965	35178	63015	86722	50563	34300	29792	19736	20048	27197	38936	50588	60913	27727	49500	80405	44124	49914	53988	79861	77595	76680	68139	85227	38114	109489	74108	132944	136743	132666	120771	102823	81883	61690	46105	38223	9495	41780	28891	50447	52987	29766	44764	29479	37665	45645	41785	30326	35075	33813
5.3053	37883	62477	63741	46585	30071	30413	26055	34707	35750	38482	42089	45970	29282	47059	59577	58392	41645	54523	113449	124818	111249	78260	111134	30443	79644	26851	68452	69884	71494	71545	69499	65398	59730	53408	45186	5749	41272	34347	41322	41399	32375	37940	32731	28462	22184	16027	11580	10760	12753
5.31095	42239	69518	112433	44547	27419	30324	35309	115542	130831	110440	58871	75947	29393	45104	54228	49735	45689	42548	40601	39747	39616	39821	40113	23596	40021	15727	36373	32832	28616	23948	18599	12568	8484	12036	19112	17786	32052	37964	42977	45366	34741	34929	33108	43559	64625	102275	26298	91456	63974
5.3166	48211	78432	133652	44385	26268	29890	46701	134444	150991	139550	63560	93874	28489	36702	12628	6211	19195	28242	34780	39800	43720	46643	48550	18747	46359	12667	28390	49498	50487	52514	56333	63080	73960	89625	34446	27390	75521	45141	86772	83351	39148	31269	28226	67013	102693	92432	24751	86695	71724
5.32224	53896	80659	89596	45595	26309	29649	59701	114762	107932	99807	69549	86937	27348	42526	78849	76667	74088	68368	65907	58522	47536	32392	13675	10589	32549	3717	20003	81886	68527	86366	81238	73159	63437	52880	31452	30420	18710	7257	7198	18614	30301	27837	21777	62962	70406	73100	22367	58001	41116
5.32789	56660	96159	131449	47545	27149	30327	72772	61621	53451	47014	41139	35407	26488	26237	24280	25280	30087	38320	48404	58356	66203	69114	70329	19986	29757	14128	21451	86119	49435	91626	70866	97552	95189	44351	30253	40080	74910	52245	58363	47073	48688	25780	18596	92938	164984	125841	19165	104791	71948
5.33354	54555	69843	74488	49618	28481	32663	79948	81143	82365	82327	79668	73636	26072	41206	41283	29902	19895	12121	8207	8872	11205	13646	16009	18156	20204	22777	26382	30749	35053	40107	45273	50419	54399	37534	30069	42950	73590	53657	96605	55103	77911	26006	17961	84955	77342	70541	15721	60433	56891
5.33919	47123	54487	53333	51258	30109	37160	55618	60272	67258	75933	84913	92471	26353	39085	95186	90126	80755	78246	72305	66437	61873	59607	67378	27834	21283	26427	35130	65289	23634	43930	28964	116478	81315	30617	28548	20411	18021	16234	14996	14356	14134	15166	15872	24079	31444	39213	13430	56480	54325
5.34484	35607	108917	148298	52074	31882	43884	68200	42745	24717	16082	18631	28808	27872	34909	70572	82809	69963	95175	93561	87544	78846	55870	59637	31532	20558	24164	28068	22672	13510	16669	11602	18170	20833	20290	27813	31606	35294	38650	41421	41309	43760	31988	12229	33123	26301	22559	14595	43818	40513
5.35049	22931	86538	93098	51898	33698	52299	76571	51625	21372	34901	75807	112191	31143	29272	61165	111238	55062	51253	26476	11216	11179	17937	24497	29407	21420	22039	31009	29260	7177	23389	3627	15815	14652	11622	24934	35600	48805	40864	77582	34820	97084	35877	11187	76898	58293	39087	19695	14204	11827
5.35614	14541	23781	42793	50726	35538	61226	110807	83571	96564	88128	70666	52175	36237	23691	27564	20723	14895	11336	8643	5426	2296	792	383	2093	3541	3559	7319	16591	12283	33330	17124	61298	57233	12641	19670	29872	70359	36048	71598	28256	99151	38940	13966	43804	36762	45929	26863	37821	16595
5.36178	16047	109860	132334	48540	37485	69044	104910	64691	86877	65527	76113	64893	42619	18803	16562	31481	25071	39133	44025	48063	50762	51881	51511	45886	24231	23750	44500	43182	20290	33860	29110	39214	38180	17503	12085	22973	45433	34260	41538	21659	76111	40715	16443	91723	64655	66473	34554	31973	26835
5.36743	20991	107670	112283	45205	39659	74119	74471	39901	24884	22233	21568	19016	14157	9241	8603	10141	9810	8706	9828	11778	11714	9049	4765	1786	7450	15853	26206	37301	27852	32729	39529	70553	39514	21150	5403	17621	58477	37705	13023	16578	53288	41523	17200	18697	18046	30011	42031	28380	45928
5.37308	23990	101329	90534	40602	42147	75279	76997	49147	65002	18793	72401	76874	55034	27500	10294	24637	31841	78920	44079	75136	73610	58016	80650	62135	23587	17071	49157	118644	35798	31159	48351	152552	31581	25029	13090	28293	64763	54554	38375	17308	67366	42016	17534	103493	49319	67306	48930	27039	15354
5.37873	24666	89644	68863	35022	37565	44404	59901	43479	77941	5716	100597	73942	58969	53984	4532	13595	43553	62492	30639	53456	53495	57549	64247	71586	22303	13546	48298	136957	44609	30637	55598	151743	24725	30758	25489	54890	56040	42487	58198	25575	56064	42627	18387	63720	44253	52112	44622	27651	41139
5.38438	24083	54354	33771	14308	28067	54862	54801	36667	83164	32251	85674	59188	55079	41725	9596	22117	14590	8321	3536	1814	4292	7092	9852	12509	15077	12732	20513	23458	26270	28707	30713	32340	19552	34094	33894	33091	32095	31326	31012	31239	32101	33725	18517	39207	41867	46057	49374	29258	55115
5.39003	23304	55059	33552	27752	51719	55912	41804	30635	74655	62309	131103	46544	58915	124949	14840	35638	63093	74460	3892	69484	56196	49138	48425	52789	20083	12092	43574	102655	58418	30559	65632	137263	15842	43226	47288	111591	84568	62311	49426	46783	43606	44575	16562	67918	42121	81198	56776	30901	92914
5.39567	22753	23654	21464	29400	34730	41579	29844	27254	63627	68742	72148	36149	53899	76332	17747	44291	70179	61582	10770	83751	59814	62586	58616	109484	18601	10272	40959	163724	60629	28881	68813	110866	12694	47104	53335	47414	37050	33811	39340	50271	41786	46125	14440	90508	45646	92016	52254	32056	69979
5.40132	22313	28916	12089	40552	59963	17196	18962	24370	16571	10112	17482	23049	22562	17937	12785	10502	14665	28790	23307	73574	58302	61659	49846	122693	16217	9913	38062	141276	61656	26585	53816	41743	9537	31435	22284	10000	6838	22315	39917	57876	40026	48241	19559	78930	54702	53212	40519	31230	25746
5.40697	21829	26313	4713	50964	36817	20184	9995	24471	70209	85580	96778	29303	32154	103338	24331	56827	71147	39134	34560	15122	8437	24991	40739	53720	12900	12737	34425	73664	64188	24964	67568	65969	6846	50966	53020	74134	77619	80114	80917	79478	37038	50766	34341	46929	32892	17935	8721	20695	37148
5.41262	16009	15212	2421	20298	22614	23555	9580	22210	91341	125345	104100	35454	16550	156305	29609	61000	80590	29142	34345	22328	16927	19890	29407	41392	9084	16171	29912	107642	66931	24704	74792	100202	6994	50544	51153	125167	110598	96049	80521	71945	33349	53172	47051	40366	37603	40778	49341	31683	75426
5.41827	21477	28915	5634	43797	31575	25019	18609	22761	89456	90298	84731	46863	8459	54278	35042	44680	44775	21304	47406	48637	51760	52133	21578	82262	5688	19605	24792	76372	65420	25705	76261	94360	11954	45850	55744	51833	47137	41809	36682	33815	30578	35492	37119	38250	39916	44237	53135	30504	87238
5.42392	22402	29153	8014	38950	29068	19121	9064	9124	22556	36494	47273	52817	24281	48474	40118	37956	37271	16843	48224	44357	61682	47211	12086	91021	6744	25215	19499	46705	60218	27950	77862	89549	20474	35264	37402	22200	15523	13611	14071	15595	17371	19772	23397	27865	32299	36406	40971	29122	57460
5.42957	24463	27292	10728	60942	73687	23404	42009	48066	26379	10816	13814	21698	26980	28404	24001	13425	6350	16538	28005	39712	76960	42271	5967	85193	15473	34569	14499	25977	66852	31922	80033	80069	31349	23491	50581	58070	63906	64165	59600	53635	30119	42409	33269	21945	19629	34345	54128	27927	60189
5.43521	16672	22625	14594	41537	49767	22921	54555	55969	54516	52744	49413	43744	37142	32832	34268	42947	55735	19962	64878	35412	82087	38653	10833	56008	30308	47746	10887	23584	99139	38826	48893	9854	5003	1458	11826	22885	28025	27380	24912	24704	26875	29576	32193	35142	39411	45942	54283	27395	51456
5.44086	31780	15354	19137	42664	71569	22867	67093	83938	115322	123479	65330	132405	65563	26828	55331	71232	67777	25954	85851	30813	88534	38361	17967	41887	50510	65558	11387	31464	111600	51265	87075	79025	55844	59687	56305	46396	33824	20311	18972	37245	31516	41412	101303	112482	114918	108353	93971	27913	49143
5.44651	36439	5924	23835	34727	69831	22873	78996	96021	82856	108056	63741	150710	70452	19353	60071	72692	62096	33574	90994	25980	95406	42639	23331	55619	74209	89482	16698	38762	137163	72387	91757	80851	68595	80231	59017	43826	40806	49181	62025	67826	33765	29525	112156	114945	111323	150224	163166	29570	50274
5.45216	41193	11502	28625	32164	68294	22317	52283	40416	34937	39052	52324	72404	71107	12912	63352	73788	61819	42183	95888	21193	100896	50558	26280	61117	47042	37781	24530	29867	30264	33231	38272	44730	51986	59534	66906	64550	79079	82945	84976	73987	41624	22692	76247	75277	73077	72570	74591	32079	52053
5.45781	45544	29132	33457	36182	67079	21287	96762	97712	25553	55795	59722	53454	50961	6757	56667	62525	69072	51395	82902	16485	96278	60004	27002	89267	118430	132548	33680	46308	175093	141344	105591	77890	94940	128709	127662	57034	143615	104060	87301	80865	60109	36799	29404	55293	52984	54974	64879	34895	53409
5.46346	48947	50194	37926	44178	65698	21025	99715	87635	26676	37135	63632	113247	67214	1997	55036	41282	30506	22634	17969	11855	18626	22400	25959	32155	37666	43398	43971	46034	53869	53486	51823	50278	51148	56530	65950	49251	84686	89162	85135	87829	88252	60005	21181	78355	52837	70230	68398	37415	52940
5.4691	50857	69934	41444	52755	63294	22580	52711	41406	35842	23964	57983	75243	66362	2967	56091	106501	124809	71351	106310	8265	97725	76132	23473	91999	108969	104550	55748	44226	69581	52721	34159	14628	5356	24078	41575	41221	70314	80081	80823	87042	84146	77683	68360	56804	41992	29354	14805	1167	13234
5.47475	50846	92376	43653	59662	59263	25266	86305	57726	53878	16916	51988	45100	51935	9213	46873	128665	144321	82383	107459	9158	82546	58004	19705	33194	30895	32192	34039	33535	30277	26311	23388	20541	16156	10804	7017	6727	9891	15733	21514	24350	23427	21728	27988	50429	36261	45094	126280	39555	56740
5.4804	48768	107345	44630	64174	53686	28590	52719	44818	37165	17066	15262	9862	13915	16863	34685	89600	117453	94342	107636	16232	81365	80474	14958	72362	61494	54696	50081	46576	44098	42881	42956	18304	45964	48402	51162	30129	55170	55063	53652	51672	49107	45802	47665	69168	33352	38810	121011	38407	58688
5.48605	44882	78034	44852	66995	47172	34924	45119	36331	67378	21493	65972	66330	68983	23434	20199	72306	78265	89527	104677	28670	72482	76730	9838	68855	87102	165989	104627	64648	53129	114667	106559	27218	65248	92946	68618	29152	87186	57266	65087	74601	69499	64764	61127	59386	31850	35241	68710	35638	61268
5.4917	25251	22138	20930	20712	19736	18439	19154	22342	25816	26439	29314	30015	29898	28035	4408	18383	12704	9103	10273	15769	23511	32312	5085	51310	62512	76524	94434	91455	37363	164564	184503	45393	71869	82257	61665	31215	92511	50519	61779	62427	58848	59828	63555	69475	31579	33755	103807	32554	64353
5.49735	34420	57289	46494	56022	33808	55548	23378	27819	69802	30348	61461	62026	70960	38549	13263	90966	64308	42440	26208	15684	14053	19256	2110	30136	38425	55713	87557	128044	28513	190176	227560	59257	95573	74674	56765	35758	81199	43443	22013	17953	22606	31054	37516	45420	32591	34201	89677	33571	67639
5.503	29160	44642	34161	22084	9678	6754	17428	24227	35062	32816	42881	43364	42385	41088	30205	43369	49001	57605	68410	80681	50372	52085	4305	44069	28310	128980	161877	168701	21135	165360	166118	66658	117704	70003	53865	41661	71755	43002	60610	104923	100177	45380	103242	92737	34640	36329	71438	43714	70653
5.50864	23972	54193	51490	49977	28248	52411	57326	20871	63514	33934	45802	60827	72481	75609	45835	46811	30880	21120	25054	35701	41669	49214	7817	41073	25052	66022	65518	64629	14336	63539	64742	68383	75593	67567	53012	47544	63718	41647	63075	126895	104730	35911	81972	78226	37436	39532	41861	40621	46912
5.51429	18388	34101	39783	56326	33496	92651	92936	18533	59551	33951	33792	61488	72253	84256	58576	49282	47925	45554	40624	35308	31281	28302	11936	23505	22681	23597	25868	28748	9169	34869	37103	36285	30740	27442	45793	52459	56950	44365	67577	150566	64230	32799	61557	60668	30435	8557	14461	34465	55836
5.51994	12190	50943	67520	86452	44468	82261	95121	17627	56529	33012	19736	63073	60001	52209	42936	32656	24610	27648	43748	66507	20581	64507	17840	48364	34336	84105	169295	197121	6404	175480	147458	62774	107695	65964	56810	56189	51849	54694	73929	74565	33890	33672	45319	70125	45149	46237	45754	51339	49251
5.52559	5903	41005	50717	57825	61445	62175	73101	17900	54861	31007	5399	60227	50746	39911	32147	35506	49705	67657	85090	99840	10747	76637	26854	55872	41767	81231	67950	57553	6330	50049	50179	49894	57747	66281	60549	59039	49258	73468	81983	97587	21649	36016	33136	78009	50289	48870	41711	32253	24144
5.53124	2861	34477	56763	54354	51897	37515	47237	18832	43501	27764	12901	43077	44557	46353	47990	49176	50081	51484	54549	60151	8660	77993	39144	63441	50001	92508	110230	111269	8080	117735	93779	53787	63369	69829	65118	61369	49943	98433	91764	71528	21156	38764	24330	76432	56327	50807	71327	67542	61730
5.53689	7830	31131	45044	45688	45122	20678	40721	20104	31713	23463	21180	17741	16092	15424	14561	13368	14503	21052	31623	44136	16482	75079	53501	69720	57924	100251	105287	166079	10863	161258	75655	48750	46692	80607	71109	59398	44493	32167	21174	11539	6068	8409	12084	14722	16232	16312	14955	13844	16333
5.54253	15393	30256	51229	153100	133870	29369	84391	21820	28734	15828	34002	56120	62573	90716	66542	49570	45001	56012	51351	64152	25555	60715	55907	54373	54947	56114	56653	55778	14840	48329	41614	33110	23222	13031	8687	17291	28582	39094	47558	37602	16016	43349	18231	40663	39641	47995	63037	79937	48081
5.54818	26240	30871	36666	153170	149838	43329	84735	24411	57398	15039	49423	58859	56953	53617	56602	47259	43956	29221	32867	21413	11111	47871	80178	75820	69476	112009	61400	87223	19903	48760	39036	31825	24339	17083	11759	9251	8921	9503	10491	12403	15542	21068	20861	59127	76440	50576	126378	125056	38901
5.55383	40076	31848	19302	117559	128335	51674	69681	28173	72316	13069	45944	34760	25346	18642	17499	23396	34231	15219	24869	23274	40152	102680	88571	75363	72285	113274	50415	74526	25523	115789	44284	34815	35689	101583	94095	61995	73144	66088	64724	25050	20912	43238	24760	118365	80612	48516	121184	114680	31491
5.55948	47844	32010	2169	20353	16543	14341	12478	10978	11312	14368	21378	29540	38436	47446	34969	42975	56380	27864	36863	11104	44566	41208	37537	39102	41913	43488	44199	45667	31531	52358	37800	31483	39735	63859	63998	58863	62070	66578	81463	21580	22921	41142	28896	119168	80823	46296	109607	103263	28810
5.56513	46375	30555	20548	40791	57560	54471	34868	37981	66096	19463	57608	38091	33027	17652	22611	40749	63917	43597	54912	6802	46967	91263	90642	68720	69281	81982	51321	54871	38056	55458	33347	28685	43682	63509	70455	55039	73815	119682	135398	19367	24355	38008	34045	116688	75498	44813	93406	92180	32070
5.57078	74484	27638	40525	10411	75640	53732	16911	43440	71441	27101	72429	29586	72975	46004	14394	38472	60832	55488	49195	9892	34531	27251	20680	16648	18277	23903	29776	34924	39643	42353	30771	24500	3649	40986	84195	50819	66494	167588	123934	18693	29268	33796	41208	51291	37623	30568	33167	42924	39155
5.57643	74763	24433	59624	22771	69726	53216	1430	49954	136560	37149	77681	32344	47459	30217	10791	4939	6609	12366	14742	13921	21317	38538	62483	59252	50443	75380	61873	51962	49677	70404	29443	23438	24750	16981	13517	12926	12719	11602	9542	7562	8564	13772	21191	29503	38085	46674	54238	63463	47584
5.58207	67966	22106	78459	47325	47173	52922	15313	58453	45559	26725	47619	44500	92496	35014	19342	37075	76137	68069	85277	17326	44636	58875	66332	55185	37204	60248	66499	51183	52477	39601	26549	18353	18088	23748	31251	39107	44257	54513	61589	21110	53142	20833	56200	76988	28118	51182	36126	64117	55947
5.58772	55946	21462	99329	71225	32426	53102	27479	68831	61355	51988	47025	45353	45058	37237	32662	40628	35667	25721	12113	20290	41903	47283	56441	51513	30653	50446	70580	50349	53886	34312	17820	14141	16101	18615	22062	26208	30022	32891	34957	22778	38516	12271	39183	36505	17933	25773	18118	7306	9168
5.59337	42136	26242	84921	94226	25830	54647	36093	79365	176385	110841	73933	70433	70643	40380	42954	53870	70493	57268	43118	23624	13493	3390	16018	29681	41297	51692	56483	50067	47463	35637	26197	13386	35532	53636	62284	28963	42641	68851	43893	24019	54634	4853	45391	37136	28411	61516	38074	51448	70626
5.59902	30623	41204	140637	114713	25491	58660	40725	87360	96573	80010	68796	62741	51886	42998	48806	50030	44660	38263	30703	22525	17205	21397	33088	43850	61379	68300	78976	50823	61657	33868	27540	11411	30881	67336	51646	25720	49048	98860	28529	24950	86015	10176	67703	22900	42072	66008	56947	45338	77105
5.60467	24088	55082	66146	80053	28494	65818	41296	90243	122106	118875	68766	84948	34298	44379	62771	76611	69233	38608	42025	35620	36013	30527	38770	39801	83917	87999	84179	52497	70448	32746	30880	14031	26409	54553	36256	25531	53245	101147	20541	25897	84613	21546	82532	64909	50976	53747	46800	39519	43520
5.61032	21207	52372	55229	56894	32207	58174	38097	59822	61239	62706	63664	63458	20474	44598	51192	42966	33182	19616	11766	2516	6148	11375	14644	17349	21432	28252	38123	50398	63384	33777	34182	21556	23055	45466	29890	28655	53263	77738	20888	26793	74255	35540	77481	53646	53862	62661	60960	33656	63787
5.61596	19014	37881	38608	36530	31429	23408	13313	7656	17509	29524	38946	43776	12251	36214	24682	11584	13883	3817	31572	55678	36237	34584	41648	30899	59920	52427	44335	37432	34012	35642	39501	30885	21843	38022	28914	34253	49389	75956	23833	27200	56197	51386	62821	41171	51271	54655	51350	27392	43931
5.62161	17060	124656	199158	132258	37461	98465	23653	59391	92672	74126	50913	53644	12029	45427	39079	29947	18762	6548	8068	23836	36333	35581	46062	25463	124300	131988	107288	62073	113757	41388	47309	40614	23122	31603	28654	28006	23400	19062	14911	10836	7313	6224	8520	12053	15640	18964	21921	20543	26645
5.62726	16409	124067	188198	116747	39349	106088	15979	39890	83806	165644	41582	81670	16968	67960	44498	31881	43310	59711	71995	98768	35633	34598	51641	20172	128035	125326	117268	71527	125141	44158	57187	49584	26263	26660	27606	49827	35439	90633	26747	26574	11414	44960	40931	29345	34162	47163	50629	13785	53431
5.63291	16692	110304	138390	95071	40713	108156	14187	20835	76579	101488	30992	82759	22116	87622	80840	72702	66039	69029	88155	117420	33808	31516	58521	17911	126389	136769	121230	86938	78397	41204	63258	56924	30298	23765	25726	42720	27350	26936	16811	5739	7717	24756	41831	41256	21908	98802	121262	11704	111147
5.63856	16369	86632	106718	69809	40735	103582	20387	10770	39286	29759	19997	25968	25269	31618	36693	42967	49404	55288	60630	65254	30736	26540	55282	22621	39171	62268	94594	106708	144450	31456	77290	62114	34387	23054	23135	85590	18753	65739	37016	26802	20818	52765	59457	61369	11572	97967	114400	19501	126347
5.64421	14793	23789	25253	25986	26135	26299	28104	17690	42180	52101	11769	65503	25606	61946	54344	44490	33833	23569	14309	6118	3889	11085	18144	24391	31494	42727	59569	80023	100273	25862	84190	65044	37864	24183	20191	82610	11214	62903	41958	26657	29753	39848	32959	25984	17834	13987	13352	17725	23644
5.64986	6555	9254	15080	20906	25553	28121	28733	24527	27305	26035	15228	21736	19365	17760	17131	17106	17232	17169	16530	14860	11871	7905	5846	10248	17505	25417	33291	40630	46907	44712	55247	58409	40272	26572	17547	103566	12207	150075	47171	26154	37023	46726	118325	82301	33389	20783	16591	27713	36241
5.6555	11650	21996	64056	28731	32205	66043	44263	27582	58116	73779	26296	91967	18726	80806	43696	22496	36191	53616	64362	68534	15247	4583	55366	46050	36371	29413	29682	37179	47398	57359	66174	65472	41486	29752	15493	121595	20752	153188	62335	26395	43842	29755	119982	75765	36217	64264	115654	62832	178179
5.66115	12744	22308	70823	41248	31716	58577	49779	29360	60712	58037	38603	56497	12534	33176	32236	31422	49715	60780	70930	79508	11413	5243	95713	98439	99889	100232	99907	99434	99079	98645	83434	64149	41792	33535	13316	106079	30282	111481	93310	28960	49218	24972	73856	37024	40798	96738	101359	77884	202239
5.6668	5101	9814	13576	16088	17193	16997	15682	13254	9664	5666	6096	12341	8724	30229	41084	25155	58145	74971	84872	77593	13542	13670	107063	114019	121462	90536	137862	158402	102457	121028	77840	62640	41809	37879	9855	119398	40973	54095	39309	35273	52199	32863	97695	163331	73483	198896	82225	91122	134694
5.67245	13292	15937	19251	23305	27118	29859	31848	34575	39042	40433	46614	45671	20231	42613	43136	36636	18820	38766	98605	61081	20455	22385	103820	154100	129689	80717	124070	127744	62970	79847	69771	58566	42342	36231	5055	34714	36384	37076	37790	38778	38867	37110	34064	31388	30195	30069	30248	30893	32664
5.6781	15214	18060	12532	21704	33475	43766	51039	44935	58382	34470	61854	61508	41455	54873	42684	42922	35341	26354	16644	11680	19307	31180	42799	52778	60702	66088	68301	66978	35859	57377	53953	55315	44572	47468	5358	98279	76004	95382	80987	62502	47496	44601	27602	66188	77911	86107	51530	92134	97411
5.68375	12522	23163	54075	79213	31751	9056	8957	11427	19608	28111	33774	38211	43468	48584	39509	50512	47786	46278	49966	40934	38034	40101	86435	107463	107384	63682	86743	80139	28074	68723	63068	60613	50510	52099	11771	115299	100669	122518	100902	75930	51886	34187	16453	38587	52583	67103	45770	90428	102501
5.6894	12074	24053	48146	89136	84550	73087	54485	30031	25358	24351	99547	133052	95205	64131	40019	100444	114727	93448	77031	35907	46362	49256	56739	53142	47718	40418	31284	20429	8505	8030	22914	40342	59205	56359	19119	70376	105343	102867	96963	89869	83115	42076	20930	68446	63053	56220	47521	46516	47624
5.69504	18081	24508	43297	61945	64944	68611	66962	74983	77412	21142	81944	84251	86207	23561	36935	83720	78804	72145	64463	33655	50150	46282	46464	50998	59116	55946	57322	96272	60311	72363	61982	60530	80504	60198	31852	32516	146298	110008	69453	55002	87025	38984	30344	49761	54817	96260	53536	101019	126280
5.70069	29612	22541	40997	63278	56706	48858	46743	43989	34172	19556	31568	56639	82195	6045	30740	125450	124809	117035	104221	33568	56712	66283	59148	53381	48195	44059	42013	42812	46527	52702	60658	59855	78322	63596	56260	9896	81914	73772	65590	59231	54743	36296	39073	43483	40454	38593	38355	40233	44583
5.70634	47067	20984	17854	26267	36700	51624	66209	77600	85531	19106	106417	123728	137725	11349	24996	149907	127995	96886	64254	34521	47811	58320	53164	59224	52571	46548	42176	37996	33387	29637	27991	27799	27691	27331	27332	14683	30360	32705	34486	35052	34130	31563	26985	20407	16813	28462	51437	78816	103639
5.71199	45112	27625	48002	63882	71342	76977	61922	91348	102957	18884	133284	140435	128581	11957	22723	186358	161687	110154	91956	35782	55472	46637	40535	37374	35368	33634	32072	30976	30598	30924	31715	32740	33957	35464	37310	20172	41554	43892	46771	50407	53952	32685	44612	40439	28807	46722	67939	85066	87612
5.71764	98332	32272	56136	89886	85084	68284	53573	70400	63842	18205	48963	40864	32135	14626	18808	22760	35702	55725	79886	37279	52427	96732	40884	52189	80804	60146	86767	96099	79851	31356	58523	52918	48509	44315	40552	22655	36992	37794	40301	44366	49558	31368	41652	58452	27832	49386	48169	38357	27693
5.72329	21104	21995	27563	36271	46644	52724	40322	78246	85822	17144	90978	71201	82250	19889	23560	88301	113234	100736	66469	38978	49771	101879	34362	38992	63854	55351	90189	96507	81236	26469	62183	53621	63305	65302	67687	25055	70143	69571	67953	65619	62904	30161	37120	54140	29944	42739	42928	38149	32920
5.72893	77591	50177	73550	74431	30863	30340	22544	48390	40430	16425	24869	17777	19002	23691	22964	59118	72655	91955	51580	40422	48167	102222	26829	28781	45337	45336	88258	234315	158991	26732	58757	59163	41507	32474	25933	17981	9386	4537	7099	9888	12330	14786	16149	15342	12391	8589	7454	12199	20498
5.73458	11210	9171	7764	6990	6372	5992	6246	6878	7253	7118	6735	6741	7905	10644	14828	20071	26047	32733	35611	40961	47043	64652	17883	21938	28030	30115	35629	40592	57337	31757	52669	74472	105146	90267	108393	27525	81106	110455	53853	54460	150097	27913	26206	57891	35342	32689	42711	88751	50847
5.74023	11981	11451	9684	15047	22941	26210	30753	60176	55564	16885	73866	53746	23440	27523	21660	160897	137559	74742	19428	40306	34352	22350	8083	4179	21856	10990	71637	148759	159012	39836	43860	98271	170215	99794	52772	11039	25367	35456	35079	33321	34635	26280	20952	29124	24770	22249	21493	21808	22693
5.74588	50385	51636	48107	43185	42830	44889	39936	39355	48021	17104	56962	44892	19086	31695	23307	124809	107358	65310	4125	38844	42248	56545	4743	28437	39951	11370	60122	221585	147999	48351	38053	125794	178176	109686	71642	22451	23763	32667	29385	22219	18607	17047	13496	8651	6051	7166	10080	13947	17387
5.75153	73478	72758	71861	63544	51121	71296	74038	43143	42245	17365	43923	37004	17805	40082	26084	84124	84614	55573	11516	37541	37832	44722	14404	37044	62140	32249	48963	81973	131073	54665	48538	151736	171728	118376	173819	23508	39255	85926	45390	34528	57925	19967	26890	36005	34850	42614	67503	84036	27799
5.75718	33995	31720	40455	53396	57327	88632	86365	17319	36618	18065	36251	31963	16348	53901	28299	68437	80581	44417	25814	37498	32487	24755	27046	45821	84957	50646	41455	80106	69713	58944	70969	75947	81057	82732	79328	24008	34253	86368	39159	31699	43900	17843	36067	29409	32715	53694	119677	69451	27919
5.76283	31724	76973	53559	26914	5662	25328	48981	9113	31409	18740	33528	29729	13462	72593	28978	53929	73261	31855	39218	39345	26790	19009	44587	54668	94994	64627	38277	103052	96447	66750	106333	122513	120890	115723	107491	25688	30224	75830	33259	30525	37479	20650	44770	25561	30416	66266	149800	50214	33791
5.76847	17919	64437	65727	39276	63018	76386	74548	19302	26960	18349	33457	30102	9258	23206	29081	43664	56703	19626	50410	42769	21265	30339	48102	37018	26627	18625	15280	16756	19761	22006	22821	22133	19984	16509	12177	8173	7139	10235	15022	20161	24967	28479	31832	19694	28904	37539	38004	35629	32253
5.77412	17186	50425	57623	33720	62316	73701	73486	29070	23082	16390	33670	32982	11905	26611	14562	8715	15866	10852	33480	39354	16445	41821	39080	32276	22203	11925	18626	37929	59156	78578	93312	101256	101494	94449	81674	29543	25480	30188	13998	854	13937	26056	37360	24684	29384	67978	76449	46744	51868
5.77977	15832	37546	56339	28191	59776	75420	58348	37731	19770	13331	32802	37763	25342	44206	37652	31478	26300	12686	17548	14110	12220	12245	13859	16532	19753	23074	26385	30346	36569	46828	61601	79554	98022	111185	77652	30965	25716	56245	18808	36776	38609	56950	61793	57282	32616	89415	104290	75286	60026
5.78542	10915	27487	33453	23115	36707	40201	42752	44649	17847	9790	30367	43990	42949	42055	34569	24977	13620	7113	21025	40058	12670	52102	99867	61533	124786	70815	50278	51581	77755	125084	121195	117064	93174	101663	75495	32421	27988	49890	15053	41427	38579	80573	64915	104237	38355	129003	118999	101948	66264
5.79107	5128	20686	48443	19584	51940	54308	29979	48561	18447	5426	26450	51582	40541	30036	26360	29115	36255	39517	57074	48071	15124	52147	114232	47800	117110	64278	54202	51997	75453	166893	151949	122853	74025	80257	68652	34328	32100	32207	13909	13378	18342	27902	36429	39990	35675	22549	4159	24305	49730
5.79672	1035	16662	44438	18482	47721	44806	23599	48713	21733	6494	21631	53923	55506	56051	54940	52927	54481	52593	59343	44655	19330	50706	94718	35541	113700	57201	59048	46334	37610	37288	41609	47359	52688	56906	60029	36812	37502	44212	15617	52858	37545	39345	32173	25671	20794	18430	18665	20590	23134
5.80236	2155	14608	40446	19735	43729	36040	24804	45421	26965	19466	17349	68089	89793	87895	97117	65754	84782	60805	47018	40945	24231	47928	44223	41040	41537	42778	46053	51534	59147	68515	78929	85667	30178	81477	64366	39920	43788	45764	19043	44854	25855	9944	12296	24204	34319	42021	47488	50976	52694
5.80801	4826	13784	36908	22246	40148	28071	29563	39867	33398	37568	16461	72034	75430	68880	77298	70453	77663	69023	22467	42950	29249	49162	30956	60667	74997	46295	59916	51746	43951	36369	28731	21127	8485	8017	5092	6997	9902	11767	12228	11716	11610	13863	19110	26566	35333	44639	53858	62738	69640
5.81366	6661	13829	34515	24321	37102	21162	34145	32963	35532	27151	19753	18619	27234	41266	57599	73488	90817	90742	14814	60809	33985	51193	23297	79848	65613	44076	43911	41320	43047	46438	49599	51611	22415	51449	49723	47503	45374	43960	26932	45011	44154	50812	54612	58832	63654	69158	74924	80006	67837
5.81931	5580	14888	30762	24769	34685	15593	37017	23849	47712	75131	28320	79896	86994	51062	51090	73274	90515	98328	60010	94771	38054	55345	45883	92128	99698	44002	105512	45135	57977	57051	75519	43111	48520	83005	65300	58777	84232	82827	29307	67333	47072	45978	44322	50528	61806	75030	88119	99742	67705
5.82496	2561	17349	36811	24751	32960	11707	37645	11349	54915	86487	37084	78822	83838	74571	82268	70684	64973	66674	74667	87027	41042	60838	63455	95911	139130	45176	123481	40611	58417	46146	65163	38009	74798	84485	70921	71128	82097	56333	29443	21964	47530	80998	91028	139372	78877	102561	90238	99391	70483
5.83061	9225	21376	42704	27709	31959	9881	35898	18785	44823	52239	45775	75316	73929	78032	70835	69169	61608	64405	79205	100207	42535	66646	71955	92601	127746	46476	140761	37863	61119	42961	56354	39497	99381	85123	78061	85720	76011	64069	27479	39114	30380	28228	32267	38553	44206	48037	49934	50599	51301
5.83626	16948	26651	41731	33242	31700	9974	31887	49140	68025	65151	53033	58085	53957	48856	42609	35858	30387	29800	38571	57462	42151	71905	73722	85336	110589	46918	135754	36147	65492	40109	49574	45028	53701	56120	57421	56419	52633	46602	25862	33027	29635	31487	36714	40945	40943	21864	27867	24336	31717
5.8419	19936	32640	62530	34931	32197	11272	25943	85633	76193	65921	56976	63066	56652	68616	55448	47166	40244	33300	26379	20567	16727	14873	14418	14576	14818	15407	16891	18787	19947	20334	21611	24501	26418	24307	20969	31348	56077	84326	29594	122184	61183	112528	93618	39947	56448	22729	42955	38792	33719
5.84755	18520	39401	75873	25706	33396	13219	18563	64302	37592	18550	8269	4115	2913	6008	9436	11561	12654	13770	15451	17216	18417	18961	19245	19601	19889	19738	19008	17892	16694	15726	15577	17292	21930	30194	42545	58933	78372	98884	40077	125911	68125	126914	134917	25801	74541	40842	35523	50719	37565
5.8532	30942	48170	90966	4293	35073	15548	10299	66642	48739	26311	35763	41084	47850	57162	50902	70029	28340	73989	72312	68712	26990	58153	52532	47635	44065	35601	41670	32337	43331	18726	45439	46429	47495	48604	49737	51152	53470	57436	53030	71867	76856	92358	101987	22385	70011	52033	22327	59379	85019
5.85885	64005	60297	98460	39130	36803	18333	2087	113566	94044	9948	31558	43518	48750	85100	49957	167431	23254	71902	95539	83264	17144	44306	31204	21084	14539	12124	12200	12953	13989	13532	18577	23985	31901	41612	52381	63771	75453	86892	63779	92706	87057	91559	115071	24054	63724	58283	8863	46937	83746
5.8645	13233	22697	30325	32828	29678	22194	7527	31314	44750	1393	15065	36331	54973	89193	50022	198356	20915	31884	59189	21830	2105	7250	5369	10416	17776	12390	16429	11075	12971	10532	16434	18755	40662	66099	101498	68130	116682	135921	69144	83388	97980	91095	60040	26938	21105	15386	6196	20383	24212
5.87015	65430	66783	63194	57493	38216	27863	15663	36632	32402	7049	25821	24720	23009	20970	18388	15254	11594	7410	3314	4899	10433	16284	21926	27185	31934	5145	39453	33772	45535	6801	53211	57834	63092	58986	77536	51423	81852	104594	67842	79045	94299	77238	55729	28631	15235	15672	20429	9412	34611
5.87579	106636	87676	61868	35480	14579	6059	9214	12686	18016	9534	32454	22093	54981	67577	51662	81341	19548	50726	41104	48467	25871	25977	19768	18356	19549	20359	19716	18744	19669	1418	25374	25670	23898	25900	40071	42343	52923	88531	60605	76598	116091	99834	97920	29228	28903	9240	14117	16812	13779
[truncated: 975 more columns]
